# Supplementary material for: Data treatment methods for real-time colorimetric loop-mediated isothermal amplification reactions
Source: Sci Rep. 2023 Sep 1;13:14397. doi: 10.1038/s41598-023-40737-x (PMC10474118; doi:10.1038/s41598-023-40737-x)
Supplement: Supplementary file 1 — Supplementary Information 1. [file 41598_2023_40737_MOESM1_ESM.zip]

Archive with 595 entries (592 files):
- 4p.csv
- 5p.csv
- 5p_Double.csv
- Curves/
- Curves/.ipynb_checkpoints/
- Curves/.ipynb_checkpoints/0000006F80_5CGJH_SW001__06F80-checkpoint.csv
- Curves/.ipynb_checkpoints/00000072BD_PT672_SW001__072BD-checkpoint.csv
- Curves/0000006F80_5CGJH_SW001__06F80.csv
- Curves/0000006F81_HAKIW_SW001__06F81.csv
- Curves/00000072BD_PT672_SW001__072BD.csv
- Curves/00000072BE_45DCE_SW001__072BE.csv
- Curves/00000072BF_Y0NB7_SW001__072BF.csv
- Curves/00000072C0_QY1LX_SW001__072C0.csv
- Curves/00000072CA_XLG5M_SW001__072CA.csv
- Curves/00000072CB_858ON_SW001__072CB.csv
- Curves/0000007327_BT9ID_SW001__07327.csv
- Curves/0000007343_96Q7J_SW001__07343.csv
- Curves/0000007344_K3DN4_SW001__07344.csv
- Curves/0000007345_Z3MB6_SW001__07345.csv
- Curves/000000734A_5KRVN_SW001__0734A.csv
- Curves/000000734B_PEISD_SW001__0734B.csv
- Curves/000000734C_DF2QR_SW001__0734C.csv
- Curves/000000734E_1KXAV_SW001__0734E.csv
- Curves/0000007362_TK1YZ_SW001__07362.csv
- Curves/0000007363_U5SN1_SW001__07363.csv
- Curves/0000007364_Y4R50_SW001__07364.csv
- Curves/0000007365_1Z6NE_SW001__07365.csv
- Curves/0000007366_5GZT4_SW001__07366.csv
- Curves/0000007375_0M4ZX_SW001__07375.csv
- Curves/000000738A_7AU93_SW001__0738A.csv
- Curves/00000073A8_QPD1Q_SW001__073A8.csv
- Curves/00000073A9_95JPN_SW001__073A9.csv
- Curves/00000073B4_ZCUXA_SW001__073B4.csv
- Curves/00000074A1_9Q96T_SW001__074A1.csv
- Curves/00000074A4_10LUC_SW001__074A4.csv
- Curves/00000074B1_G73ED_SW001__074B1.csv
- Curves/00000074B8_RQX6Y_SW001__074B8.csv
- Curves/00000074BC_3H6C6_SW001__074BC.csv
- Curves/00000074CB_D5VC9_SW001__074CB.csv
- Curves/00000074CF_1H7DY_SW001__074CF.csv
- Curves/00000074D0_1C0WX_SW001__074D0.csv
- Curves/00000074D1_41QA4_SW001__074D1.csv
- Curves/00000074D2_8ZE3I_SW001__074D2.csv
- Curves/00000074D5_8F5P6_SW001__074D5.csv
- Curves/00000074D6_GBFAL_SW001__074D6.csv
- Curves/00000074DA_1NNP4_SW001__074DA.csv
- Curves/00000074DB_IXCGV_SW001__074DB.csv
- Curves/00000074DF_7VUAP_SW001__074DF.csv
- Curves/00000074E0_FPU3Q_SW001__074E0.csv
- Curves/00000074E3_LZL0P_SW001__074E3.csv
- Curves/00000074E6_FPF6B_SW001__074E6.csv
- Curves/00000074EA_KG1GG_SW001__074EA.csv
- Curves/0000007510_EGZB0_SW001__07510.csv
- Curves/0000007535_GR9I5_SW001__07535.csv
- Curves/0000007584_VEYUB_SW001__07584.csv
- Curves/0000007585_JWUT8_SW001__07585.csv
- Curves/0000007586_ZYRPL_SW001__07586.csv
- Curves/0000007588_TGISQ_SW001__07588.csv
- Curves/000000758A_SC8J2_SW001__0758A.csv
- Curves/0000007591_LQDM0_SW001__07591.csv
- Curves/0000007593_29Y3D_SW001__07593.csv
- Curves/0000007594_CA3NS_SW001__07594.csv
- Curves/0000007596_7FWH2_SW001__07596.csv
- Curves/0000007597_QMMJ7_SW001__07597.csv
- Curves/0000007598_YG3F6_SW001__07598.csv
- Curves/0000007599_0BDG1_SW001__07599.csv
- Curves/000000759B_O6FO0_SW001__0759B.csv
- Curves/000000759C_3Q3UL_SW001__0759C.csv
- Curves/000000759D_8AF3R_SW001__0759D.csv
- Curves/00000075A0_M14L2_SW001__075A0.csv
- Curves/00000075A2_EFL1X_SW001__075A2.csv
- Curves/00000075A3_ZU8SQ_SW001__075A3.csv
- Curves/00000075A6_5QASU_SW001__075A6.csv
- Curves/00000075A7_J7D46_SW001__075A7.csv
- Curves/00000075B7_7Y83X_SW001__075B7.csv
- Curves/00000075BB_C3RGO_SW001__075BB.csv
- Curves/00000075CB_GS8U1_SW001__075CB.csv
- Curves/00000075FD_IQ4DP_SW001__075FD.csv
- Curves/0000007601_YNMMZ_SW001__07601.csv
- Curves/000000760A_8Y275_SW001__0760A.csv
- Curves/000000760B_4J1MP_SW001__0760B.csv
- Curves/0000007610_072CT_SW001__07610.csv
- Curves/000000761F_GZMT5_SW001__0761F.csv
- Curves/0000007631_9926X_SW001__07631.csv
- Curves/000000763B_9W8XW_SW001__0763B.csv
- Curves/0000007641_ANPVM_SW001__07641.csv
- Curves/0000007643_EIAQ9_SW001__07643.csv
- Curves/0000007644_GIRGD_SW001__07644.csv
- Curves/0000007646_YCLSW_SW001__07646.csv
- Curves/0000007647_I3VOZ_SW001__07647.csv
- Curves/0000007649_KT951_SW001__07649.csv
- Curves/000000764B_CA9ZO_SW001__0764B.csv
- Curves/000000764C_VKQQ4_SW001__0764C.csv
- Curves/000000764D_7VK1T_SW001__0764D.csv
- Curves/000000764E_O03B7_SW001__0764E.csv
- Curves/0000007650_I4DEC_SW001__07650.csv
- Curves/0000007651_54H8K_SW001__07651.csv
- Curves/0000007653_UQ6OX_SW001__07653.csv
- Curves/0000007655_P3W3L_SW001__07655.csv
- Curves/0000007656_KDD02_SW001__07656.csv
- Curves/0000007657_HPB6T_SW001__07657.csv
- Curves/0000007659_RH4EF_SW001__07659.csv
- Curves/000000765A_AYKFG_SW001__0765A.csv
- Curves/000000765B_S98Z1_SW001__0765B.csv
- Curves/000000765D_F7BCK_SW001__0765D.csv
- Curves/0000007660_DG6W9_SW001__07660.csv
- Curves/0000007661_945IU_SW001__07661.csv
- Curves/0000007662_BT6JO_SW001__07662.csv
- Curves/0000007663_1T9Z7_SW001__07663.csv
- Curves/0000007664_SBGMS_SW001__07664.csv
- Curves/0000007666_RIQDU_SW001__07666.csv
- Curves/0000007667_P3V55_SW001__07667.csv
- Curves/0000007668_JOWSA_SW001__07668.csv
- Curves/0000007669_LO9BP_SW001__07669.csv
- Curves/000000766A_FNOWX_SW001__0766A.csv
- Curves/000000766C_TG9XF_SW001__0766C.csv
- Curves/000000766D_89U08_SW001__0766D.csv
- Curves/000000766E_TL3GY_SW001__0766E.csv
- Curves/000000766F_CGYFA_SW001__0766F.csv
- Curves/0000007670_K857Z_SW001__07670.csv
- Curves/0000007671_3DSP0_SW001__07671.csv
- Curves/0000007672_8QMQ7_SW001__07672.csv
- Curves/0000007673_B6W37_SW001__07673.csv
- Curves/0000007674_N9HXH_SW001__07674.csv
- Curves/0000007677_QKLGT_SW001__07677.csv
- Curves/0000007678_M8E2P_SW001__07678.csv
- Curves/0000007679_P17OR_SW001__07679.csv
- Curves/000000767A_SFPIA_SW001__0767A.csv
- Curves/000000767C_EDHC2_SW001__0767C.csv
- Curves/0000007682_E145R_SW001__07682.csv
- Curves/0000007683_60JLG_SW001__07683.csv
- Curves/0000007685_QJH0G_SW001__07685.csv
- Curves/0000007686_69N9F_SW001__07686.csv
- Curves/0000007687_COSZ4_SW001__07687.csv
- Curves/0000007689_IEYB8_SW001__07689.csv
- Curves/000000768A_0K771_SW001__0768A.csv
- Curves/000000768B_IYT51_SW001__0768B.csv
- Curves/000000768C_LKDAY_SW001__0768C.csv
- Curves/000000768D_ZWTPC_SW001__0768D.csv
- Curves/0000007690_PVCYV_SW001__07690.csv
- Curves/0000007691_4A3VV_SW001__07691.csv
- Curves/0000007692_51178_SW001__07692.csv
- Curves/0000007693_KTKAN_SW001__07693.csv
- Curves/0000007699_XBAXJ_SW001__07699.csv
- Curves/000000769A_50TF9_SW001__0769A.csv
- Curves/000000769B_Y4HQK_SW001__0769B.csv
- Curves/000000769E_XI4VN_SW001__0769E.csv
- Curves/00000076A1_S6NUJ_SW001__076A1.csv
- Curves/00000076A2_LSTYC_SW001__076A2.csv
- Curves/00000076A3_J9C65_SW001__076A3.csv
- Curves/00000076A4_ST520_SW001__076A4.csv
- Curves/00000076A5_RW07M_SW001__076A5.csv
- Curves/00000076A7_2P8PD_SW001__076A7.csv
- Curves/00000076A8_3QWNY_SW001__076A8.csv
- Curves/00000076AA_LDDCD_SW001__076AA.csv
- Curves/00000076AC_ERD1H_SW001__076AC.csv
- Curves/00000076AD_SS408_SW001__076AD.csv
- Curves/00000076AE_MXHRH_SW001__076AE.csv
- Curves/00000076AF_6SN6V_SW001__076AF.csv
- Curves/00000076B2_UL63I_SW001__076B2.csv
- Curves/00000076B7_B97BL_SW001__076B7.csv
- Curves/00000076B8_NWM15_SW001__076B8.csv
- Curves/00000076BA_HQX12_SW001__076BA.csv
- Curves/00000076BC_YY01T_SW001__076BC.csv
- Curves/00000076BD_48EFB_SW001__076BD.csv
- Curves/00000076BE_QU7DL_SW001__076BE.csv
- Curves/00000076BF_IJU3V_SW001__076BF.csv
- Curves/00000076C1_WR1NL_SW001__076C1.csv
- Curves/00000076C2_2E8UM_SW001__076C2.csv
- Curves/00000076C8_7I52I_SW001__076C8.csv
- Curves/00000076C9_WHUT5_SW001__076C9.csv
- Curves/00000076CA_CGSHA_SW001__076CA.csv
- Curves/00000076CB_20BHL_SW001__076CB.csv
- Curves/00000076CF_ZZ7FT_SW001__076CF.csv
- Curves/00000076D1_9O3HN_SW001__076D1.csv
- Curves/00000076D2_35TBN_SW001__076D2.csv
- Curves/00000076D3_XJ1ZE_SW001__076D3.csv
- Curves/00000076D5_B9ZLG_SW001__076D5.csv
- Curves/00000076D7_8EXVU_SW001__076D7.csv
- Curves/00000076D9_86ZNH_SW001__076D9.csv
- Curves/00000076DB_GT688_SW001__076DB.csv
- Curves/00000076DC_VLFDN_SW001__076DC.csv
- Curves/00000076DD_ZSYM3_SW001__076DD.csv
- Curves/00000076E0_E2BYT_SW001__076E0.csv
- Curves/00000076E1_VR1XZ_SW001__076E1.csv
- Curves/00000076E2_69JYN_SW001__076E2.csv
- Curves/00000076E6_F5WA0_SW001__076E6.csv
- Curves/00000076E9_C1WVX_SW001__076E9.csv
- Curves/00000076F2_SM228_SW001__076F2.csv
- Curves/00000076F6_KNVCT_SW001__076F6.csv
- Curves/00000076F8_82H1E_SW001__076F8.csv
- Curves/00000076FA_SZNU8_SW001__076FA.csv
- Curves/00000076FB_QQXEK_SW001__076FB.csv
- Curves/00000076FD_SRFFM_SW001__076FD.csv
- Curves/00000076FF_7JHMP_SW001__076FF.csv
- Curves/000000775C_H2KXV_SW001__0775C.csv
- Curves/0000007761_G5F4E_SW001__07761.csv
- Curves/0000007763_69G5J_SW001__07763.csv
- Curves/0000007764_QT5PG_SW001__07764.csv
- Curves/0000007766_IR5Z7_SW001__07766.csv
- Curves/0000007767_19I2J_SW001__07767.csv
- Curves/0000007768_EL4YB_SW001__07768.csv
- Curves/000000776A_44JYQ_SW001__0776A.csv
- Curves/000000776B_TDNK4_SW001__0776B.csv
- Curves/0000007776_K2JSC_SW001__07776.csv
- Curves/0000007777_ADMFQ_SW001__07777.csv
- Curves/0000007778_Z1ZP4_SW001__07778.csv
- Curves/0000007779_RFEDJ_SW001__07779.csv
- Curves/000000777C_ICIEL_SW001__0777C.csv
- Curves/000000777D_DAB11_SW001__0777D.csv
- Curves/000000777F_QHMVF_SW001__0777F.csv
- Curves/0000007780_KHPV5_SW001__07780.csv
- Curves/0000007781_NO8PQ_SW001__07781.csv
- Curves/0000007782_67SX0_SW001__07782.csv
- Curves/0000007783_G5TFW_SW001__07783.csv
- Curves/0000007784_3JCZ7_SW001__07784.csv
- Curves/0000007785_PAXJ9_SW001__07785.csv
- Curves/0000007786_MVBWD_SW001__07786.csv
- Curves/000000778B_R11JF_SW001__0778B.csv
- Curves/000000778E_2U1MT_SW001__0778E.csv
- Curves/0000007795_LI9KO_SW001__07795.csv
- Curves/0000007796_BR1KO_SW001__07796.csv
- Curves/0000007797_AQERW_SW001__07797.csv
- Curves/0000007798_DB5XA_SW001__07798.csv
- Curves/00000077A4_MTYB7_SW001__077A4.csv
- Curves/00000077A5_N5843_SW001__077A5.csv
- Curves/00000077AB_247H3_SW001__077AB.csv
- Curves/00000077B2_OEBY8_SW001__077B2.csv
- Curves/00000077B3_I94G3_SW001__077B3.csv
- Curves/00000077B4_78QW3_SW001__077B4.csv
- Curves/00000077B5_6LAHM_SW001__077B5.csv
- Curves/00000077BB_3DL55_SW001__077BB.csv
- Curves/00000077BF_AFJDT_SW001__077BF.csv
- Curves/00000077C0_R302T_SW001__077C0.csv
- Curves/00000077C1_Q2AT1_SW001__077C1.csv
- Curves/00000077C2_LL8K8_SW001__077C2.csv
- Curves/00000077C5_ITUC6_SW001__077C5.csv
- Curves/00000077CD_IMASJ_SW001__077CD.csv
- Curves/00000077CF_MSEJO_SW001__077CF.csv
- Curves/00000077D2_12NLL_SW001__077D2.csv
- Curves/00000077D3_40OEA_SW001__077D3.csv
- Curves/00000077D5_NSLO5_SW001__077D5.csv
- Curves/00000077D6_0SPPG_SW001__077D6.csv
- Curves/00000077D7_BCWZK_SW001__077D7.csv
- Curves/00000077DD_ISOFC_SW001__077DD.csv
- Curves/00000077E6_AR6ON_SW001__077E6.csv
- Curves/00000077E7_3PSKL_SW001__077E7.csv
- Curves/00000077E8_C5GNB_SW001__077E8.csv
- Curves/00000077EC_CACAW_SW001__077EC.csv
- Curves/00000077EE_6NXFV_SW001__077EE.csv
- Curves/00000077EF_4HEX6_SW001__077EF.csv
- Curves/00000077F1_ZFVQU_SW001__077F1.csv
- Curves/00000077F2_1LWR3_SW001__077F2.csv
- Curves/00000077F4_WZS2B_SW001__077F4.csv
- Curves/00000077FD_86LRE_SW001__077FD.csv
- Curves/00000077FE_BIZ29_SW001__077FE.csv
- Curves/00000077FF_BY2UM_SW001__077FF.csv
- Curves/0000007800_JW3JT_SW001__07800.csv
- Curves/0000007802_YWC9W_SW001__07802.csv
- Curves/0000007803_A5RD9_SW001__07803.csv
- Curves/0000007804_V1S1Q_SW001__07804.csv
- Curves/0000007807_G73FC_SW001__07807.csv
- Curves/0000007808_8OFQL_SW001__07808.csv
- Curves/0000007809_8808J_SW001__07809.csv
- Curves/000000780A_VH61X_SW001__0780A.csv
- Curves/000000780B_Y2VNC_SW001__0780B.csv
- Curves/000000780E_O8AGV_SW001__0780E.csv
- Curves/0000007824_6MP4F_SW001__07824.csv
- Curves/0000007825_0OEPA_SW001__07825.csv
- Curves/0000007826_ARNY0_SW001__07826.csv
- Curves/0000007827_PF0ZY_SW001__07827.csv
- Curves/0000007828_III7Y_SW001__07828.csv
- Curves/0000007829_XSU5I_SW001__07829.csv
- Curves/000000782B_BU1Y6_SW001__0782B.csv
- Curves/000000782C_788RV_SW001__0782C.csv
- Curves/000000782E_SI9U8_SW001__0782E.csv
- Curves/000000782F_3UO5C_SW001__0782F.csv
- Curves/0000007830_DO6XX_SW001__07830.csv
- Curves/0000007832_5Y343_SW001__07832.csv
- Curves/0000007833_34ZH8_SW001__07833.csv
- Curves/0000007838_L7ICU_SW001__07838.csv
- Curves/0000007839_4G7FF_SW001__07839.csv
- Curves/000000783A_WP4K7_SW001__0783A.csv
- Curves/000000783B_5P9SM_SW001__0783B.csv
- Curves/000000783E_A4O9Q_SW001__0783E.csv
- Curves/0000007840_U73OE_SW001__07840.csv
- Curves/0000007844_RWMKV_SW001__07844.csv
- Curves/0000007846_IYYQY_SW001__07846.csv
- Curves/0000007847_33YTU_SW001__07847.csv
- Curves/000000784A_W4WSF_SW001__0784A.csv
- Curves/000000784B_O444K_SW001__0784B.csv
- Curves/000000784D_M87TK_SW001__0784D.csv
- Curves/000000784E_1MC4L_SW001__0784E.csv
- Curves/000000784F_JP61I_SW001__0784F.csv
- Curves/0000007850_34XAI_SW001__07850.csv
- Curves/0000007851_761H8_SW001__07851.csv
- Curves/0000007852_06MHD_SW001__07852.csv
- Curves/0000007854_4J3EC_SW001__07854.csv
- Curves/0000007855_08NVG_SW001__07855.csv
- Curves/0000007858_5IIT2_SW001__07858.csv
[truncated: 295 more entries]
