# Supplementary material for: Data treatment methods for real-time colorimetric loop-mediated isothermal amplification reactions
Source: Sci Rep. 2023 Sep 1;13:14397. doi: 10.1038/s41598-023-40737-x (PMC10474118; doi:10.1038/s41598-023-40737-x)
Supplement: Supplementary file 1 — Supplementary Information 1. [file 41598_2023_40737_MOESM1_ESM.zip › 4p.csv]

Arquivo	Canal	AIC	BIC	RAE	a	b	c	nmax	r	xt
curvas/000000768B:IYT51:SW001:_0768B.csv	Green3	-251.00943929068376	-241.6773509217473	0.0030677898857113	-0.1050140420691775	0.1350605869620045	0.8466994401241635	0.1958445922814364	0.3833880959048594	16.054705930898727
curvas/0000007A2F:XSOOG:SW001:_07A2F.csv	Green3	-206.7939294972309	-197.2928158664943	0.0045122884706565	-0.1648146217754618	0.1623306635690578	0.8806062350576596	0.2294117647058823	0.3288381309432808	13.447606608903262
curvas/00000077D5:NSLO5:SW001:_077D5.csv	Green3	-214.81104612132648	-205.65288297362952	0.0035871043226462	-0.0826820968157106	0.1328354368992475	0.863226191926673	0.1758353693969142	0.352656562131428	16.395487308054037
curvas/0000007657:HPB6T:SW001:_07657.csv	Green3	-236.03822062204432	-226.88005747434727	0.003827412460559	-0.1444241396080862	0.1236595702028847	0.8224092759157061	0.2665745847327486	0.3640234554192509	16.624933494581384
curvas/1E6-A.csv	Green3	-350.2674897529489	-338.115379608538	0.005827578779056	-0.181933999255124	0.0762588536241186	0.7694672573635092	0.3058823529411765	0.2916223750842772	15.918050841938628
curvas/00000079FB:8JFBH:SW001:_079FB.csv	Green3	-237.1727856304421	-228.01462248274515	0.0030303997526385	-0.1247380168904206	0.1791570743629457	0.8956106404188567	0.1898132263375453	0.3573589375615703	13.163865324949798
curvas/00000079F6:TD16Q:SW001:_079F6.csv	Green3	-246.93740664769103	-237.77924349999407	0.0031390771680903	-0.1290405743096543	0.1657496875781737	0.8815803998804538	0.2105391065437949	0.3755067326669578	13.564001864941805
curvas/00000078A0:J70EQ:SW001:_078A0.csv	Green3	-255.24561685089327	-246.0874537031963	0.0025401263085696	-0.0988899414625676	0.1385592114783996	0.8746959111339574	0.1811029527065266	0.3510954146727472	15.250444978779056
curvas/00000078C3:PU5DA:SW001:_078C3.csv	Green3	-279.24497431415296	-270.086811166456	0.0029742870788072	-0.13683328047414	0.0897901219913563	0.8714003362565169	0.2071919684732913	0.3682707782466167	15.182959199368844
curvas/0000007653:UQ6OX:SW001:_07653.csv	Green3	-235.47770659742696	-226.31954344973	0.0033937495591112	-0.117161240491268	0.0935710802913759	0.8870795629576556	0.2052766451921746	0.4257749842115413	17.777164242626323
curvas/00000075FD:IQ4DP:SW001:_075FD.csv	Green3	-282.34117581567614	-273.00908744673967	0.0033313521299434	-0.1124729445330669	0.1038800873205035	0.8481790823713669	0.204241711041968	0.330893117934514	15.692977643235226
curvas/00000072C0:QY1LX:SW001:_072C0.csv	Green3	-228.47343381692383	-219.3152706692269	0.0031659696210665	-0.0950167448722247	0.178323723327923	0.8852370347477361	0.1722243750916525	0.3186613482154491	15.117171553155208
curvas/0000007876:ELYZA:SW001:_07876.csv	Green3	-250.67913924069887	-241.5209760930019	0.0030196992088335	-0.103517475662275	0.1518653378810805	0.852723420289397	0.2010664425145064	0.3950557267257454	15.348255066871149
curvas/0000007A22:2RZSA:SW001:_07A22.csv	Green3	-216.40711567423884	-207.24895252654187	0.0033768840152836	-0.1578657932586122	0.1662486131133131	0.8242409555974494	0.2054534923619637	0.3327380864445513	12.88042564666586
curvas/0000007A1B:G80ML:SW001:_07A1B.csv	Green3	-215.927551614536	-206.76938846683905	0.0031859680784816	-0.1580844427075125	0.1299337838766346	0.8722984081810161	0.2330827625853104	0.3538115142890284	13.820779274721144
curvas/0000007795:LI9KO:SW001:_07795.csv	Green3	-237.40812473079143	-228.07603636185496	0.0027723598381231	-0.1342837000693	0.1412078006758323	0.888207146389503	0.1999646358596684	0.3370832686920306	14.99938465363094
curvas/000000784F:JP61I:SW001:_0784F.csv	Green3	-238.5633631099316	-229.4051999622346	0.002742713848123	-0.1206729195315999	0.1440071684214365	0.882240456313174	0.1890201659026786	0.3969057337410385	14.88578173422574
curvas/0000007761:G5F4E:SW001:_07761.csv	Green3	-234.82978589045635	-225.67162274275933	0.0029436136255533	-0.1383873140690521	0.1332617851263665	0.8785885796348993	0.1974893189392333	0.3554345508794564	15.380229439899848
curvas/00000079CA:L51CL:SW001:_079CA.csv	Green3	-194.6880903287126	-185.52992718101564	0.002859148007936	-0.1630667455899609	0.188800501626803	0.9082819349802717	0.2259212448864348	0.3320291221504771	13.092745461598904
curvas/0000007B5B:F4NEB:SW001:_07B5B.csv	Green3	-231.1042159283212	-221.94605278062423	0.0036281311757817	-0.1546230355342401	0.1587640544822574	0.915113340310218	0.1985044636396258	0.3504805531066242	14.823843379732692
curvas/0000007BCC:F7M5W:SW001:_07BCC.csv	Green3	-204.56404497990115	-196.15686068992807	0.0059728035833436	-0.150136906351913	0.0398756518545858	0.8611356093255178	0.2130046455433276	0.3652561109874825	20.450884163470903
curvas/0000007584:VEYUB:SW001:_07584.csv	Green3	-229.61784824529943	-220.4596850976025	0.0035422985782232	-0.1079296635088566	0.1295279742210075	0.875347890577512	0.1989817021837783	0.2697557248021586	14.860910158963987
curvas/000000760B:4J1MP:SW001:_0760B.csv	Green3	-214.7790506997856	-205.62088755208865	0.0036707213196439	-0.1046856700919036	0.1685343866629181	0.8134101956112078	0.2065910312749215	0.4160251542747794	14.67780200597564
curvas/0000007825:0OEPA:SW001:_07825.csv	Green3	-252.9584539698253	-243.80029082212835	0.0028114758340925	-0.1001205895243302	0.1411496006981935	0.8529665095045614	0.1922323803047351	0.3767607064200375	15.496776292217575
curvas/00000079F0:BF8GZ:SW001:_079F0.csv	Green3	-196.65505534330035	-187.49689219560327	0.0040963443947515	-0.1676761701144021	0.1740960029124313	0.887972769659993	0.2401820998732638	0.3678008498750343	14.015967097427463
curvas/00000076D9:86ZNH:SW001:_076D9.csv	Green3	-222.4396349013737	-212.7741274255084	0.0042064255332206	-0.1235923781607407	0.1507894176303258	0.8543825313661456	0.205792690134583	0.3730478710674414	15.82871867393496
curvas/0000007B6B:GK4HH:SW001:_07B6B.csv	Green3	-257.7568383712122	-248.2557247404756	0.0041602333507322	-0.1436473982249313	0.1717395842974095	0.906814090935188	0.2126299198055872	0.3874640900359872	14.7101772476928
curvas/0000007767:19I2J:SW001:_07767.csv	Green3	-209.63984382932983	-200.48168068163287	0.0040512045829535	-0.1392611103390447	0.1763340404856766	0.8941815626361947	0.1923852602279163	0.351254908709571	15.001566757394295
curvas/0000007687:COSZ4:SW001:_07687.csv	Green3	-219.5534474472288	-210.39528429953185	0.0027598932442275	-0.1714086362731721	0.1152108059833278	0.8788636042848104	0.2493548080569075	0.355171244265881	16.000947863246147
curvas/00000079D3:CD9EA:SW001:_079D3.csv	Green3	-208.8187670777152	-199.66060393001823	0.0051309673511712	-0.1559204391723392	0.0944191258244846	0.8439597543223821	0.2487951449294558	0.3570039577572107	15.195225286816337
curvas/0000007363:U5SN1:SW001:_07363.csv	Green3	-227.5517673226102	-218.39360417491324	0.0033482288168672	-0.1421446661811125	0.1565701955548734	0.8615663213952434	0.2208332914182346	0.3077347536382023	13.87856383683022
curvas/0000007881:1FIJL:SW001:_07881.csv	Green3	-249.10140760080765	-239.94324445311068	0.0027074811709505	-0.1295777310070006	0.1712461920960461	0.8983347310937794	0.1812607293825489	0.3830930737056493	14.791378156653884
curvas/0000007A4C:94CR7:SW001:_07A4C.csv	Green3	-236.53686415384684	-227.2047757849104	0.0032342646306591	-0.1201592919457515	0.191444201075769	0.8525343202535277	0.2119644520500872	0.3614296705383439	14.020733683815989
curvas/0000007839:4G7FF:SW001:_07839.csv	Green3	-231.9454397672796	-222.78727661958263	0.0032013989319014	-0.1109498534527788	0.151850769128437	0.8759426483179492	0.1947435700958893	0.3847338194404524	14.65566273738266
curvas/0000007A28:MN7CS:SW001:_07A28.csv	Green3	-209.1950788603922	-200.0369157126952	0.003530511139112	-0.1368655722675744	0.176602658982498	0.8811891523286732	0.2087102904942287	0.3637945758567658	14.272749788939732
curvas/00000079CC:EOR1L:SW001:_079CC.csv	Green3	-226.46017381206696	-216.9590601813303	0.0039789808440101	-0.1408032932298151	0.2398496602549525	0.8516152694455486	0.2334280621505906	0.3561422994180707	13.946112844196506
curvas/000000785A:F1CF4:SW001:_0785A.csv	Green3	-237.1134161561841	-227.9552530084872	0.0031522216619643	-0.1054834560176313	0.1748246307565644	0.8770063519661812	0.1898028335459866	0.3743118512779647	14.465963890626494
curvas/00000078B5:NZZNF:SW001:_078B5.csv	Green3	-249.12332876823643	-239.96516562053947	0.0030347606489434	-0.1369048707060247	0.1601978320246579	0.8946920103710257	0.1972476139024425	0.3837603887576538	14.051985381996534
curvas/0000007A27:4T6TQ:SW001:_07A27.csv	Green3	-211.3904077506664	-202.23224460296944	0.0032680552808541	-0.1378868621656472	0.1700727800176869	0.8973803160077981	0.1994575190864378	0.3364198266594957	13.524105190409369
curvas/0000007A4D:US2J3:SW001:_07A4D.csv	Green3	-212.9207559497865	-203.7625928020896	0.0031054684586375	-0.1697212785028574	0.1601064607408417	0.8838949721563363	0.2357509342446875	0.3419162888161868	13.420655873081238
curvas/0000007A30:5ZDJ3:SW001:_07A30.csv	Green3	-221.2709961904151	-212.1128330427181	0.0031906435025195	-0.1251627460127297	0.1625375075203712	0.8714861419869195	0.2071224926290127	0.3814328556145164	14.424447104247328
curvas/00000077EE:6NXFV:SW001:_077EE.csv	Green3	-258.56222839478056	-249.2301400258441	0.0036696911388391	-0.1394112255948787	0.1265602995496004	0.8477082202370089	0.2329321586267108	0.3407161935377353	14.672642589357908
curvas/000000788C:VFTIL:SW001:_0788C.csv	Green3	-236.3712911602273	-227.2131280125303	0.003437579337701	-0.1374618751104222	0.146262626164858	0.8647869779415351	0.2319378367461115	0.3811853155887404	15.388283456058272
curvas/000000764D:7VK1T:SW001:_0764D.csv	Green3	-199.9301707737921	-190.7720076260952	0.0045172079279148	-0.1862522602134116	0.1498868687435993	0.8542765019182733	0.265648762754302	0.3131812132600076	14.62042129333838
curvas/00000077D6:0SPPG:SW001:_077D6.csv	Green3	-182.774401272625	-173.61623812492803	0.0039241443100625	-0.1678154840050613	0.1490361789583365	0.9050617489569136	0.2120892117520502	0.401612836387718	14.630811111592234
curvas/0000007890:UMRWK:SW001:_07890.csv	Green3	-245.8228410502358	-236.66467790253884	0.0033600597293436	-0.1016100289967868	0.1078007608706103	0.8318463501603404	0.2034097792407371	0.3216388308563109	16.17149106560479
curvas/0000007366:5GZT4:SW001:_07366.csv	Green3	-217.252453618532	-208.094290470835	0.0035835083724042	-0.1571650524090282	0.1248302019000528	0.8506913465654188	0.2497203202663574	0.3095532441281533	14.774632420065029
curvas/0000007782:67SX0:SW001:_07782.csv	Green3	-226.7542529191417	-217.253139288405	0.0036924564093585	-0.1290667903466863	0.1479187644909846	0.8855020052358695	0.1915198775346793	0.3747429994630381	14.883770999868906
curvas/00000075CB:GS8U1:SW001:_075CB.csv	Green3	-245.2779189757732	-236.11975582807625	0.0030982680231952	-0.1397439946669397	0.1714536618301841	0.872766709344492	0.2058188464205288	0.3639887598119684	13.594800151994262
curvas/000000786E:PNOPP:SW001:_0786E.csv	Green3	-241.45318128769736	-232.2950181400004	0.0030763568088479	-0.122903857211275	0.1308817389072709	0.8492059344093379	0.2156178494945382	0.3510291562299949	15.395235276970244
curvas/00000074CF:1H7DY:SW001:_074CF.csv	Green3	-231.3133259727547	-222.1551628250577	0.0034494456674535	-0.1224876681113257	0.3080909555993592	0.8778741323026137	0.1867102738370831	0.337476680560788	14.154602788215628
curvas/000000738A:7AU93:SW001:_0738A.csv	Green3	-216.9281027687437	-207.7699396210468	0.0038602728046307	-0.1473311730906019	0.1295476953995479	0.833267424884778	0.2411764705882354	0.2975913641982174	14.39970753679374
curvas/00000079E9:IHS8P:SW001:_079E9.csv	Green3	-173.50358846773673	-164.34542532003977	0.0077263882928239	-0.1912286447448379	0.2583697191940456	0.9320999395303116	0.1977209081204418	0.3633248040965059	13.432076668873613
curvas/0000007766:IR5Z7:SW001:_07766.csv	Green3	-206.1688736372279	-197.0107104895309	0.0057125566800519	-0.1771957018787356	0.0661113116300619	0.8621393966861587	0.2290658154031049	0.3691537810850759	15.750080304955263
curvas/00000079E8:ZVJ1P:SW001:_079E8.csv	Green3	-253.76558008774964	-244.60741694005267	0.0028609033690074	-0.1236398011384208	0.1515801302050569	0.8711116672027287	0.2039116518975157	0.3823319479755291	13.572802615095007
curvas/0000007A02:S51EG:SW001:_07A02.csv	Green3	-217.30575160414887	-208.147588456452	0.0036047887810767	-0.1376174582823355	0.1735124324672357	0.8765043548107948	0.2280366016272532	0.3744728577230259	13.830210399187113
curvas/0000007851:761H8:SW001:_07851.csv	Green3	-245.85905685776555	-236.70089371006856	0.0025234456843307	-0.1635373666743313	0.1424690473608912	0.88941731690367	0.2213282757052114	0.3639140156010029	14.465848032842931
curvas/000000788D:0G2DQ:SW001:_0788D.csv	Green3	-265.8041363512796	-256.64597320358257	0.0027944621073241	-0.1121948849762296	0.112373806356122	0.8636971505680436	0.1982342578526902	0.3384127710122341	16.290820386801496
curvas/0000007593:29Y3D:SW001:_07593.csv	Green3	-216.76456583468075	-207.60640268698376	0.0035979431458572	-0.1141081559243389	0.1600147472728866	0.8695493759158984	0.1913459453985362	0.3752149394653701	14.666455071798891
curvas/0000007678:M8E2P:SW001:_07678.csv	Green3	-212.780432187244	-203.62226903954704	0.0030203512791571	-0.1497232759939478	0.1610679669426781	0.870673607838162	0.2281978080653739	0.3493572193307083	14.374487405046864
curvas/0000007A70:C46DX:SW001:_07A70.csv	Green3	-223.48025847760505	-214.32209532990808	0.004670215085547	-0.1262351656759827	0.2216774660601119	0.8859105052546973	0.1830843014355697	0.4150273651909157	14.324493550590423
curvas/0000007852:06MHD:SW001:_07852.csv	Green3	-221.66711019914115	-212.50894705144407	0.0036039230233346	-0.1308913382881081	0.130370477437115	0.8935043804190947	0.2155575606622818	0.3727178397939075	15.0498532379784
curvas/00000076DD:ZSYM3:SW001:_076DD.csv	Green3	-233.3632669874578	-224.2051038397608	0.0038899123054605	-0.1247824405831813	0.1477904326774769	0.8515658329490515	0.1990794537865907	0.377036879451887	14.837727113980346
curvas/0000007896:7TQP7:SW001:_07896.csv	Green3	-312.4305106793328	-302.9293970485962	0.0020672360751393	-0.1319801823690528	0.1142093043215188	0.8747438937475647	0.2061071495121603	0.3900481070590066	15.170375595563634
curvas/00000077C5:ITUC6:SW001:_077C5.csv	Green3	-234.2809850503085	-225.12282190261155	0.0036028835658577	-0.1339831312299249	0.1672130743270104	0.866081828545044	0.2103957761798738	0.3393299515935049	14.248196397206852
curvas/000000777F:QHMVF:SW001:_0777F.csv	Green3	-243.6492895582192	-234.49112641052224	0.0034127618078046	-0.1230723471125767	0.1234678401027802	0.8481834921492503	0.2096647897762291	0.3596850265551085	15.430796303117283
curvas/000000764C:VKQQ4:SW001:_0764C.csv	Green3	-252.86912574734373	-243.7109625996468	0.0029098212702589	-0.1584920101589521	0.1058710141300457	0.8690173299696425	0.2464838895131484	0.3607866145197952	17.021466028727527
curvas/0000007A0A:TYUDF:SW001:_07A0A.csv	Green3	-210.315881339882	-201.15771819218497	0.0032917010895795	-0.1075761402767069	0.1549123717018921	0.8209845692093203	0.1643506642306759	0.4081069980174821	14.756502695942505
curvas/0000007800:JW3JT:SW001:_07800.csv	Green3	-211.38420613539083	-202.22604298769383	0.0035460283457485	-0.1446060720239902	0.1264359269882085	0.8720971825436258	0.2114963621503328	0.3530203535018189	15.45329754669664
curvas/0000007BA1:PVZCB:SW001:_07BA1.csv	Green3	-226.1975689894388	-217.03940584174185	0.0038688529931062	-0.1453291701672295	0.1654957572118038	0.8954463312231725	0.206580319777732	0.3510847680682605	14.55304836232117
curvas/00000075BB:C3RGO:SW001:_075BB.csv	Green3	-231.075439612742	-221.917276465045	0.0032686946286399	-0.1512390642087831	0.1370772934941324	0.8639072798209417	0.2581612591082314	0.3542575126128284	14.165085072664686
curvas/00000078C6:S4IYH:SW001:_078C6.csv	Green3	-254.383140493219	-245.22497734552203	0.0026601714721101	-0.1014949917211047	0.1742939531087122	0.8792574131234274	0.1853020720325689	0.3891768815598875	14.301578533770677
curvas/0000007A63:JIFV0:SW001:_07A63.csv	Green3	-227.34852137880392	-218.01643300986743	0.0031895164614772	-0.1356551197057181	0.156765780072421	0.8602879319981327	0.2232653310752245	0.3675385882096157	14.011586532177176
curvas/00000074BC:3H6C6:SW001:_074BC.csv	Green3	-256.2536598177924	-247.0954966700954	0.0029618593981681	-0.15264959322499	0.1534859927969407	0.8751214088443753	0.2222097798777973	0.3000822018106777	13.692033469659382
curvas/00000079CE:40DN5:SW001:_079CE.csv	Green3	-175.8844773275548	-166.72631417985784	0.0028644109764117	-0.2230816342811935	0.4977535795739165	0.9233390308067316	0.2574638960934745	0.2993268221362692	8.25953760593854
curvas/0000006F80:5CGJH:SW001:_06F80.csv	Green3	-234.00168714333395	-224.66959877439743	0.0041917000386936	-0.225988644791894	0.0104319568505204	0.8037802448303106	0.1709771878317179	0.4127262387165653	22.54474159217386
curvas/00000079D0:CIXRK:SW001:_079D0.csv	Green3	-209.7685411993409	-200.26742756860423	0.0044828100336014	-0.1702764654250518	0.2799560126339375	0.8911804954685945	0.2248628597548555	0.3106681617647714	12.682486149901855
curvas/0000007866:QJQSN:SW001:_07866.csv	Green3	-221.89898527647856	-212.7408221287816	0.0036967951937252	-0.1507102084662267	0.1762969625648323	0.8880182477733679	0.2160921664259315	0.3574702602301163	14.163968177558525
curvas/00000072BD:PT672:SW001:_072BD.csv	Green3	-242.91910303673296	-233.4179894059963	0.0034210335484434	-0.1114386530344189	0.1482703624576767	0.8506701176643006	0.2114587763132968	0.3109527360635897	14.622924777227528
curvas/000000782E:SI9U8:SW001:_0782E.csv	Green3	-248.48258697003632	-239.32442382233936	0.0027122605509866	-0.1313674961839614	0.1415504612928607	0.8714400983331327	0.2074329948916459	0.3407187710433274	15.42504000444731
curvas/000000766A:FNOWX:SW001:_0766A.csv	Green3	-217.6830776480604	-208.52491450036345	0.0051027173270689	-0.13533453580616	0.2447138926560572	0.9150171636146056	0.1958277063662294	0.2407335129884711	13.514451032467806
curvas/0000007670:K857Z:SW001:_07670.csv	Green3	-214.948705334268	-205.79054218657097	0.00383688315505	-0.1346557417008377	0.1775827366217803	0.8538675578004241	0.1929604351724782	0.3581237571402737	13.338145189713442
curvas/0000007781:NO8PQ:SW001:_07781.csv	Green3	-160.10311171472557	-152.32809051869958	0.0053267811078802	-0.1526288910184516	0.0749757986733284	0.8537921781363716	0.2176470588235289	0.3486769293509491	15.233414211675589
curvas/0000007824:6MP4F:SW001:_07824.csv	Green3	-272.4728927164825	-263.140804347546	0.0024566492772219	-0.1111389607177237	0.1424090237752761	0.8771574003631741	0.1802840467384529	0.4208772169475796	14.443882280812042
curvas/0000007B80:M00G1:SW001:_07B80.csv	Green3	-220.0701335594285	-211.09108819062965	0.0040207762685264	-0.1742983397509289	0.131862022549365	0.9208421317455432	0.2285952101308703	0.2976938417364264	15.786765456329809
curvas/00000077F2:1LWR3:SW001:_077F2.csv	Green3	-257.11364650999286	-247.9554833622959	0.0019890696273801	-0.095186377793026	0.1467015415255031	0.8868800241441079	0.1478788116343766	0.3130446851872789	15.149436417987618
curvas/000000788F:G2PWZ:SW001:_0788F.csv	Green3	-245.977125642111	-236.818962494414	0.0028694773748199	-0.1251371139994887	0.1782169474152124	0.8764495710188888	0.2042266400801916	0.3619628406939449	14.536888720799128
curvas/00000078BE:VM7PR:SW001:_078BE.csv	Green3	-242.6843248876364	-233.52616173993945	0.0036402136588672	-0.1235961116856199	0.1361612811944109	0.8662041200226316	0.1978927220426507	0.3531957588912218	15.593933991612804
curvas/00000076FB:QQXEK:SW001:_076FB.csv	Green3	-230.1091516377377	-220.9509884900408	0.0033252114837039	-0.1544320281711902	0.161212278000938	0.8818655876930418	0.2170652453342983	0.3293690009684838	13.193396402589492
curvas/0000007671:3DSP0:SW001:_07671.csv	Green3	-222.1513252034303	-212.9931620557333	0.003368086138242	-0.133339175401432	0.1161209121927567	0.8508914402048535	0.2130470979455732	0.3701402944237608	16.27027759103542
curvas/00000076C2:2E8UM:SW001:_076C2.csv	Green3	-237.92336435830376	-228.7652012106068	0.0033795261634495	-0.1332276884573873	0.0925272788763248	0.8218086190578536	0.2268965408295468	0.3542738177123707	17.149139214837756
curvas/000000761F:GZMT5:SW001:_0761F.csv	Green3	-255.46276907384447	-246.3046059261475	0.0032273910293037	-0.1020153486857064	0.1502109780004041	0.8606379016359001	0.1772786597959282	0.385910710669173	15.515944852485056
curvas/0000007A40:N2CKP:SW001:_07A40.csv	Green3	-229.44911573850897	-220.290952590812	0.0038359507801213	-0.1376630505440515	0.1230735865826834	0.8716084009966579	0.2381582973168558	0.3616767522037801	14.76535769414616
curvas/0000007672:8QMQ7:SW001:_07672.csv	Green3	-210.3544796191265	-201.1963164714296	0.0042979910793398	-0.1223119155382665	0.1661804844852599	0.9003802801235128	0.2159632841690587	0.4397360618495111	14.760582122440404
curvas/00000079DB:TIAPU:SW001:_079DB.csv	Green3	-214.03600223525405	-204.87783908755708	0.0039022628574652	-0.1582287882777558	0.1811233887044299	0.8758402214074604	0.2289550975437147	0.3580901143314132	13.89925817075264
curvas/00000077AB:247H3:SW001:_077AB.csv	Green3	-228.2447031914297	-219.0865400437328	0.0029183477606973	-0.1365691761909782	0.1467286896971054	0.8211318133128589	0.1826140165099368	0.3734410973368588	14.741794941409497
curvas/0000007884:AYZ9F:SW001:_07884.csv	Green3	-226.2301423382072	-217.0719791905101	0.004154025959461	-0.1669965199188781	0.1439941724409139	0.8876777288655747	0.2387730428270415	0.3492112827435599	14.956689661982272
curvas/0000007A71:1TKCO:SW001:_07A71.csv	Green3	-216.8155127832721	-207.6573496355752	0.0036050204834895	-0.135095694753909	0.1635938394063155	0.8055858753704912	0.1989575158375301	0.3469096083054102	13.873674990146265
curvas/00000077B2:OEBY8:SW001:_077B2.csv	Green3	-257.0513751224797	-247.8932119747828	0.0025380226747301	-0.1138507587217713	0.1213871345253456	0.812061120997821	0.1769821873546585	0.3760391278277631	15.149823196694305
curvas/00000076A4:ST520:SW001:_076A4.csv	Green3	-226.4477953522481	-217.2896322045512	0.0050074196170449	-0.1774085208749083	0.1285231605266644	0.8427982585638628	0.2492702036515349	0.3637317045114105	15.675351345374162
curvas/000000769E:XI4VN:SW001:_0769E.csv	Green3	-260.7681634674958	-251.61000031979884	0.0026214841007464	-0.1194313526139176	0.1290898714238904	0.8871155654497256	0.1948402308901883	0.3672371453978256	15.782800943843087
curvas/0000006F81:HAKIW:SW001:_06F81.csv	Green3	-254.9412211739992	-245.78305802630223	0.0034973454200985	-0.1043564174791658	0.1168735730402559	0.8274199391555419	0.2122534941425085	0.3227974779058499	15.326499329361493
curvas/0000007641:ANPVM:SW001:_07641.csv	Green3	-245.8885691337265	-236.38745550298984	0.0035922508919475	-0.1409231537517009	0.1345861671881253	0.833720360734155	0.2331091257423992	0.3772608816997795	16.16387792611175
curvas/00000074A1:9Q96T:SW001:_074A1.csv	Green3	-228.3545729893593	-219.1964098416624	0.0039406984120854	-0.1274731666859351	0.2745552976618031	0.8960083425448392	0.1875282883105643	0.2978922471636651	13.605630887892303
curvas/0000007A79:7FGQ4:SW001:_07A79.csv	Green3	-219.52782464373743	-210.3696614960405	0.0038191405520253	-0.1525345914182071	0.1493457475639453	0.8790841048147663	0.2224496283281074	0.3469209865487176	14.28758033302094
curvas/00000076C8:7I52I:SW001:_076C8.csv	Green3	-147.59020007296724	-140.52187709087957	0.0029573861481173	-0.1432216791277473	0.1003436971411458	0.7891154325875726	0.2713604646170581	0.3664934209650698	17.25164533355746
curvas/00000077B3:I94G3:SW001:_077B3.csv	Green3	-225.31152435729453	-216.1533612095976	0.0030307349561125	-0.1193879337852762	0.1703677403901449	0.8248639756609852	0.1691958162558069	0.4130028764893879	14.4240610731213
curvas/0000007868:EFPUN:SW001:_07868.csv	Green3	-276.15654961418	-266.998386466483	0.0031231679766165	-0.1209391927630789	0.1493479969673032	0.8361646189018845	0.2212547971681583	0.3570743714406972	15.159550449130752
curvas/00000077D2:12NLL:SW001:_077D2.csv	Green3	-220.0832763681596	-210.9251132204626	0.0031631879689965	-0.1590009989097959	0.152157615486167	0.8926224547167879	0.2181055399459085	0.4131586938664944	14.577090082477456
curvas/00000074D6:GBFAL:SW001:_074D6.csv	Green3	-234.5086606780834	-225.35049753038643	0.0023567482820689	-0.1177579783676108	0.1320193217170679	0.9033416838248518	0.1704765806963464	0.3057414760618032	14.84041947063776
curvas/00000079E6:VL1VW:SW001:_079E6.csv	Green3	-220.1111931057919	-210.95302995809493	0.0028914913742997	-0.1064397536494594	0.1606562003654884	0.8799012457753	0.1811490656699086	0.3471722334116598	14.586973177961813
curvas/000000782B:BU1Y6:SW001:_0782B.csv	Green3	-246.2758933778916	-237.1177302301946	0.0028581160954593	-0.153742149294767	0.1144837593662999	0.8756585758157257	0.2234384990688866	0.3553989993187564	14.81697487273533
curvas/00000078B7:1VLQS:SW001:_078B7.csv	Green3	-258.8122213729319	-249.65405822523493	0.0028273588456888	-0.0990768969756632	0.1727639437952073	0.8569628067873364	0.194184214640327	0.4036239203635595	15.20843173059899
curvas/0000007692:51178:SW001:_07692.csv	Green3	-269.26647723457256	-259.9343888656361	0.0031219706106143	-0.1212114902667622	0.1220567938920596	0.8165091709900288	0.2083680283741986	0.3388776942440267	16.283780813689848
curvas/0000007A08:9V4DV:SW001:_07A08.csv	Green3	-214.0958487012918	-204.93768555359483	0.0033420368989711	-0.1329809578495682	0.1413753692122845	0.8600777658838722	0.212367214766865	0.3620981543913837	15.115750753493584
curvas/0000007685:QJH0G:SW001:_07685.csv	Green3	-240.9133530980896	-231.75518995039263	0.0040853914212847	-0.1134413499396769	0.1822950723285429	0.8115915717722064	0.2051835039149178	0.4116859083989448	14.761600685621406
curvas/00000078AB:I2IY1:SW001:_078AB.csv	Green3	-269.14944848731034	-259.99128533961334	0.002737172870481	-0.1039946936064935	0.1326965890951356	0.8671843834273146	0.1905671392747064	0.4271312856876789	14.813185463846906
curvas/0000007BDC:QP9Z6:SW001:_07BDC.csv	Green3	-231.2240231254183	-222.0658599777213	0.0027744447564863	-0.1636601283063822	0.1509205530551535	0.9340133749228396	0.1916283975661679	0.355380445341571	14.452583504617774
curvas/0000007597:QMMJ7:SW001:_07597.csv	Green3	-251.0268927604245	-241.52577912968783	0.0028941247155261	-0.1481326627956167	0.1158749212202075	0.8794007087528273	0.2387452949909773	0.3604322455186969	15.265951477738378
curvas/0000007A29:GPVBS:SW001:_07A29.csv	Green3	-197.467621354376	-188.30945820667904	0.0054236729222754	-0.1709992088375819	0.181561938667455	0.907329574058591	0.2188673264890508	0.3245454015823117	13.34424259640634
curvas/0000007A09:BBLXN:SW001:_07A09.csv	Green3	-214.4624317548617	-205.3042686071648	0.0035908393928707	-0.1585732915987914	0.1469804830977947	0.8152417609835384	0.2154618901691366	0.3332648686534253	14.507239921455527
curvas/00000078B4:GAK8O:SW001:_078B4.csv	Green3	-239.46376559878857	-230.3056024510916	0.0031639911881743	-0.1338444496719723	0.1514120889598944	0.8904765629059191	0.1992233027508481	0.3839701720538091	14.393878214204909
curvas/000000780E:O8AGV:SW001:_0780E.csv	Green3	-210.4146060902778	-201.25644294258083	0.0044221278372886	-0.1681639069828081	0.0889929570519942	0.8895762177535326	0.2139715381542263	0.3608014162957658	15.743556191042892
curvas/00000078A5:ODJMT:SW001:_078A5.csv	Green3	-260.12647096884007	-250.7943825999036	0.0030087924925619	-0.1279674368787479	0.1348898955811258	0.8763315222284561	0.2001546847919812	0.3515266042413087	15.744343776149746
curvas/0000007827:PF0ZY:SW001:_07827.csv	Green3	-245.471642595128	-236.31347944743104	0.0024921065422832	-0.1177950830843343	0.1610348897752418	0.8879173708830264	0.187572040912358	0.3736934081150583	14.57191006339797
curvas/000000783A:WP4K7:SW001:_0783A.csv	Green3	-226.52609319380133	-217.3679300461044	0.0034155345395458	-0.1422497145104863	0.1460251054056011	0.8772542176699448	0.2206561219691999	0.3590469453380003	15.204155696429602
curvas/0000007882:SSOQS:SW001:_07882.csv	Green3	-258.6701401442515	-249.51197699655447	0.002980544756005	-0.1327953456575556	0.1471978636192585	0.8812253828518684	0.2071114499422413	0.3601597792134832	15.289285620069018
curvas/00000076E9:C1WVX:SW001:_076E9.csv	Green3	-199.6917203925529	-190.533557244856	0.0043979638866027	-0.1334157353795514	0.1376674047153474	0.9041364997142832	0.2235882504243096	0.4247544581463222	15.463688185460027
curvas/00000075A3:ZU8SQ:SW001:_075A3.csv	Green3	-244.13572363397373	-234.9775604862768	0.0029884908338626	-0.1255061563199258	0.1690749016088514	0.8984075742611783	0.1800016777077642	0.3813306522166749	14.293602137467474
curvas/000000734E:1KXAV:SW001:_0734E.csv	Green3	-216.9969411334509	-207.83877798575395	0.0035016467269057	-0.1544950606778217	0.1464215455715586	0.8579917394889631	0.2393209606112691	0.2906617969136663	14.570367786034632
curvas/000000759C:3Q3UL:SW001:_0759C.csv	Green3	-228.58062733584768	-219.4224641881507	0.0035806288223847	-0.1252088300499985	0.1599320238947409	0.8719153250216426	0.2018246285840319	0.3664466902618429	14.876708774470156
curvas/0000007854:4J3EC:SW001:_07854.csv	Green3	-238.16222761158207	-229.0040644638851	0.0036238279823369	-0.1438530424063112	0.1635273696509037	0.8842209234736829	0.2239815200064736	0.3562326558639777	14.686900849062466
curvas/0000007B38:3L0CJ:SW001:_07B38.csv	Green3	-204.7199940736123	-195.56183092591533	0.0035678293424507	-0.1611456751940681	0.1739578034908742	0.9306237407947718	0.1865365326453419	0.3772681949350895	13.860743796428336
curvas/0000007667:P3V55:SW001:_07667.csv	Green3	-178.92064719184938	-169.76248404415242	0.0049803937912339	-0.1921994873673211	0.2165173640248006	0.9303224238062336	0.2139827263617294	0.2742011881140779	12.844214374043862
curvas/0000007690:PVCYV:SW001:_07690.csv	Green3	-225.94560369544627	-216.7874405477493	0.0032579956275209	-0.1339390657797463	0.1578876358253004	0.8864175837441941	0.2311061932387263	0.3930769047850627	14.011042834059904
curvas/0000007886:AK6GI:SW001:_07886.csv	Green3	-279.5364078145881	-270.3782446668911	0.0027568352340137	-0.1103527790511422	0.15600250516161	0.8797627820067285	0.1771780921662732	0.3937428884820826	15.24225866269101
curvas/00000076A8:3QWNY:SW001:_076A8.csv	Green3	-234.9541520015881	-225.7959888538912	0.003989165678877	-0.1761043532066941	0.1452771471249208	0.8271857165138593	0.2707966902445973	0.3458477068513715	15.928488210079108
curvas/00000074D2:8ZE3I:SW001:_074D2.csv	Green3	-242.50970025180905	-233.35153710411203	0.0031791932176618	-0.1493033086741657	0.1727202163094825	0.873806005288725	0.2310153810049141	0.3012482555937437	13.459382864403183
curvas/0000007673:B6W37:SW001:_07673.csv	Green3	-246.14650928323385	-236.9883461355369	0.0013640975533022	-0.0466796685233451	0.3675248404269151	0.937365498395792	0.1102869115917246	0.643654118641765	15.39530345565341
curvas/00000077F1:ZFVQU:SW001:_077F1.csv	Green3	-267.7572012010202	-258.5990380533233	0.0035837679600171	-0.1158286987160478	0.113542368958671	0.7923311407489343	0.228530889020954	0.3803742895883978	15.689683130350469
curvas/0000007A72:DUQTI:SW001:_07A72.csv	Green3	-202.21483935179927	-193.0566762041023	0.0032002908264814	-0.1454892570632212	0.120215335473493	0.8651708218268114	0.2252881530538172	0.3615972228605171	14.218221734054609
curvas/0000007BAD:5X180:SW001:_07BAD.csv	Green3	-238.947982965988	-229.78981981829097	0.0029717008206219	-0.1553688758527924	0.118388928851206	0.9220200706093078	0.1994416234011995	0.3813143781004763	14.671564053465154
curvas/0000007871:8KNPO:SW001:_07871.csv	Green3	-234.1481242169436	-224.98996106924665	0.0028341736651107	-0.1366614750634274	0.1523360344728206	0.8777674741500616	0.2028627288592498	0.3760302632343747	14.97338118902538
curvas/00000078D6:J3MEI:SW001:_078D6.csv	Green3	-244.52965263511987	-235.3714894874229	0.0033187787005525	-0.1086682378613979	0.1802458130061133	0.8542280877515429	0.2078531542806384	0.3711787027381619	14.729136949843747
curvas/0000007647:I3VOZ:SW001:_07647.csv	Green3	-203.56896125380496	-194.410798106108	0.0025283648855808	-0.1522524795737332	0.2580736386902327	0.9517974127713416	0.1704572359438118	0.2712902772508586	12.697608754419852
curvas/00000075A2:EFL1X:SW001:_075A2.csv	Green3	-249.7744240713298	-240.61626092363284	0.0026706575260007	-0.1382349152934174	0.1556400515006241	0.8903913308733937	0.1982045488183915	0.3668634460875583	14.401608021577209
curvas/0000007796:BR1KO:SW001:_07796.csv	Green3	-212.84534749843672	-203.68718435073976	0.0030918324416374	-0.1403570352999711	0.1382058296174363	0.8774706199389256	0.2058008422431583	0.3457116447682379	15.08926020527294
curvas/00000079E0:W72QB:SW001:_079E0.csv	Green3	-202.9642038963486	-193.80604074865164	0.0036450898803759	-0.2069184181671376	0.1716260594681664	0.8939004514987546	0.2749490425745605	0.3344166605685569	13.075183917932517
curvas/00000076BD:48EFB:SW001:_076BD.csv	Green3	-228.32574029582543	-219.1675771481285	0.0024160463321874	-0.1345903395427878	0.2252404737445826	0.9189688959859996	0.1762667544578894	0.2764065655164072	12.354021809383156
curvas/000000765A:AYKFG:SW001:_0765A.csv	Green3	-213.14506653741464	-203.9869033897177	0.0026989143425658	-0.1617143854887654	0.1796480238151815	0.9072978295569432	0.1992881736062167	0.3158667211639871	13.352287411307136
curvas/0000007B55:G41W6:SW001:_07B55.csv	Green3	-245.29957564148023	-235.7984620107436	0.0041664909601974	-0.1522793102881982	0.1362821481057385	0.8965879532120564	0.2048211566285533	0.3061943472314302	15.560130199053804
curvas/0000007A61:4YT8L:SW001:_07A61.csv	Green3	-217.1241089896629	-207.96594584196595	0.0038981533563589	-0.0843355851445787	0.2035694164998103	0.8410628484681407	0.1990627380120226	0.4270853915924665	14.5764684510354
curvas/0000007646:YCLSW:SW001:_07646.csv	Green3	-231.4964855640617	-222.3383224163647	0.0032686601954655	-0.1574129468094116	0.1806394458460898	0.8994160345477147	0.2116593614354129	0.2901452119866363	13.258868301137603
curvas/0000007828:III7Y:SW001:_07828.csv	Green3	-225.6397996590153	-216.4816365113184	0.0034451230777544	-0.1557518314852396	0.1507955429506859	0.8842466774870056	0.2387366087484187	0.3586550677765501	14.729972598957897
curvas/0000007A6A:RDPX1:SW001:_07A6A.csv	Green3	-254.9366151118381	-245.7784519641412	0.0027722126248989	-0.1263013980611275	0.1566491798891804	0.8584525002557812	0.2192498533604382	0.3576491167121363	13.895186819527318
curvas/00000076A5:RW07M:SW001:_076A5.csv	Green3	-241.0195487267717	-231.6874603578352	0.0028629127790698	-0.1453241766577387	0.134816640475659	0.8371403121119486	0.2307589854515948	0.3991173337158169	15.41403853649505
curvas/0000007A56:XIXSO:SW001:_07A56.csv	Green3	-244.47137677604235	-235.31321362834527	0.003636512217622	-0.1498957705874792	0.1826754488445662	0.8821805941503296	0.2100045504894777	0.3867020026125762	14.054007945087989
curvas/00000076AD:SS408:SW001:_076AD.csv	Green3	-221.21429598763484	-212.05613283993787	0.0033748633462071	-0.14043536939103	0.13748924541666	0.8396903259993369	0.225295045545212	0.3454869168778794	15.5955156311787
curvas/0000007344:K3DN4:SW001:_07344.csv	Green3	-219.17244041336315	-210.01427726566607	0.0045699240001815	-0.1219385236722681	0.1635726022370233	0.8922956534326724	0.1999999999999996	0.2424301074725835	14.787163516246617
curvas/0000007649:KT951:SW001:_07649.csv	Green3	-238.9995470941305	-229.8413839464336	0.0031103083738675	-0.1344529918975765	0.1426057586908993	0.8650526736176	0.2299160690304418	0.3766184655918456	17.495943867227062
curvas/00000079C7:LQLUS:SW001:_079C7.csv	Green3	-220.7352989497254	-211.57713580202844	0.0031376836693264	-0.1518209253728516	0.1587552833727032	0.8700150677707688	0.2281184489321416	0.3421512838549201	13.699003897510847
curvas/0000007631:9926X:SW001:_07631.csv	Green3	-229.4746321189833	-220.3164689712864	0.0029529827250098	-0.1296282919175035	0.1691990544510403	0.8470278848798073	0.2291798376971212	0.3815342734010409	14.527164943827056
curvas/00000076B7:B97BL:SW001:_076B7.csv	Green3	-223.6805087529699	-214.52234560527293	0.0034044612632283	-0.1456370166570691	0.1033526868168871	0.8187674885486426	0.2571496765428016	0.3617838718385546	17.518707364502145
curvas/000000769A:50TF9:SW001:_0769A.csv	Green3	-224.7480109252014	-215.58984777750445	0.003104911201666	-0.1530636077656303	0.1119062012587067	0.8723621814101477	0.2452713688861685	0.3622511799946007	16.868636771253488
curvas/0000007B60:N03OY:SW001:_07B60.csv	Green3	-255.5018074325427	-246.00069380180605	0.0038883334644415	-0.1585276127357322	0.1321385402532757	0.8925553413884553	0.2124130368932247	0.3476247711437077	15.331216196421288
curvas/000000788E:KNHGQ:SW001:_0788E.csv	Green3	-247.12244800254945	-237.96428485485248	0.0029495499144526	-0.1377468349672814	0.1502982121365835	0.8754206015997728	0.207372135193251	0.3584740393013262	14.95974147286056
curvas/0000007783:G5TFW:SW001:_07783.csv	Green3	-272.76474552485644	-263.43265715592	0.0029433051847062	-0.1309179202661854	0.1542203998733768	0.8830950530483415	0.2122921814949745	0.3167583009975781	14.00706632038674
curvas/0000007802:YWC9W:SW001:_07802.csv	Green3	-210.9343295417773	-201.77616639408035	0.0041150105668951	-0.1586607318209034	0.1091607982117882	0.8736085457490278	0.231609241312186	0.3358596195274724	16.253972738176152
curvas/00000079F9:V8H3C:SW001:_079F9.csv	Green3	-235.04840400943712	-225.71631564050065	0.003002340936766	-0.1334536173021421	0.1532167072515587	0.8824601274552608	0.2001738280160094	0.3717676054649065	13.100933989714472
curvas/0000007656:KDD02:SW001:_07656.csv	Green3	-229.23485038041528	-220.0766872327183	0.003558772926016	-0.1287265614976491	0.2293840104826892	0.9546042599381276	0.1761135804482504	0.2277515426575326	14.068536171128567
curvas/00000073B4:ZCUXA:SW001:_073B4.csv	Green3	-261.5705111228124	-252.06939749207567	0.0033691002055672	-0.09932439230888	0.1923431857787916	0.8420703933393123	0.1936247196471837	0.3190424348016186	14.192649473751931
curvas/000000782F:3UO5C:SW001:_0782F.csv	Green3	-217.6008012377272	-208.44263809003024	0.0028065928291254	-0.147123958375528	0.1771542447250796	0.8924854640486061	0.2018952541582299	0.3449959335113267	13.808862839240334
curvas/0000007847:33YTU:SW001:_07847.csv	Green3	-275.50065260885987	-266.3424894611629	0.0028380039654011	-0.1182473899580478	0.1502800338570697	0.8809727712117602	0.2006466472643675	0.3929839088788915	14.598867604630492
curvas/000000734A:5KRVN:SW001:_0734A.csv	Green3	-226.75042672531745	-217.59226357762049	0.003350280992895	-0.1282770938110517	0.14473031827863	0.8757080896958798	0.2020565010783966	0.2980071018923239	14.46121448693029
curvas/0000007BCB:Q80JP:SW001:_07BCB.csv	Green3	-240.4886463279928	-231.6942309111944	0.0029691814693698	-0.1509806379190933	0.1221203587411382	0.9124982892845692	0.2044091263660481	0.3081613062574643	16.042850008939027
curvas/0000007832:5Y343:SW001:_07832.csv	Green3	-248.80235848916448	-239.6441953414675	0.0030976837389286	-0.0903689924114371	0.1405957248051985	0.8397820778248258	0.199987578640704	0.3619434458389379	15.51461429578788
curvas/0000007A1C:CFWRP:SW001:_07A1C.csv	Green3	-195.37609655099936	-186.2179334033024	0.00472479917891	-0.1133552113505853	0.97897986441064	0.8507879565226887	0.1403208807858061	0.4617711474376397	14.47796413858926
curvas/00000072CA:XLG5M:SW001:_072CA.csv	Green3	-235.00136237019004	-225.84319922249307	0.0024672795280478	-0.11731286631152	0.1345869346854426	0.876580829833613	0.1932575026462424	0.3081776109872948	14.289661611292528
curvas/00000078B9:FK9TZ:SW001:_078B9.csv	Green3	-284.25603355254964	-274.754919921813	0.0028053475195723	-0.1289744805797218	0.1347758020955822	0.8645874261136884	0.2104465963604946	0.3437952318446297	15.177954735900585
curvas/00000079EB:HTY4T:SW001:_079EB.csv	Green3	-197.55385137795565	-188.39568823025868	0.003211718213267	-0.125520806430652	0.1566052357269196	0.8445820444281715	0.1508126442474121	0.4114876387491097	14.166531277837011
curvas/00000077E6:AR6ON:SW001:_077E6.csv	Green3	-228.86048316686603	-219.70232001916904	0.002991207304378	-0.1370698156714388	0.1330788133600569	0.8769714762201097	0.2057988084858284	0.3473115125585107	14.848403482468273
curvas/00000077C0:R302T:SW001:_077C0.csv	Green3	-185.81007037373712	-176.65190722604015	0.008372594762481	-0.1539962690825564	0.1964794153102697	0.9050828853791876	0.2117647058823533	0.23721585873621	14.675243556611337
curvas/00000076AE:MXHRH:SW001:_076AE.csv	Green3	-278.269263111006	-269.111099963309	0.0030723282063239	-0.1776378296808621	0.0929010054097286	0.8118740071163505	0.2721963466084708	0.3585133530269157	16.911880389283425
curvas/0000007A2D:5MKVP:SW001:_07A2D.csv	Green3	-225.96035250422983	-216.8021893565329	0.0036542393272381	-0.1360321292708769	0.120515455676589	0.8476466096543328	0.2305573419047731	0.3494550791596977	15.204957412503653
curvas/0000007829:XSU5I:SW001:_07829.csv	Green3	-274.2252267474371	-265.0670635997401	0.0026920870995447	-0.1226672568976514	0.1075006252816774	0.862133664632828	0.2036796073053942	0.3403718343561008	14.84966763413213
curvas/0000007674:N9HXH:SW001:_07674.csv	Green3	-218.3532578389484	-209.19509469125143	0.0033357280453304	-0.1320182630548868	0.1406290610520472	0.8560266412565185	0.2088523637408308	0.359017028343315	15.15507089957073
curvas/0000007BD0:454WT:SW001:_07BD0.csv	Green3	-272.7320576812327	-263.230944050496	0.0031507103916292	-0.1238868468824474	0.1755135011911452	0.8970397786458911	0.1868836378953866	0.3886261606988315	13.924129628647009
curvas/0000007846:IYYQY:SW001:_07846.csv	Green3	-254.57392831522083	-245.41576516752383	0.0030579253011739	-0.1421373005466822	0.1156465751133285	0.8760372695335176	0.2111051278306803	0.3586999620162726	15.228133556760929
curvas/0000007BDF:URUFZ:SW001:_07BDF.csv	Green3	-253.4050572294339	-244.2468940817369	0.0045359395681756	-0.145683769333869	0.1234793214383202	0.884192344751966	0.2290993938701651	0.3280570732844848	15.613970946141238
curvas/0000007878:NI0UA:SW001:_07878.csv	Green3	-263.58785893133955	-254.4296957836426	0.0029227600282912	-0.0945417353712302	0.1349887860235097	0.8478644295394949	0.1946832096405183	0.3722676280218775	15.637084427725076
curvas/0000007809:8808J:SW001:_07809.csv	Green3	-204.4855145125962	-195.32735136489924	0.0028911423375084	-0.1571479235222401	0.1299274603344716	0.8902472758016139	0.221721027174981	0.3165492586429976	15.54782091064509
curvas/0000007784:3JCZ7:SW001:_07784.csv	Green3	-205.0418037854228	-195.8836406377258	0.0031904758680916	-0.1448580742149868	0.1675239226041749	0.8776153640794444	0.2168766102767729	0.3961993229876324	14.557279493480513
curvas/0000007863:TLQWA:SW001:_07863.csv	Green3	-256.6132048632641	-247.45504171556715	0.0029877226357079	-0.1259863131956371	0.1593334909891485	0.8943741326339837	0.1844543461361831	0.4023616824955553	14.777267739659225
curvas/000000763B:9W8XW:SW001:_0763B.csv	Green3	-181.9613606549054	-173.16694523810705	0.002725423531545	-0.1551111269849363	0.1878889448249328	0.9187752060487214	0.232984393163321	0.4069553701543592	13.71677826219424
curvas/00000079F8:IS25D:SW001:_079F8.csv	Green3	-217.18569538417708	-208.0275322364801	0.0037450777441922	-0.1202329651438372	0.1078558115472642	0.849298534171312	0.2172539345633558	0.3027116629096758	14.693449471552498
curvas/00000074D5:8F5P6:SW001:_074D5.csv	Green3	-232.3386033013156	-223.1804401536185	0.0027239625390488	-0.1461596452981711	0.2494651102818963	0.8904648258920287	0.1989689328042323	0.2857255473270211	11.68073276521977
curvas/0000007808:8OFQL:SW001:_07808.csv	Green3	-214.1882014552282	-205.03003830753124	0.0030774401390901	-0.1431396682852079	0.1246708496168209	0.8767129569370823	0.2118776592439962	0.3727421541736741	15.841267617256056
curvas/00000076D7:8EXVU:SW001:_076D7.csv	Green3	-261.029124186948	-251.87096103925103	0.0027188593527015	-0.1227199543720287	0.1125235855646282	0.8766781499274227	0.2232448080950047	0.372128398364065	17.019778022273027
curvas/00000077FF:BY2UM:SW001:_077FF.csv	Green3	-230.9616870056126	-221.8035238579156	0.0032436742633749	-0.1312085098889302	0.1322638049720334	0.8860477499890708	0.198554159876916	0.3318455340140926	15.19733909592632
curvas/00000076A2:LSTYC:SW001:_076A2.csv	Green3	-241.25608008489493	-232.097916937198	0.003820522879995	-0.1357959293970843	0.1063817896177522	0.8411672246373947	0.2347839205672202	0.3934951098899263	17.2888002042551
curvas/00000079C5:1W8PF:SW001:_079C5.csv	Green3	-219.65953751374664	-211.2523532237737	0.0029244134074174	-0.1381825544782895	0.0770576070007015	0.821328341818074	0.2519265281239687	0.3773972670009418	18.38289057837903
curvas/00000078D9:9M1X3:SW001:_078D9.csv	Green3	-234.063850615276	-224.905687467579	0.0029594348260496	-0.1366651851265056	0.1599489599511455	0.880537963910061	0.2022145772240996	0.3738032718793616	14.618822365453056
curvas/00000075B7:7Y83X:SW001:_075B7.csv	Green3	-244.93053148153848	-235.7723683338415	0.0023089232729336	-0.1427821280322417	0.1783797071962378	0.9046162728473336	0.1912218846110019	0.3687933589508261	14.189905538055752
curvas/0000007662:BT6JO:SW001:_07662.csv	Green3	-209.97690505931664	-200.8187419116197	0.0024125601859153	-0.1499280719144967	0.1594107610678645	0.9438036828879676	0.2054282219347814	0.3755334361795654	12.653561043635836
curvas/0000007BB1:S6FBG:SW001:_07BB1.csv	Green3	-270.97159736731675	-261.4704837365801	0.0035182449041272	-0.1295763595783757	0.1519447151041377	0.9002819071912466	0.2012571315092452	0.3330822953822264	14.572799878372647
curvas/00000072BE:45DCE:SW001:_072BE.csv	Green3	-221.68827920215324	-212.53011605445627	0.0028170404747151	-0.1318848820170623	0.1592255462072404	0.8817866293774197	0.2116466074899448	0.2838029424907276	14.037067849691963
curvas/0000007B68:BEGM4:SW001:_07B68.csv	Green3	-177.98672635155043	-170.43814712342154	0.0042372916781673	-0.1525525174307544	0.1261343547128911	0.8853144478457727	0.2208006497851793	0.3328644734371587	14.81883505775299
curvas/00000077B4:78QW3:SW001:_077B4.csv	Green3	-225.37850999921187	-216.2203468515149	0.0030972898976485	-0.1143875097768244	0.1645379075878124	0.8794348641683999	0.1841941188904307	0.36826818373866	15.394438882903543
curvas/0000007879:PDZO3:SW001:_07879.csv	Green3	-226.54809181069788	-217.3899286630009	0.002667418094104	-0.1143083148406759	0.1596023066690433	0.8831259070083222	0.1815060326461111	0.3884688289861536	14.265487048871126
curvas/00000074DB:IXCGV:SW001:_074DB.csv	Green3	-248.49098231335927	-239.1588939444229	0.0032181680259897	-0.1125851496233366	0.2626190507219256	0.8862639958316947	0.1728400917650106	0.3402246319863965	14.161750889846514
curvas/000000777C:ICIEL:SW001:_0777C.csv	Green3	-222.601817438848	-213.443654291151	0.00360759439066	-0.1203706893111363	0.1674527815592233	0.884138645268063	0.1807208940516834	0.355501027251719	15.730074904697029
curvas/0000007375:0M4ZX:SW001:_07375.csv	Green3	-219.47504775726608	-210.31688460956912	0.0033101486736616	-0.1435086454664285	0.1430864516813899	0.8677370131188591	0.2224720822330929	0.307247823781718	13.784341423003662
curvas/00000079E2:2A0O0:SW001:_079E2.csv	Green3	-214.3085730408212	-205.1504098931242	0.0037732706594478	-0.1580138319950576	0.1912377316884073	0.8862790670224894	0.22928612965663	0.3211710482545817	12.747493031785226
curvas/00000076FF:7JHMP:SW001:_076FF.csv	Green3	-199.74239069621768	-190.4103023272812	0.0035161829460436	-0.1065009652890571	0.1006430435869203	0.7550360059431726	0.2414761174297123	0.3784583617874353	18.10388350058186
curvas/000000766F:CGYFA:SW001:_0766F.csv	Green3	-238.71587189120024	-229.55770874350327	0.002800313112389	-0.1291367799160936	0.1604246516353313	0.8970791989994423	0.2174678428554748	0.3975530463848744	14.16402071527818
curvas/000000759B:O6FO0:SW001:_0759B.csv	Green3	-220.72909668378628	-211.5709335360893	0.0031599788688173	-0.1285286944473833	0.176072072149145	0.8278542365856235	0.2046346243972013	0.363650695294146	13.571577060453524
curvas/000000766E:TL3GY:SW001:_0766E.csv	Green3	-212.60255082617465	-203.44438767847768	0.0027663389858237	-0.1324476416901327	0.1487440186935507	0.8659004279572022	0.213422227346608	0.3687272847130143	15.009341162308766
curvas/0000007A1F:LC7GI:SW001:_07A1F.csv	Green3	-235.01287440775425	-225.8547112600573	0.0030862953995244	-0.1251237916644326	0.1508986162498533	0.8713215316391615	0.2059798590946768	0.3437937242677507	14.150865248023964
curvas/0000007A0C:2U08Q:SW001:_07A0C.csv	Green3	-221.22638878855145	-212.06822564085445	0.0029942699973679	-0.1385656661612281	0.1421717003606523	0.793010777690199	0.2040373895224528	0.3913043203232006	15.005596113539497
curvas/0000007A6B:1IIZ6:SW001:_07A6B.csv	Green3	-225.9817381409568	-216.82357499325977	0.0029093608905598	-0.1178724594433236	0.1740490227510171	0.8044413939420495	0.1713945542673645	0.4125887272902796	13.940418647254871
curvas/00000074B8:RQX6Y:SW001:_074B8.csv	Green3	-213.65025272693936	-204.4920895792424	0.0030126830153478	-0.0915363028704658	0.202260398879624	0.8706603619966786	0.1651995361469519	0.327768573833031	14.004790751205604
curvas/00000076D2:35TBN:SW001:_076D2.csv	Green3	-225.41805656389897	-216.259893416202	0.00323631277367	-0.1164455535357018	0.1342532451015848	0.8179564960950358	0.2282713760792628	0.4031472927100948	17.051915435689182
curvas/00000077BF:AFJDT:SW001:_077BF.csv	Green3	-186.41467965367207	-177.25651650597518	0.0087414423898529	-0.1073693325879701	0.2875588996782093	0.889917421699166	0.1773363906202635	0.3295946307914627	16.181121051158268
curvas/00000078BC:QBJDO:SW001:_078BC.csv	Green3	-234.0593693912782	-224.90120624358124	0.0026593692816983	-0.1362718497450186	0.1607214707621551	0.8974032665371737	0.1934247234852778	0.3644855137606339	14.45470402129342
curvas/000000734C:DF2QR:SW001:_0734C.csv	Green3	-239.4788229220776	-230.32065977438063	0.003024185161251	-0.1378428525826977	0.1284398263564108	0.8622185075330877	0.2232686053176253	0.3193596616842013	14.08938336235311
curvas/0000007586:ZYRPL:SW001:_07586.csv	Green3	-209.9350583985697	-200.7768952508728	0.0053625244018789	-0.1144790417756287	0.198005467685521	0.8855836726448576	0.1934269426153948	0.2944088596119639	15.241716873722638
curvas/00000078CB:4A2TA:SW001:_078CB.csv	Green3	-260.6145893288172	-251.45642618112024	0.0025120817317646	-0.1253678168039217	0.1556614148833671	0.9083971329891368	0.1733817810515376	0.3853387362199197	14.642448671685806
curvas/0000007A4A:0YCZU:SW001:_07A4A.csv	Green3	-217.9142410889933	-208.7560779412964	0.0037233148074215	-0.1190035487406819	0.2209494568170567	0.8618132052155022	0.2055466232582798	0.3809827884640306	14.358332912542346
curvas/0000007B8D:INE3C:SW001:_07B8D.csv	Green3	-239.52414991353413	-230.3659867658372	0.003036935681108	-0.1603156736291668	0.1477427241389081	0.912103938035362	0.2054244002684819	0.3710850788269825	14.799818725607365
curvas/00000074DA:1NNP4:SW001:_074DA.csv	Green3	-225.03119641131977	-215.69910804238327	0.0028103554800702	-0.1597477301760192	0.1506068682215907	0.8944390870532278	0.2220200723179671	0.3183340882562585	14.390355246374831
curvas/0000007763:69G5J:SW001:_07763.csv	Green3	-217.9928624761949	-208.83469932849795	0.0031995889282289	-0.1407195066507807	0.159991615482949	0.8748602232358218	0.2204774092113419	0.3505260153693506	13.984620999171243
curvas/0000007650:I4DEC:SW001:_07650.csv	Green3	-237.1355467611841	-227.97738361348712	0.0029600637762805	-0.1524783636565871	0.1090398592365473	0.8634574985971003	0.2506500375084427	0.3345822642910543	17.09380533735654
curvas/0000007A2E:L535W:SW001:_07A2E.csv	Green3	-239.0117354580323	-229.51062182729564	0.00317708032942	-0.1228724370013073	0.1703595499477155	0.8438912791162011	0.2301082603910937	0.3676901914563666	13.96550313327058
curvas/00000078E5:R3RM3:SW001:_078E5.csv	Green3	-259.3472099924186	-250.1890468447216	0.0025662539471341	-0.1175070320763966	0.1386428024786186	0.8952736333474618	0.1820375103190467	0.3567957398045503	15.936372002751757
curvas/00000079F5:Y7ZVE:SW001:_079F5.csv	Green3	-214.4414821355794	-205.28331898788244	0.0039496564849832	-0.1551835234244523	0.1203674214294656	0.8631435591529779	0.2403112906333313	0.3558117383764229	13.896729876106129
curvas/00000077A5:N5843:SW001:_077A5.csv	Green3	-203.3208669704441	-194.52645155364576	0.0029357267560432	-0.1241205324630145	0.1819661694367617	0.8801956651851561	0.1931124229735946	0.3976654263023924	14.403601371730572
curvas/0000007660:DG6W9:SW001:_07660.csv	Green3	-238.30793947150352	-229.1497763238065	0.00262342999136	-0.0835366476909885	0.2346714727658183	0.8825789435455856	0.133449289978246	0.3354004556691602	13.347122857159908
curvas/00000077E7:3PSKL:SW001:_077E7.csv	Green3	-230.22032916539044	-220.71921553465376	0.0032271685092854	-0.152886325384194	0.1378667819465955	0.8786808447342911	0.2158903798055979	0.3398827533139266	15.20142896784782
curvas/00000076E6:F5WA0:SW001:_076E6.csv	Green3	-252.5825544959032	-243.08144086516648	0.0032545870697331	-0.1475867743550833	0.1899964704552745	0.8802560102612578	0.2327876444248759	0.3465808895342047	13.888229381075002
curvas/00000079ED:YWA8V:SW001:_079ED.csv	Green3	-225.77491109563448	-216.10940361976915	0.0050096248605702	-0.0989338503681677	0.2702758976563025	0.8948642308070743	0.1599430770019879	0.3528618623951126	14.34936922380361
curvas/000000778E:2U1MT:SW001:_0778E.csv	Green3	-205.8544698917565	-196.6963067440596	0.0052692135853798	-0.1484962910606837	0.1567451562806135	0.8966175970474789	0.2014099978265887	0.3529429091375654	15.155461280748726
curvas/0000007BC2:PBHMB:SW001:_07BC2.csv	Green3	-255.60849016208945	-246.45032701439249	0.002961175673185	-0.1588649683363193	0.1563988519927204	0.8683355030876713	0.2562913138919029	0.3538326176418684	12.959163558884727
curvas/0000007A38:9IEXW:SW001:_07A38.csv	Green3	-215.8349993180322	-206.67683617033524	0.0035132164250974	-0.048032338679599	0.1144958917743951	0.8391591754889288	0.1487317102609661	0.3423750338599692	17.275448112062378
curvas/0000007365:1Z6NE:SW001:_07365.csv	Green3	-194.03572468467647	-184.8775615369795	0.0034539748475057	-0.1665348307491319	0.1582719999114288	0.865783974275247	0.2458205866520358	0.2884409003186856	14.84680799029291
curvas/000000783B:5P9SM:SW001:_0783B.csv	Green3	-247.81494975505584	-238.6567866073589	0.0028208943445053	-0.1425842449274725	0.1509830087249505	0.8867240949125296	0.2078347359521014	0.3445746939430544	14.516738438115018
curvas/0000007B76:303S8:SW001:_07B76.csv	Green3	-252.26943537563068	-243.1112722279337	0.0039040776091182	-0.153513534487808	0.1309246320960956	0.917830994044044	0.2157608080899768	0.2958962651197816	15.55280645726297
curvas/0000007BF0:UA5US:SW001:_07BF0.csv	Green3	-232.15001751186617	-222.9918543641692	0.0046749045076789	-0.1445688928447968	0.1073670371994553	0.9239832184380092	0.1940954228277417	0.3228818934551289	16.546492095685483
curvas/000000780A:VH61X:SW001:_0780A.csv	Green3	-217.2990538895108	-208.14089074181385	0.0030525607435233	-0.1186992345670259	0.1388625998537333	0.8809152119389867	0.1858756894932488	0.3493037248423726	15.38903430140249
curvas/0000007A1D:DJV4D:SW001:_07A1D.csv	Green3	-180.8381714818224	-171.6800083341254	0.0079697107667904	-0.1232227358839796	0.2681818260176282	0.887270349373712	0.182593530558285	0.3604818078561761	14.777454386937878
curvas/000000789D:0QG0O:SW001:_0789D.csv	Green3	-234.8679809336257	-225.7098177859287	0.0028583166653179	-0.1195278604983465	0.1783018244765862	0.8965564546903076	0.1796575274055163	0.4009777297024802	14.416025488476649
curvas/0000007682:E145R:SW001:_07682.csv	Green3	-263.83580882831313	-254.33469519757648	0.0030126487395381	-0.128713287953895	0.1342620520379418	0.8543077581385	0.2247698490480471	0.3701022327786051	16.872418463280866
curvas/0000007777:ADMFQ:SW001:_07777.csv	Green3	-241.79239281788983	-232.63422967019287	0.0028339169298314	-0.1347038952992176	0.1404513933787614	0.8265351917880206	0.1784823414692518	0.384702365933349	15.137637072710978
curvas/0000007A75:C5QNY:SW001:_07A75.csv	Green3	-241.3675122559472	-232.20934910825025	0.0033126499724294	-0.1476968124758047	0.1434490698599839	0.8565643373816236	0.2362008935032256	0.3513919513134302	13.952890233383611
curvas/00000077F4:WZS2B:SW001:_077F4.csv	Green3	-222.95042147476653	-213.7922583270696	0.0032965059325427	-0.1455729722316554	0.1216408173844396	0.8830738471623737	0.2120922596672709	0.3453951565308767	15.42334194957196
curvas/0000007664:SBGMS:SW001:_07664.csv	Green3	-223.9914392113538	-214.83327606365685	0.0030444049942365	-0.1343795235431193	0.1897950339121965	0.9035438401862074	0.1907743908307287	0.303037417924435	12.846695003508083
curvas/00000078C2:BJ24D:SW001:_078C2.csv	Green3	-253.54544468184105	-244.38728153414408	0.003156936073857	-0.1238197790318949	0.1480443399813005	0.8703624511943012	0.2073842824885764	0.3590708890781665	14.96363989568841
curvas/000000777D:DAB11:SW001:_0777D.csv	Green3	-267.0738665228573	-257.9157033751603	0.0030298581214139	-0.0709809676947338	0.0987183747519302	0.8449056206287286	0.1683603265665587	0.3965095107363926	17.188079048681892
curvas/00000074D1:41QA4:SW001:_074D1.csv	Green3	-184.02119835308167	-174.8630352053847	0.0055758794360496	-0.1587591115779474	0.4971767020880722	0.9465804961677426	0.1685173491994489	0.3635767308966926	14.160049469928012
curvas/0000007830:DO6XX:SW001:_07830.csv	Green3	-244.5298970066017	-235.37173385890472	0.0032176068576573	-0.1372366670212472	0.2052090532038441	0.8560455006209786	0.2188450886457479	0.3002713997509207	13.703642436982513
curvas/0000007BB3:5YM8X:SW001:_07BB3.csv	Green3	-264.84286028605254	-255.6846971383556	0.0031322186139039	-0.1320172530641183	0.1070707622044878	0.8996600962438156	0.2035696855897815	0.3199754311723558	15.612980039108722
curvas/0000007599:0BDG1:SW001:_07599.csv	Green3	-238.7280346631604	-229.5698715154633	0.0034001724533063	-0.1047417595178333	0.1504145953240382	0.8641813681186722	0.1801900453733981	0.3643219344947289	14.742965554435225
curvas/00000078D2:PNQ1J:SW001:_078D2.csv	Green3	-221.3097647176752	-212.5153493008768	0.0027643683943887	-0.1494417009989394	0.1268631668142036	0.890625316617848	0.2137856404847328	0.3838694375232871	14.74074643809804
curvas/0000007663:1T9Z7:SW001:_07663.csv	Green3	-205.2461287880297	-196.0879656403328	0.0029861196233729	-0.1574420483803806	0.2438522707027648	0.92980609194458	0.1879873115431141	0.2899030477056738	12.689263922879972
curvas/00000072CB:858ON:SW001:_072CB.csv	Green3	-241.4988809770739	-232.34071782937693	0.0029185969513544	-0.1294882082744842	0.1411099338322664	0.8877905915031052	0.1983847502772648	0.3056827954887628	14.649832574581977
curvas/0000007B97:H83PD:SW001:_07B97.csv	Green3	-239.9963717604447	-230.8382086127477	0.0034521392478731	-0.1435478325423063	0.1126213611939194	0.8988543340533279	0.205277066216575	0.3155699154745344	15.82549476978536
curvas/0000007655:P3W3L:SW001:_07655.csv	Green3	-239.34553440669123	-230.18737125899423	0.0042519705410645	-0.1540029738368579	0.2057594279314366	0.8601095140493173	0.2115186387862524	0.2810354514202744	13.697900638906086
curvas/0000007838:L7ICU:SW001:_07838.csv	Green3	-250.22648951412776	-241.0683263664308	0.0027466601321793	-0.119777943010905	0.1528963692206276	0.8843653601849627	0.1878332870752543	0.3887513779499021	15.205265106843148
curvas/00000076F8:82H1E:SW001:_076F8.csv	Green3	-269.2873558280553	-259.7862421973187	0.0028932101662025	-0.0915802890201524	0.1619134560715721	0.8465178435478181	0.1881875800096321	0.4123252922983254	15.504770833967484
curvas/0000007BDD:DUQJG:SW001:_07BDD.csv	Green3	-236.10022796743027	-226.9420648197333	0.0037042870445602	-0.1389080859245312	0.1444268125096293	0.903758305547154	0.2012273455205615	0.3633904975027078	15.159890560428732
curvas/000000784B:O444K:SW001:_0784B.csv	Green3	-225.75767811493475	-216.59951496723767	0.002502847538603	-0.1590439432597208	0.1660513655325704	0.8966424734492195	0.2191147417506355	0.3308247094758751	13.393787504924603
curvas/0000007A1A:9MOGN:SW001:_07A1A.csv	Green3	-209.2553886040513	-200.0972254563543	0.0037783994089032	-0.1466274434177688	0.137310504637132	0.879917765274508	0.2163421663309366	0.3573333885632511	14.32961660894078
curvas/0000007A6F:CRWAU:SW001:_07A6F.csv	Green3	-248.83678430706487	-239.6786211593679	0.0028497021760764	-0.1117917860735472	0.1779978517150462	0.8791502815418247	0.1837339796143621	0.4276421311453072	13.354611593337188
curvas/000000758A:SC8J2:SW001:_0758A.csv	Green3	-216.6223148615265	-207.4641517138296	0.0035532358381235	-0.1502787723692802	0.1530140609587563	0.8230492334425473	0.2253900039266559	0.3987860143752958	14.119907814477845
curvas/00000076BE:QU7DL:SW001:_076BE.csv	Green3	-241.08326315389064	-231.92510000619367	0.0028040161499283	-0.1330800783878025	0.1807006364353266	0.8407451339746622	0.1990325249075831	0.3416102939399971	13.109509592748656
curvas/00000078E0:W1P50:SW001:_078E0.csv	Green3	-243.17164891621204	-234.01348576851507	0.0033502407655253	-0.1412554171615246	0.1363598851098592	0.8798550403771527	0.2110237290731208	0.3377091183588413	14.809514158891478
curvas/00000073A8:QPD1Q:SW001:_073A8.csv	Green3	-203.0673375982503	-193.9091744505533	0.0031504628168831	-0.1459924663893725	0.147624135475205	0.8679942543204099	0.2252689897954561	0.3094786480930606	14.225332306805846
curvas/000000783E:A4O9Q:SW001:_0783E.csv	Green3	-262.4946212541571	-253.33645810646013	0.0025020218516578	-0.1191475063488698	0.1514648926056147	0.8856809406501661	0.1870153706456473	0.4075978435058796	14.104189769109638
curvas/0000007776:K2JSC:SW001:_07776.csv	Green3	-193.75336620856245	-184.59520306086543	0.0032953133010745	-0.1386845010866283	0.1358879187609637	0.8750108169775659	0.2141952259500383	0.4233005986994312	14.556378753799924
curvas/0000007898:XFSCF:SW001:_07898.csv	Green3	-245.29942629679192	-236.14126314909493	0.0029876099883493	-0.123453500748144	0.1335637159127126	0.8698573223301544	0.2015486552900253	0.3969841680298617	14.849563526095604
curvas/000000768A:0K771:SW001:_0768A.csv	Green3	-285.7373968392492	-276.5792336915522	0.0027612218013616	-0.1359052566962918	0.0982314003374486	0.8299233748450887	0.2241781208733535	0.3822351644171922	16.463302573019956
curvas/0000007840:U73OE:SW001:_07840.csv	Green3	-266.4423732883243	-257.2842101406273	0.0029925892933088	-0.1137014056268983	0.1808917032461754	0.8902279862364182	0.1779785414176065	0.3773758680983285	14.64297980868359
curvas/000000764E:O03B7:SW001:_0764E.csv	Green3	-236.83451937139768	-227.6763562237007	0.0034682092701032	-0.1804368217641578	0.1637731206596196	0.8816044835155148	0.2609348936178656	0.3361723033833759	14.379197624452887
curvas/000000785B:ZV2A1:SW001:_0785B.csv	Green3	-239.8955360104269	-230.73737286273	0.0030879210013105	-0.1296537327472152	0.1238159378663615	0.8544536487067959	0.209974534842822	0.3555760544464685	15.897490200739306
curvas/000000784A:W4WSF:SW001:_0784A.csv	Green3	-251.5072755638336	-242.3491124161366	0.0029237520755183	-0.1226807576131309	0.1496338690694667	0.8701303095579381	0.1998058284296588	0.3005400928886695	14.753512788792172
curvas/0000007610:072CT:SW001:_07610.csv	Green3	-240.28065571020028	-231.1224925625033	0.0033655480717092	-0.1403969240725779	0.1537336230655911	0.8256960375303449	0.2143205381203638	0.3902717934965053	14.298787626340683
curvas/00000079DF:866DS:SW001:_079DF.csv	Green3	-184.71217432468416	-175.5540111769872	0.0063275757505839	-0.1661941516329951	0.180273541174494	0.8860060229988638	0.2252690030941825	0.3355292160245404	14.173377741382923
curvas/00000076F6:KNVCT:SW001:_076F6.csv	Green3	-268.096956187772	-258.938793040075	0.0029039555076281	-0.0659637465818539	0.2364390249264042	0.8339379500892445	0.1654417692544705	0.3533634912340734	22.201427607828595
curvas/0000007661:945IU:SW001:_07661.csv	Green3	-243.76748508497283	-234.6093219372759	0.0031382545925026	-0.1440536877683358	0.1282236949775024	0.8128619101199245	0.2334418085142856	0.3433008512468347	16.17994246487528
curvas/0000007BDE:25KV7:SW001:_07BDE.csv	Green3	-229.81906400290703	-220.6609008552101	0.0035194634639165	-0.1477307108462371	0.163178040019646	0.913027650304671	0.1971238307113347	0.3711747316092136	14.685420635180654
curvas/00000079EA:6AL1G:SW001:_079EA.csv	Green3	-198.20017129855503	-189.0420081508581	0.0043161985527213	-0.1649249922212674	0.2261997636350901	0.927085802524505	0.2183045002118945	0.3504106056697036	13.238661372450286
curvas/000000767A:SFPIA:SW001:_0767A.csv	Green3	-260.92973639525155	-251.59764802631508	0.0049144927442688	-0.1460121224186163	0.0905820711605707	0.8244898758427892	0.2328184982075013	0.3841267607219454	17.1158586755225
curvas/00000077C1:Q2AT1:SW001:_077C1.csv	Green3	-222.85842631901	-213.52633795007347	0.0031495790772103	-0.1292593406016685	0.1418833445005922	0.8334424704505499	0.1753470096382225	0.3429992388599843	15.33703916503504
curvas/00000079EF:I7PW7:SW001:_079EF.csv	Green3	-223.5723628150547	-214.4141996673577	0.0037090254919892	-0.1602837638668965	0.1892416383689196	0.8792226709584513	0.2332444539603769	0.3551539098162937	12.875718838988242
curvas/0000007362:TK1YZ:SW001:_07362.csv	Green3	-201.89550384609788	-192.7373406984009	0.0044520016612077	-0.1571930601342063	0.0883932884104749	0.8355967869157273	0.2470588235294115	0.2964781120987554	16.42625748403325
curvas/0000007858:5IIT2:SW001:_07858.csv	Green3	-231.6181401111972	-222.4599769635002	0.0043615931218155	-0.1393038502691222	0.1156765252780364	0.8506540438879251	0.2360758175554068	0.3383291201742858	16.150575723537276
curvas/0000007535:GR9I5:SW001:_07535.csv	Green3	-206.9039651497153	-197.7458020020184	0.0026560957114546	-0.155944658552304	0.1469984992821943	0.8986752203569203	0.2114907180208537	0.3207441332641279	14.131499356767272
curvas/0000007A37:3CLFY:SW001:_07A37.csv	Green3	-237.9544404859687	-228.7962773382717	0.0027378154298737	-0.1453255204386853	0.1352917615979331	0.8021844500737813	0.2031088058380569	0.3721290533401352	13.737567045964704
curvas/00000076FD:SRFFM:SW001:_076FD.csv	Green3	-247.5425618634049	-238.384398715708	0.0027637180100109	-0.1126453619393601	0.1121732674569613	0.8277781976915263	0.2336691199843336	0.3873235776114243	17.34257862482285
curvas/00000077FE:BIZ29:SW001:_077FE.csv	Green3	-202.45516926383908	-193.2970061161421	0.0042309034568444	-0.1500971245508614	0.1347668689670939	0.8771533566538623	0.215158826753574	0.3408877827215372	14.803984410713642
curvas/000000788A:RJXA2:SW001:_0788A.csv	Green3	-226.12977520969253	-216.9716120619956	0.003299953962894	-0.1382180289933243	0.167067972554227	0.8829909530635269	0.1992710255702974	0.3357225817288529	14.03596167034014
curvas/0000007A2B:36KC9:SW001:_07A2B.csv	Green3	-217.0433352284189	-207.885172080722	0.0039276343943714	-0.1671026649602866	0.1577772913345678	0.8843325700432554	0.233938895872027	0.3537505211697231	12.968665916107554
curvas/00000077EC:CACAW:SW001:_077EC.csv	Green3	-226.8305884644025	-217.6724253167056	0.0032367814687774	-0.1226642534285175	0.1725600865343536	0.8380899466209372	0.1668227672619043	0.388700042668592	14.513009235509417
curvas/00000076E2:69JYN:SW001:_076E2.csv	Green3	-237.44917081190587	-227.9480571811692	0.0032881845169382	-0.1242896955532698	0.129400379083595	0.8518505602032801	0.241796564781594	0.3929737054445774	15.91015661201264
curvas/00000076D3:XJ1ZE:SW001:_076D3.csv	Green3	-256.8621227300065	-247.53003436107	0.0037031424855097	-0.143752634996129	0.1324975997190025	0.7988153927772799	0.2683333996726357	0.3934637103628655	16.373399634474833
curvas/0000007A0E:YNGZN:SW001:_07A0E.csv	Green3	-226.2942105243875	-217.3151651555886	0.0036783744637648	-0.1320075629998011	0.1928430119382679	0.8591016714483072	0.2156785345721413	0.382585080369333	13.934704249141278
curvas/0000007585:JWUT8:SW001:_07585.csv	Green3	-235.61502766761708	-226.4568645199201	0.0037863661527785	-0.1345513776332223	0.0979407917114705	0.8342173385300352	0.2098674115994193	0.3146687638478601	15.632759610092442
curvas/000000759D:8AF3R:SW001:_0759D.csv	Green3	-207.64628179573728	-198.4881186480403	0.0029230326331729	-0.1476593124554712	0.1790205161449041	0.8800169806320942	0.2040958103296359	0.34017111831603	13.83209951307909
curvas/0000007B37:NTTHC:SW001:_07B37.csv	Green3	-233.6416556177801	-224.4834924700832	0.0035974386709572	-0.1612409787638307	0.1576706063733168	0.9023614837109692	0.210915937564844	0.3704264194045541	14.235020548991544
curvas/00000078B8:94314:SW001:_078B8.csv	Green3	-276.5067821833093	-267.3486190356124	0.0031876458590735	-0.1104955065982331	0.1439468758062031	0.8699877131533661	0.1926165620892785	0.3732403675219746	15.36742420764586
curvas/0000007651:54H8K:SW001:_07651.csv	Green3	-251.0241539259453	-241.86599077824835	0.0025692891063388	-0.1438734944934766	0.072621509661607	0.8317372020914425	0.2364415254860685	0.3284152479721476	19.17088155332705
curvas/00000078B3:18S7G:SW001:_078B3.csv	Green3	-278.1727720814801	-269.0146089337832	0.0027321237906187	-0.1048924497231416	0.1697857269323187	0.8501964642942499	0.2033762813924427	0.3919459620549715	14.736140777091377
curvas/00000078AA:UWSCO:SW001:_078AA.csv	Green3	-217.9670561041723	-208.8088929564753	0.0033657684433843	-0.1598294590067211	0.1589523671402392	0.8806956850006762	0.2364394081591721	0.3479802311116091	14.620409787247173
curvas/00000076D1:9O3HN:SW001:_076D1.csv	Green3	-215.2737010342844	-206.66977780737344	0.0025379640830205	-0.1708628450273707	0.1495484287951205	0.8441164661124814	0.2326777731606296	0.3583292572689365	16.730248068650088
curvas/00000077B5:6LAHM:SW001:_077B5.csv	Green3	-216.7681332325252	-207.60997008482823	0.0043779382171495	-0.1188911301038925	0.1566530367456027	0.8713286113751368	0.1971685315797086	0.3495749536338779	15.671123671957272
curvas/000000784E:1MC4L:SW001:_0784E.csv	Green3	-265.436061181508	-255.9349475507713	0.0030096652880687	-0.128442829482362	0.1602570414243185	0.88182954139142	0.2061096342310226	0.3862980285881709	14.214481901171544
curvas/00000076F2:SM228:SW001:_076F2.csv	Green3	-209.86483149192023	-200.7066683442233	0.0029724504361964	-0.1553937480592894	0.1540194446986599	0.876337195485776	0.2287457491996789	0.3712114387188459	14.72036191557376
curvas/00000074E3:LZL0P:SW001:_074E3.csv	Green3	-217.5719708741191	-208.4138077264221	0.0035499005591356	-0.163931275458052	0.2219376969075271	0.9165705015262018	0.2193632493351105	0.2830769250610634	12.583695358969107
curvas/000000734B:PEISD:SW001:_0734B.csv	Green3	-216.2852288840545	-207.1270657363576	0.0037090562309167	-0.1475725972155024	0.1455277461445312	0.8711687128736009	0.2058823529411767	0.2854698151290381	15.04858799581724
curvas/00000076AF:6SN6V:SW001:_076AF.csv	Green3	-210.04364960480245	-200.8854864571055	0.0035848368337601	-0.1530458100256042	0.0906075951299421	0.8385332508962887	0.2436694018330915	0.3642291976013611	17.27027220655164
curvas/00000076A1:S6NUJ:SW001:_076A1.csv	Green3	-261.46185455162225	-252.30369140392528	0.004238352371234	-0.1851740748748233	0.0558184407307815	0.8119538022832083	0.2475539279906466	0.3911828417591229	19.405756172195023
curvas/0000007844:RWMKV:SW001:_07844.csv	Green3	-248.78538279998696	-239.62721965229	0.0025925102732679	-0.123713875655586	0.1488050544751325	0.8893526472763101	0.1867847009812052	0.4085708751439095	14.70017574471725
curvas/000000767C:EDHC2:SW001:_0767C.csv	Green3	-216.83364550424287	-207.6754823565459	0.003680963471331	-0.1633344334264898	0.0787444252684963	0.8382417576738915	0.2602014460167748	0.3712174846128724	17.989444663727213
curvas/00000077DD:ISOFC:SW001:_077DD.csv	Green3	-205.46621938621328	-196.30805623851631	0.0037632855765894	-0.1396002938250742	0.1255239497729719	0.8720290018255958	0.2094624900270768	0.3385904586541099	15.491136110215852
curvas/00000074E6:FPF6B:SW001:_074E6.csv	Green3	-223.6765269607077	-214.5183638130108	0.0037018675805835	-0.1421997357757005	0.199178778638161	0.9048826235128344	0.1866393347853865	0.2866291524285959	13.250400800325696
curvas/00000076E0:E2BYT:SW001:_076E0.csv	Green3	-196.48440144706703	-187.3262382993701	0.003728463704231	-0.1496083679091716	0.1724712587803983	0.8775554972002994	0.2240125494741781	0.3868672475064481	14.58063179928422
curvas/0000007A6D:ZBUIV:SW001:_07A6D.csv	Green3	-245.80013302401176	-236.6419698763148	0.0032720393817627	-0.1541041577927829	0.1722054061656287	0.8671136557947183	0.2464093141105545	0.3663207044075336	12.826638416967723
curvas/00000078C5:I5NUQ:SW001:_078C5.csv	Green3	-209.30518067726456	-200.1470175295676	0.0034852110139643	-0.1485219542951052	0.1362355288296101	0.8714749092261168	0.2261574790472786	0.3669903426799842	15.33122528939212
curvas/00000078C0:311FQ:SW001:_078C0.csv	Green3	-260.1340704812155	-250.9759073335185	0.0027285046582668	-0.1299308950992758	0.1750464175740088	0.904048452844284	0.1814003966230067	0.3867378672208427	14.52981542334566
curvas/00000078D0:UIBUO:SW001:_078D0.csv	Green3	-283.2103137868695	-274.0521506391725	0.0025943555279268	-0.1046142924282427	0.1554985371967395	0.8614127074010788	0.1937420050889705	0.3689989013565209	15.293068590127332
curvas/00000078C8:VSHFJ:SW001:_078C8.csv	Green3	-237.22189622858087	-228.0637330808839	0.0034726773878918	-0.1236957124231963	0.1604668457876202	0.8964270451075315	0.183114076635669	0.3726851483069335	14.561343246370296
curvas/0000007A18:OPDPE:SW001:_07A18.csv	Green3	-214.92446284088328	-205.7662996931863	0.0032495474839698	-0.1680129694128452	0.1489426343655049	0.8855684811470679	0.2322038580226386	0.3653124622824483	13.19220122680291
curvas/00000078DA:3IREU:SW001:_078DA.csv	Green3	-247.1979965885838	-238.03983344088684	0.0026943867824672	-0.1210690750955731	0.1429781862357237	0.8705737218282561	0.198198529663043	0.3874044400043187	14.976014703691558
curvas/0000007A49:U0791:SW001:_07A49.csv	Green3	-219.80807046654985	-210.64990731885288	0.0034583719744897	-0.1584841889250105	0.226713340687414	0.8891517631481728	0.2010711489700442	0.336473239269428	12.490420817147475
curvas/00000076D5:B9ZLG:SW001:_076D5.csv	Green3	-213.51873329672165	-204.36057014902468	0.003637699116884	-0.1418857006416277	0.1432665409470392	0.907810193746952	0.230045074500605	0.4195825565110219	15.249757145250992
curvas/00000077D7:BCWZK:SW001:_077D7.csv	Green3	-217.34622397808383	-208.1880608303869	0.0030240949267748	-0.1350896968942457	0.1490367578259074	0.8719869290730278	0.2119960881800284	0.341263358121357	14.994970693801818
curvas/000000785D:6QFDQ:SW001:_0785D.csv	Green3	-172.55096699974442	-165.7380017041695	0.0026028222421328	-0.109883468529156	0.1721765296989957	0.8817411857535548	0.1786134810286606	0.4449739380554476	14.372189715128368
curvas/00000079EE:GCJ67:SW001:_079EE.csv	Green3	-210.68013869340768	-201.52197554571072	0.0037020598311555	-0.1703733525272033	0.1613837456479221	0.8908622531649846	0.2327157053142232	0.3423894529154834	13.808084045152343
curvas/00000076AC:ERD1H:SW001:_076AC.csv	Green3	-258.4200708872528	-249.26190773955585	0.0034760396816908	-0.1039827660317426	0.1614122823915001	0.8413112864344113	0.1817341580409137	0.3337280513732068	14.142522737329196
curvas/000000789F:1AUEZ:SW001:_0789F.csv	Green3	-215.9556635791409	-206.79750043144395	0.0040403515719343	-0.171995972505848	0.1400007360119775	0.8939903132829045	0.2444768419551191	0.3495681011046824	14.825367137916457
curvas/00000076C1:WR1NL:SW001:_076C1.csv	Green3	-257.8338081657579	-248.6756450180609	0.0029970139288787	-0.118043842081655	0.1153293631662483	0.8418787346555227	0.2092890222292582	0.3727815169539884	16.684529249758576
curvas/0000007BAE:SWZYU:SW001:_07BAE.csv	Green3	-226.1233148905063	-216.96515174280933	0.0041595645622487	-0.155932643064135	0.1775010024040836	0.9011007761731972	0.2104790581203137	0.367483600541174	13.920849507381568
curvas/00000076B2:UL63I:SW001:_076B2.csv	Green3	-233.0036492301582	-223.84548608246124	0.0039526102004304	-0.1144274112221965	0.1134528575256561	0.8285076785333968	0.2168177337869999	0.3956391960907724	17.00295592850052
curvas/00000078B1:MNS5T:SW001:_078B1.csv	Green3	-231.4539086132446	-222.1218202443081	0.0029764256018474	-0.136472896227305	0.1748390985402231	0.8926719294926234	0.2008960868810498	0.3784841135767238	14.281606474488376
curvas/00000074B1:G73ED:SW001:_074B1.csv	Green3	-199.91683285684843	-190.75866970915143	0.0062891416751661	-0.0877098615717166	0.2889619301869551	0.8827504604124957	0.1593459037217293	0.4005721416805269	16.038239132512857
curvas/00000076A7:2P8PD:SW001:_076A7.csv	Green3	-186.891872575388	-178.28794934847707	0.0044066504947983	-0.1456323061666737	0.1095271744742674	0.8388127230113984	0.2361496481831826	0.3695351778363762	17.030252148301916
curvas/0000007833:34ZH8:SW001:_07833.csv	Green3	-265.97675549767024	-256.8185923499733	0.0027555792399379	-0.1225594944961156	0.151760592349098	0.853176173928953	0.2172673553386261	0.3831793257240383	15.346375517110117
curvas/00000076B8:NWM15:SW001:_076B8.csv	Green3	-235.41818930679648	-226.2600261590995	0.0037182012115165	-0.1568641707771221	0.1288431670046795	0.8570011151906226	0.2516172529124812	0.3995183731002445	15.843885557584557
curvas/0000007A20:04PZ3:SW001:_07A20.csv	Green3	-254.3841554188488	-245.2259922711518	0.0033559438387595	-0.1393471653595183	0.1780824000561983	0.8584708542542407	0.2311187532805027	0.36010136349061	13.3474678342046
curvas/00000079C6:H0VDS:SW001:_079C6.csv	Green3	-193.25646432780667	-184.0983011801097	0.0037853098197839	-0.1796206132055023	0.2774070133826364	0.9029829169023764	0.2187892488924463	0.3062098491320039	11.422510519483923
curvas/00000075A6:5QASU:SW001:_075A6.csv	Green3	-240.17114335841256	-231.0129802107156	0.00335528970582	-0.1522136337956632	0.1845767736490963	0.8645764011046446	0.2204175181376761	0.3757881891580348	13.75038690493611
curvas/0000007779:RFEDJ:SW001:_07779.csv	Green3	-236.1933333636896	-227.0351702159926	0.0029447539313394	-0.13683183518274	0.1359273877160076	0.8705805880306078	0.2164912772587019	0.3335922755520474	14.739890607426789
curvas/0000007591:LQDM0:SW001:_07591.csv	Green3	-214.31299964431685	-205.15483649661988	0.003496592203392	-0.1377754513822531	0.1740879947445086	0.8467456006678491	0.2370695878386686	0.385128633362635	14.426356217760658
curvas/0000007343:96Q7J:SW001:_07343.csv	Green3	-215.70134433364584	-206.54318118594887	0.0032960330393776	-0.1078345229041634	0.1257186886471287	0.8238790910451208	0.2124797951889024	0.3237976043926561	14.910108485386672
curvas/00000079FA:LCVQ7:SW001:_079FA.csv	Green3	-219.28274566389803	-210.12458251620103	0.0021984112987733	-0.1144639426347197	0.185197536668687	0.8418127287950624	0.1625067720556768	0.4317436905964447	13.637464914782408
curvas/0000007679:P17OR:SW001:_07679.csv	Green3	-219.7706265940516	-210.6124634463546	0.0044258914299775	-0.1474849251612046	0.1625001567039511	0.8943538849740313	0.2442067375883043	0.3735696767181836	14.897301331036738
curvas/00000073A9:95JPN:SW001:_073A9.csv	Green3	-205.5104470236689	-196.352283875972	0.0038443477885577	-0.1732910325601314	0.1704909711249657	0.8499876826215741	0.2556048818655957	0.2682936122611495	13.770039358466963
curvas/00000078AD:L9YZ6:SW001:_078AD.csv	Green3	-214.04440863124373	-204.8862454835468	0.0029047972334615	-0.1617177985935873	0.1656403412970868	0.9004100981450853	0.2150578883307446	0.3721535415458226	14.553767163506995
curvas/000000766C:TG9XF:SW001:_0766C.csv	Green3	-198.20336058579488	-189.04519743809792	0.0032785810548627	-0.1641049501566355	0.1993698524539722	0.9160178214852044	0.2044773496652708	0.3121352769082318	12.642901269348874
curvas/0000007510:EGZB0:SW001:_07510.csv	Green3	-260.2950816448359	-250.313711768058	0.0036793446485559	-0.1626364213546545	0.1585920133461912	0.8845195069295032	0.2231456505971936	0.2938397759275984	14.0195089995247
curvas/00000077D3:40OEA:SW001:_077D3.csv	Green3	-273.0474493433239	-263.88928619562694	0.0013457872236414	-0.0780830793603663	0.1164454692853982	0.9087387582780388	0.1250482284628134	0.3359004091872095	15.808033372889378
curvas/00000079C4:0NDOB:SW001:_079C4.csv	Green3	-240.029489640726	-230.52837600998933	0.0025911832327045	-0.1596638971882342	0.1743515212914218	0.8984243599741767	0.209664957870286	0.3619025792228461	13.20770624180497
curvas/00000076DB:GT688:SW001:_076DB.csv	Green3	-208.69676869868567	-199.5386055509887	0.0027871935285584	-0.0833246324970881	0.1364496602011029	0.8237192023462178	0.1736009590398816	0.386070974225464	14.19664972443674
curvas/00000078BA:IYEWO:SW001:_078BA.csv	Green3	-264.8784339747061	-255.7202708270092	0.0027863514233586	-0.1072610622519422	0.1500090018513037	0.8571740630373039	0.2013579674750582	0.3581023768232245	14.690033713629486
curvas/00000074CB:D5VC9:SW001:_074CB.csv	Green3	-253.14134669357787	-243.8092583246414	0.004032019696315	-0.1096242079085967	0.3311877380730788	0.8773436762565944	0.1895601474372976	0.3404894436978479	13.449970617718924
curvas/0000007594:CA3NS:SW001:_07594.csv	Green3	-222.69869735732087	-213.540534209624	0.0038697652580156	-0.1036077024449393	0.1408819507164913	0.8362486849755211	0.1865960043693857	0.3954783945888457	15.813242939667012
curvas/0000007869:KV7VJ:SW001:_07869.csv	Green3	-249.85883324539213	-240.7006700976952	0.002909252727954	-0.1092029166700604	0.150901524208017	0.8462716151002564	0.207524849348266	0.3400226661589409	15.104325806100285
curvas/0000007B81:RRJI8:SW001:_07B81.csv	Green3	-166.4819082801325	-159.1686533309233	0.0044523167481024	-0.1701112457547502	0.1309353763137758	0.8897070820944631	0.2301278043460671	0.3548747865357322	14.560655222355788
curvas/00000072BF:Y0NB7:SW001:_072BF.csv	Green3	-216.58168123399068	-207.4235180862937	0.0033853486498717	-0.1372446547646375	0.1745608746151352	0.8981665934070568	0.1981275759550545	0.2769638378418892	13.957947827220815
curvas/0000007A74:YDSWL:SW001:_07A74.csv	Green3	-236.6704001280613	-227.51223698036432	0.0025322869614935	-0.1034940017421825	0.1755178822851038	0.8593176604947573	0.1875272827984988	0.3757983585702627	13.34046049699021
curvas/0000007598:YG3F6:SW001:_07598.csv	Green3	-253.98482334047736	-244.8266601927804	0.0029108444726452	-0.1251093036127241	0.1422976071702552	0.8495864499700555	0.2056266343526619	0.3652362034973382	15.12696580640024
curvas/00000077E8:C5GNB:SW001:_077E8.csv	Green3	-220.0130205351777	-210.8548573874808	0.0031109618334929	-0.1418253724454062	0.1346934356565437	0.8776423658739844	0.1992136189540672	0.3324142231653758	14.993781866335064
curvas/000000776B:TDNK4:SW001:_0776B.csv	Green3	-232.0649886750133	-222.9068255273164	0.0034600281296192	-0.110853589307469	0.1418053341360472	0.8493535372936297	0.2111732763609437	0.3547147915401089	14.53253915175942
curvas/00000074DF:7VUAP:SW001:_074DF.csv	Green3	-229.66797712447723	-220.50981397678024	0.0052018983625645	-0.1047617022644645	0.1919839397637172	0.8746544086653136	0.1841362349822296	0.3294541594951867	15.209432515123895
curvas/0000007666:RIQDU:SW001:_07666.csv	Green3	-220.87134493849703	-211.7131817908001	0.0027461848478667	-0.1307860872610417	0.1198429658747941	0.915566319227238	0.2117044066336748	0.3800221197030869	12.960970583524256
curvas/00000076C9:WHUT5:SW001:_076C9.csv	Green3	-244.27512236108475	-234.9430339921483	0.0024068866144513	-0.1160529791692411	0.1431718667070922	0.8116816574703904	0.2147219115320508	0.3878820328478518	17.666371653098864
curvas/0000007803:A5RD9:SW001:_07803.csv	Green3	-234.3915239982668	-225.23336085056977	0.0033897634922209	-0.130949353001327	0.1507392602668355	0.8086601446283902	0.1918465417644141	0.3311583174220091	15.078907203308937
curvas/000000775C:H2KXV:SW001:_0775C.csv	Green3	-222.82327924341112	-213.66511609571413	0.0034867157268749	-0.1683665070561013	0.170483075040825	0.9054461341964604	0.2140636089004453	0.4029436645616607	14.566180536406955
curvas/0000007A05:7W384:SW001:_07A05.csv	Green3	-226.481443037604	-217.323279889907	0.0038270523974022	-0.1350606994903468	0.1473156426142589	0.866116432345179	0.2348550684511744	0.3612635120992358	15.028391153817488
curvas/0000007BD5:FYWBE:SW001:_07BD5.csv	Green3	-248.57255446753	-239.41439131983304	0.003080169553148	-0.1587039269344526	0.1148887846421975	0.8815552108915075	0.2248689365533875	0.3340598664704969	15.498938804975054
curvas/00000077A4:MTYB7:SW001:_077A4.csv	Green3	-224.62503541818649	-215.4668722704895	0.0030083452584752	-0.1090432693802446	0.1487967251272834	0.824780526909972	0.1579739994480413	0.3916944535334434	14.899897893666392
curvas/000000787E:64Q52:SW001:_0787E.csv	Green3	-224.0302726607197	-214.8721095130228	0.0038305020280315	-0.1989520648266919	0.1278903303071425	0.8819476217583435	0.2724786168381756	0.354394579852071	15.357071499564816
curvas/000000787F:NDGX9:SW001:_0787F.csv	Green3	-251.7847736993676	-242.6266105516706	0.0025814710090884	-0.125570771525667	0.1280708206628252	0.8665432548106105	0.2040448990846829	0.3794832422351518	14.865797309909048
curvas/000000769B:Y4HQK:SW001:_0769B.csv	Green3	-231.4351188641681	-222.2769557164712	0.0033567691346522	-0.114447668766773	0.0742400248710202	0.9232547969753891	0.1642171315525485	0.4095788703685211	18.70667759694145
curvas/00000079BC:8KEVB:SW001:_079BC.csv	Green3	-222.6922108398285	-213.5340476921316	0.0032352677969119	-0.1106641460200835	0.1429771080708826	0.8583365974047682	0.2139653689293794	0.3709508827997632	15.433757143335882
curvas/00000079D5:W2BTS:SW001:_079D5.csv	Green3	-217.7064323206985	-208.5482691730016	0.0040159317529005	-0.1637162832116449	0.1630644025360882	0.857682639146868	0.2440391036152878	0.3424269252684354	13.747739951790187
curvas/00000079D8:D7Y1O:SW001:_079D8.csv	Green3	-223.9081388005079	-214.7499756528109	0.0040283149003173	-0.161730648475615	0.1655736486649017	0.8588233372848503	0.2529411764705886	0.30807566796516	12.881269542970324
curvas/00000074E0:FPU3Q:SW001:_074E0.csv	Green3	-242.7436635089329	-233.2425498781963	0.0029345047365738	-0.1525438405848543	0.1873918752494171	0.9228433179561376	0.2100371212608209	0.2963412745894797	13.062711447976495
curvas/0000007883:K5OWC:SW001:_07883.csv	Green3	-251.84411395525584	-242.6859508075589	0.0026968227787567	-0.1091360686039202	0.1525991899700458	0.8567970440142465	0.1976078791122525	0.3706606029809117	15.11652642188224
curvas/000000776A:44JYQ:SW001:_0776A.csv	Green3	-228.3722932112716	-219.2141300635746	0.0030596083224259	-0.1472897455511497	0.1407785897384277	0.8893596971022965	0.1984730647683055	0.3402956058669816	15.061702012610574
curvas/00000076AA:LDDCD:SW001:_076AA.csv	Green3	-247.1088602320461	-237.9506970843492	0.003809586296659	-0.1114956158413151	0.1351083738691499	0.7912060523085578	0.2310933509280724	0.3989386116586206	15.811427117119136
curvas/0000007875:GUJUW:SW001:_07875.csv	Green3	-222.0423700658665	-212.8842069181696	0.0031875556611019	-0.1402551680994041	0.1511047416677917	0.875574320030445	0.2149508091964805	0.3713311727507749	14.722036236647272
curvas/0000007668:JOWSA:SW001:_07668.csv	Green3	-254.1970464827353	-245.0388833350384	0.002568909786006	-0.1400368730361416	0.1840395327983026	0.8936772520514109	0.1937463023689948	0.3054075699611158	12.952059231153076
curvas/000000764B:CA9ZO:SW001:_0764B.csv	Green3	-242.8481988782869	-233.69003573059	0.0028825860863046	-0.1487642580418591	0.1243658578321583	0.8614724024956548	0.2466520423143758	0.3592223643706247	16.60956584543096
curvas/00000076DC:VLFDN:SW001:_076DC.csv	Green3	-227.08807188540857	-217.9299087377116	0.0034100255619625	-0.1284891365013025	0.1272062295673046	0.8403248200351829	0.2315114437643896	0.3758792071642153	15.22885124719918
curvas/00000079C9:2P2LE:SW001:_079C9.csv	Green3	6.3607214800338765	5.111278295402207	0.0010248794920377	-0.7750746253243885	0.4044716676424957	1.5455509002046648	0.1844852899618649	0.4625915033822048	14.53899327904162
curvas/0000007644:GIRGD:SW001:_07644.csv	Green3	-241.4221486316204	-232.26398548392345	0.0023064294085788	-0.1424278059898335	0.1277701082221944	0.9276581315630326	0.2116269297233378	0.3902503827957372	13.344978549753495
curvas/00000076BC:YY01T:SW001:_076BC.csv	Green3	-274.05343838527097	-264.895275237574	0.0017714853237916	-0.0353361490887452	0.1146677971367331	0.9371832715634908	0.0972219082650552	0.4396022029226412	14.909115876414042
curvas/0000007601:YNMMZ:SW001:_07601.csv	Green3	-217.53541202788327	-208.3772488801864	0.003207647918972	-0.1465899419557541	0.1685138026472098	0.8401903096450789	0.2248622534873808	0.3466577086071916	13.851917019335644
curvas/000000765B:S98Z1:SW001:_0765B.csv	Green3	-220.9812849529428	-211.82312180524585	0.0025102262419555	-0.1188139061033824	0.1799193196708162	0.9250645453998269	0.1692925114486548	0.3675156728433689	12.889817254886989
curvas/0000007B5F:TTBO3:SW001:_07B5F.csv	Green3	-275.1371570437596	-265.97899389606266	0.0025741741530972	-0.1266843067740289	0.1318454049308307	0.9011372758290176	0.1970943865149789	0.3665047555671095	14.527467013404785
curvas/00000078B6:Z6J5K:SW001:_078B6.csv	Green3	-254.20229579107257	-245.0441326433756	0.0035420502813101	-0.1050287548554749	0.1385236993340613	0.8410881447473486	0.2110644484964621	0.3866762898012529	15.273828580693133
curvas/0000007345:Z3MB6:SW001:_07345.csv	Green3	-222.689326656035	-213.53116350833804	0.0035983984687427	-0.1228505635801135	0.1848736825203916	0.8679883541607849	0.2225780586811915	0.2421408722017673	13.554330454146791
curvas/0000007677:QKLGT:SW001:_07677.csv	Green3	-223.9574356769858	-214.79927252928883	0.0034146430233199	-0.1235069466255867	0.1773730890120364	0.8769042996045274	0.197561793459908	0.3691008298748655	13.728827345068874
curvas/0000007686:69N9F:SW001:_07686.csv	Green3	-213.9557960445466	-204.6237076756101	0.0054142703396933	-0.131490890384554	0.0972264586884966	0.8320157952768628	0.2109105780615109	0.3915268526636443	16.811970793379295
curvas/00000079FF:SKU46:SW001:_079FF.csv	Green3	-227.7346321791058	-218.57646903140883	0.0036208565191737	-0.143493010406151	0.1243022629754224	0.8579040009614725	0.231876323225331	0.3592230751890565	15.031915198734136
curvas/00000078DE:362E1:SW001:_078DE.csv	Green3	-214.558220980295	-205.40005783259804	0.0036505664864049	-0.1736468618323214	0.144848473134955	0.8790109318048911	0.2515193830583887	0.3669976885607559	14.984551429173132
curvas/0000007786:MVBWD:SW001:_07786.csv	Green3	-245.6339270793437	-236.4757639316468	0.0032911781944402	-0.1672066555422153	0.1682077500646324	0.8769247933101585	0.2390365664697281	0.3693146122619059	13.526933532895177
curvas/0000007A5C:QQ5HG:SW001:_07A5C.csv	Green3	-217.61424633379613	-208.4560831860992	0.0028836187391227	-0.1419072690725287	0.192093259811455	0.8467043227154257	0.1766274301387146	0.3994006549142444	12.799512174072524
curvas/0000007699:XBAXJ:SW001:_07699.csv	Green3	-250.6409562433901	-241.4827930956932	0.0035458883844816	-0.1096312828099144	0.1244184141589924	0.7982222768388639	0.2229433268884782	0.3991785456088568	17.725594021882134
curvas/0000007A14:8F1K7:SW001:_07A14.csv	Green3	-228.9011667005697	-219.40005306983312	0.0038773358523118	-0.1649494553138455	0.1400282240370163	0.872705691232544	0.2401954277603315	0.3241062251826043	14.513182761701144
curvas/00000076BA:HQX12:SW001:_076BA.csv	Green3	-215.2103608196209	-206.05219767192392	0.0044259749413067	-0.1435895299510668	0.1491188038550689	0.8690815813092717	0.2528702797027874	0.4141336510433283	15.613350865321223
curvas/00000077EF:4HEX6:SW001:_077EF.csv	Green3	-206.3564769014488	-197.19831375375185	0.0065918069655685	-0.1536980698774741	0.1516308176364344	0.8794100317618274	0.2190731855327559	0.3552142126346524	15.348020769061735
curvas/00000079FC:K2CS2:SW001:_079FC.csv	Green3	6.679693063092083	5.430249878460414	0.0017949207313164	-0.7991174328584895	0.4617853694758694	1.576920158752298	0.1765475801325508	0.4264142461207392	14.34061720965446
curvas/00000077BB:3DL55:SW001:_077BB.csv	Green3	-236.01566915304696	-226.5145555223103	0.0033600286732632	-0.1419049655983117	0.1423066770953417	0.8905955443106366	0.2015487220503308	0.3396168548873701	15.071598394920333
curvas/00000079DA:A6D32:SW001:_079DA.csv	Green3	-213.44878217399832	-204.29061902630136	0.0034253565102598	-0.1522337423008394	0.2107396053291709	0.8167649979894478	0.199311368557371	0.3237115284095984	11.901716078476682
curvas/0000007797:AQERW:SW001:_07797.csv	Green3	-249.34398350352265	-240.18582035582563	0.00307101834473	-0.1138199343351412	0.1533525774924901	0.8539550307357286	0.2025667399836699	0.3755552558273042	14.724986698041588
curvas/0000007862:GEVTF:SW001:_07862.csv	Green3	-255.191807595355	-246.033644447658	0.0032543671204623	-0.1113526645471676	0.2062726939308871	0.8711956593310052	0.1975822164241814	0.368740079624912	14.582934651878087
curvas/00000079BB:M6DZ6:SW001:_079BB.csv	Green3	-210.62127778922223	-201.46311464152527	0.003626967280222	-0.1278291737831328	0.1955698427641364	0.8633937495923499	0.2223105759655618	0.3459972115303467	13.726576437356677
curvas/00000078BD:G354I:SW001:_078BD.csv	Green3	-243.13227499045595	-233.6311613597193	0.0036432420199629	-0.1421980883808784	0.1500168080242905	0.87723801886746	0.2216136851783876	0.3492954531512107	15.091639526073113
curvas/00000078A7:WSIN4:SW001:_078A7.csv	Green3	-258.6227692532517	-249.4646061055548	0.0029719440440187	-0.1600776246930909	0.112072058272584	0.8784460897166003	0.2340686170397015	0.3492235097364738	14.908474844171677
curvas/0000007588:TGISQ:SW001:_07588.csv	Green3	-257.7005438193309	-248.542380671634	0.0030888451890388	-0.1306578807290213	0.1527785811649625	0.8881214755955757	0.1981463745622531	0.2925993906236092	14.2740171144689
curvas/00000079DC:3T853:SW001:_079DC.csv	Green3	-248.3284772727301	-239.1703141250332	0.0036045579106408	-0.1133267615964156	0.1251942325924773	0.8749451232902383	0.1916031566055013	0.3495017403638931	14.85167916327988
curvas/000000760A:8Y275:SW001:_0760A.csv	Green3	-220.60832712457247	-211.4501639768755	0.0033810708114173	-0.1425321558388788	0.1638515025346713	0.8600243202588661	0.2127621142326522	0.3824135391855986	14.637519575568655
curvas/0000007804:V1S1Q:SW001:_07804.csv	Green3	-210.921631526559	-201.76346837886203	0.0032837997645073	-0.1376992944206751	0.1353087140955246	0.8690654072434015	0.2149999519590973	0.3383895298531338	14.73720762562561
curvas/0000007A0F:1WOQN:SW001:_07A0F.csv	Green3	-216.9370245766453	-207.77886142894835	0.0039401266850757	-0.1453646120119956	0.1576491385582543	0.8931529994624485	0.2209858452109129	0.3832507189364884	14.236226835898725
curvas/000000766D:89U08:SW001:_0766D.csv	Green3	-235.0659708780756	-225.9078077303786	0.0027331719972291	-0.1186547537595218	0.1459181758496492	0.8503482704678212	0.1980603787992089	0.3757837226820551	15.598167589824715
curvas/00000079E3:WFRH3:SW001:_079E3.csv	Green3	-217.41362225266275	-208.25545910496567	0.0037761897554635	-0.1268404769668707	0.1091299158193176	0.8616907094516778	0.2272672583549546	0.3862123673682452	14.603120123075591
curvas/0000007768:EL4YB:SW001:_07768.csv	Green3	-283.4158233371705	-273.9147097064338	0.00279456414891	-0.0921055069354115	0.1484855490694081	0.8577944978832946	0.1792934999082292	0.3864207048391343	15.057543852357645
curvas/0000007A0D:1MS5N:SW001:_07A0D.csv	Green3	-203.2544368155994	-194.09627366790244	0.0038013204869053	-0.161208293500437	0.1735411186733964	0.893306661250713	0.2159770367723822	0.3353992214958173	13.695647322249794
curvas/00000079FE:8SWEW:SW001:_079FE.csv	Green3	-210.75885971741013	-201.6006965697132	0.0031552152728683	-0.1361927878264102	0.1651519023445782	0.8952106726745744	0.1980371957885164	0.334833870857131	13.476391759994822
curvas/00000074A4:10LUC:SW001:_074A4.csv	Green3	-257.406286989798	-248.24812384210105	0.0033155887143914	-0.1583267322955212	0.1567899204466601	0.8811309107432506	0.2337640600998843	0.2980926467837353	13.875731276594047
curvas/000000780B:Y2VNC:SW001:_0780B.csv	Green3	-223.2053073811789	-214.047144233482	0.0029620609505804	-0.1497433361700335	0.1528720284232149	0.8875794130954743	0.2060131828156104	0.3386199810302564	14.1600843909242
curvas/0000007A39:OMAPW:SW001:_07A39.csv	Green3	-243.07374491059755	-233.9155817629006	0.0029556469831936	-0.1696754072518781	0.1834508038890741	0.9229549809458772	0.2070534764282113	0.4055204044702113	13.276080035789365
curvas/0000007669:LO9BP:SW001:_07669.csv	Green3	-228.89909432671183	-219.7409311790149	0.0043526132462105	-0.1323164985990614	0.2168020053672666	0.8603361387221568	0.1954757816959009	0.2494730232725857	13.69495158148378
curvas/00000078D4:PLK5E:SW001:_078D4.csv	Green3	-252.1817257270068	-243.0235625793098	0.0029439303182105	-0.1056952102991526	0.1393513419876338	0.8600344117376657	0.1925035021642711	0.375071952263677	15.703718437318416
curvas/00000076E1:VR1XZ:SW001:_076E1.csv	Green3	-202.1659440089012	-193.56202078199027	0.0041345824456997	-0.1453963207901162	0.1369349510594753	0.7938902398445001	0.265568477695369	0.3963896617038601	16.249668630136593
curvas/00000076CA:CGSHA:SW001:_076CA.csv	Green3	-223.1035121894409	-213.945349041744	0.0040385764246969	-0.1336467194750346	0.1318027720096726	0.8318435399759394	0.2130038083838272	0.3657238201744878	15.498168557973624
curvas/0000007A6C:OW0O3:SW001:_07A6C.csv	Green3	-235.7520417060463	-226.0865342301809	0.0037108636510372	-0.1533172889009875	0.1857342477991235	0.8777591170861422	0.2230361551488623	0.3484893371961385	13.36331499498433
curvas/00000077C2:LL8K8:SW001:_077C2.csv	Green3	-238.37139907737503	-229.2132359296781	0.0026947738232026	-0.0937672161582532	0.1436410059235121	0.8565386320193044	0.1790331608985199	0.4084707698303672	15.424577146474972
curvas/000000765D:F7BCK:SW001:_0765D.csv	Green3	-266.4201556001037	-256.9190419693671	0.0031719286177655	-0.150345576641314	0.186882959723618	0.9474573203047852	0.1933727368606823	0.2800760918896713	13.567986677691376
curvas/000000768C:LKDAY:SW001:_0768C.csv	Green3	-186.8394162913292	-178.04500087453084	0.0037883179263061	-0.1728173365451646	0.1299316885834146	0.8575841640525144	0.2516647211150135	0.3564050618095469	16.350320862200167
curvas/00000079E5:LBQ6C:SW001:_079E5.csv	Green3	-217.44068407376776	-208.2825209260708	0.0035251412832194	-0.1357847490616442	0.156615893274577	0.8546554692186858	0.230269572125785	0.376806346730877	13.671119615271978
curvas/0000007785:PAXJ9:SW001:_07785.csv	Green3	-217.6966611658869	-208.53849801819	0.0030569080631492	-0.1264634666894864	0.1499314630184454	0.8604779102393291	0.2162856300353899	0.4103667421747582	14.09971753682043
curvas/00000076FA:SZNU8:SW001:_076FA.csv	Green3	-225.55005939511148	-216.3918962474145	0.0036910249763851	-0.1232988044800749	0.1409462533027093	0.8486385858386578	0.2146172941954046	0.3513623155017301	15.327834018845245
curvas/00000075A7:J7D46:SW001:_075A7.csv	Green3	-249.0423359354272	-239.88417278773025	0.0036277959787184	-0.077120560584618	0.1049477991955912	0.8238055575107637	0.1737155690810405	0.3997028439812917	17.489221726724992
curvas/000000782C:788RV:SW001:_0782C.csv	Green3	-250.38641124353683	-241.22824809583983	0.0024061152025994	-0.1044764020601881	0.148897651431567	0.8518984139188437	0.2017810667166101	0.3989627774997571	14.996442950616936
curvas/000000768D:ZWTPC:SW001:_0768D.csv	Green3	-217.6010744521172	-208.44291130442016	0.0034745996660789	-0.1326803659276781	0.1517622827801364	0.8415572614792669	0.2110631119914497	0.3870536085783672	15.36921449564042
curvas/0000007B7A:MF49T:SW001:_07B7A.csv	Green3	-215.3268848649128	-206.7229616380019	0.0033636734220291	-0.1798362649665648	0.1809819887355517	0.9033006607505564	0.2405766034368979	0.3007073247093592	12.85836043013602
curvas/0000007778:Z1ZP4:SW001:_07778.csv	Green3	-203.89638221572665	-194.73821906802968	0.0063778405424784	-0.1114028434742479	0.196611043457044	0.8862509312585021	0.1699186200152223	0.3882842595919204	14.765171837414702
curvas/00000079E1:R3W9E:SW001:_079E1.csv	Green3	-243.3695509797148	-234.2113878320177	0.0028801171235357	-0.1595921339314378	0.1303649320434945	0.8630099401365474	0.2435794727254321	0.3576085020225253	13.83747431996271
curvas/0000007764:QT5PG:SW001:_07764.csv	Green3	-199.61673452025573	-190.4585713725588	0.0060182491756063	-0.1478203757662455	0.1058367029615341	0.8844606156342948	0.2117647058823528	0.3059381613841288	16.1461009316143
curvas/00000077FD:86LRE:SW001:_077FD.csv	Green3	-229.7684429480406	-220.6102798003436	0.0026635182838946	-0.1198592860429304	0.117256525497102	0.8817696363628866	0.1933541489102961	0.3274920385371671	15.682637966691392
curvas/0000007893:2A011:SW001:_07893.csv	Green3	-235.42301428722604	-226.26485113952907	0.0027889071804418	-0.1223294898126042	0.1698648120762798	0.8837331263466544	0.1937856123330971	0.3381493180251292	14.287147581379244
curvas/0000007689:IEYB8:SW001:_07689.csv	Green3	-282.87526012080195	-273.2097526449366	0.0039049874667147	-0.1160158538605992	0.1226515736011855	0.7926911703918879	0.2200624237528177	0.3465634104710732	16.928332623235672
curvas/0000007327:BT9ID:SW001:_07327.csv	Green3	-231.258298777506	-222.10013562980896	0.0033020724205666	-0.1456859639165145	0.1230946672837885	0.8768783799482684	0.2273952234166794	0.3120350686418087	14.828817421105276
curvas/000000778B:R11JF:SW001:_0778B.csv	Green3	-236.7420535848541	-227.24093995411744	0.0029223447629641	-0.1267033230501729	0.1654073851671717	0.8467058554098332	0.1632665246509365	0.33617162348594	14.20762623181058
curvas/000000787C:MK2ME:SW001:_0787C.csv	Green3	-269.8542604439169	-260.69609729621993	0.0027655303803113	-0.1251288777273395	0.0960960915322676	0.8348194212937786	0.2320288382768031	0.3595296406244809	15.494035627691751
curvas/00000078A4:TA4NK:SW001:_078A4.csv	Green3	-253.9755349744273	-244.8173718267304	0.002618966852496	-0.1200969996376873	0.1379534318053327	0.8711378734012397	0.1986996746737406	0.3628602148701292	15.4413194768195
curvas/0000007887:6D43H:SW001:_07887.csv	Green3	-234.8492178013397	-225.6910546536428	0.0028572783990852	-0.1490094948213417	0.1635363481225783	0.8807685223664528	0.2175274782225776	0.3171572862405994	13.484135892361492
curvas/0000007877:9UQSQ:SW001:_07877.csv	Green3	-233.794727677415	-224.63656452971804	0.0027372812059937	-0.1218946771089131	0.17138805060518	0.8870904412792886	0.1895366911144267	0.366395027398721	14.467865147993647
curvas/00000076BF:IJU3V:SW001:_076BF.csv	Green3	-229.4055006824178	-220.24733753472083	0.0030839645789099	-0.1521460419964861	0.1119888538512479	0.8780133046153722	0.2490975349240471	0.363237440107412	16.243891550399628
curvas/0000007A73:Z91Q5:SW001:_07A73.csv	Green3	-178.1241727958883	-168.96600964819137	0.007054659765029	-0.1649490593551122	0.1885213661619421	0.8913602395376101	0.2174818853293794	0.3235194927032332	13.649277416217554
curvas/0000007643:EIAQ9:SW001:_07643.csv	Green3	-245.5190110959723	-236.3608479482753	0.0037783968994066	-0.1508948743935715	0.1414744250498353	0.8820142078448987	0.2089353835727443	0.369990083579103	16.063915008813872
curvas/00000078D8:SJZ3J:SW001:_078D8.csv	Green3	-255.9479302917751	-246.78976714407813	0.0025570051103765	-0.1095578193421075	0.1643142785744182	0.8751688227406801	0.1848685700194381	0.3744400070464291	14.461734622478115
curvas/0000007B90:8TTE6:SW001:_07B90.csv	Green3	-241.1352192772665	-231.9770561295696	0.0032526019149002	-0.1680202736954514	0.1555319590701897	0.9065954956826446	0.2235261347495136	0.321960436911427	14.242653808375088
curvas/00000079F3:JR9OM:SW001:_079F3.csv	Green3	-88.8798552014851	-79.72169205378813	0.0040470799586327	-0.572053054222209	0.8430516677077012	1.3912236364669848	0.139805704917951	0.3040557048880549	12.677351197206043
curvas/0000007798:DB5XA:SW001:_07798.csv	Green3	-221.8417308212477	-212.6835676735508	0.0032191992143934	-0.1731687149785102	0.103186418577774	0.8635434502594723	0.2508829414979757	0.3191884609768362	16.2672039575765
curvas/0000007A0B:4ZX89:SW001:_07A0B.csv	Green3	-234.09204635342525	-224.5909327226886	0.0034762194893751	-0.1415885408346232	0.1353801158933699	0.8692771410895135	0.2208968284612242	0.3682361226719524	14.803849872321736
curvas/00000078BB:ZSHJJ:SW001:_078BB.csv	Green3	-147.21192928016353	-138.05376613246656	0.0020871006126342	-0.2713182670701808	0.8084299897531945	0.9959635937541784	0.2351160069063322	0.2851747540499725	7.410436193813835
curvas/00000076CF:ZZ7FT:SW001:_076CF.csv	Green3	-207.41106860239825	-198.25290545470125	0.0034628200727973	-0.163141255915028	0.1323190881401308	0.8235351719962479	0.2364684292417869	0.3937246859193123	16.338183291441382
curvas/0000007691:4A3VV:SW001:_07691.csv	Green3	-229.69479364637183	-220.53663049867487	0.0032989666441898	-0.1548536069965024	0.1235825187673783	0.8886260742504102	0.2280087514543312	0.3399548740894731	16.085373468045987
curvas/0000007807:G73FC:SW001:_07807.csv	Green3	-230.22281188645533	-221.0646487387584	0.0047547969247474	-0.0996874184168876	0.1170789467002543	0.8570109178057306	0.1898721856687766	0.3618023753965252	16.14326172628118
curvas/000000784D:M87TK:SW001:_0784D.csv	Green3	-243.47203463636487	-234.313871488668	0.0032227979384264	-0.1305255608727082	0.1596828009464125	0.8659253753808901	0.2255882845070818	0.3793564658287043	14.883943470580384
curvas/0000007A64:D64DI:SW001:_07A64.csv	Green3	-224.68854234830363	-215.53037920060663	0.0033525518499198	-0.1462209595568956	0.1649733854963771	0.8740215278376754	0.2195633058870986	0.3542568453149193	14.001859565634502
curvas/00000074EA:KG1GG:SW001:_074EA.csv	Green3	-263.9951246713289	-254.8369615236319	0.0037427162326032	-0.123862249845643	0.2089040275401589	0.8696072808965076	0.2026481345527089	0.3359557759175646	13.734928432040396
curvas/0000007855:08NVG:SW001:_07855.csv	Green3	-244.6052597046312	-235.4470965569342	0.0029440379102364	-0.1270422522005258	0.1264596047743344	0.8705218240246728	0.2060678872176003	0.3714721272937479	15.14534987114001
curvas/00000078CC:CQAJG:SW001:_078CC.csv	Green3	-262.98328320231025	-253.4821695715736	0.0032041307838825	-0.1352096336783876	0.1315114207164996	0.8830923868192623	0.205337607810232	0.3751271400736173	15.05807883725619
curvas/00000077CD:IMASJ:SW001:_077CD.csv	Green3	-192.16664683021145	-182.6655331994748	0.0043300714677285	-0.1549909514171566	0.4051373463858922	0.9713995453267966	0.1369389806299109	0.3143873355623038	15.551513703613727
curvas/0000007897:I2EAU:SW001:_07897.csv	Green3	-208.70851955828743	-199.5503564105905	0.0031965966504479	-0.1619003312580297	0.1797537495063028	0.893736340568254	0.2223659169460027	0.346177428849348	13.776262047067917
curvas/0000007652:KFGWJ:SW001:_07652.csv	Green3	-14.741387218469669	-15.990830403101338	0.0037790724314416	-0.1909787089858071	0.8673104213600519	1.0386504483574448	0.1411764705882354	0.2662403304707313	14.249372473728936
curvas/00000076A3:J9C65:SW001:_076A3.csv	Green3	-219.6979545600209	-210.53979141232395	0.0051976419297936	-0.1471390034687638	0.0869751759877789	0.8107560200596389	0.2442654533490012	0.3909691840779363	17.997968876560897
curvas/0000007A07:GLGBS:SW001:_07A07.csv	Green3	-219.2132203038412	-210.05505715614424	0.0029125718936705	-0.1326405398488146	0.1410144148366176	0.8674324397824988	0.2134605633526389	0.3461793288528307	14.869071343859131
curvas/0000007780:KHPV5:SW001:_07780.csv	Green3	-229.10086004370217	-219.9426968960052	0.0030586227725999	-0.1226079264715257	0.1422774686513381	0.8852055273523424	0.1913270301323299	0.3369756544093497	14.743193590872847
curvas/0000007850:34XAI:SW001:_07850.csv	Green3	-247.97641888737803	-238.81825573968104	0.0030902437462391	-0.1387725251899514	0.1323067514327746	0.8737549149254781	0.2072973621836453	0.3529193391965987	15.095132630131726
curvas/00000078A8:6FUKJ:SW001:_078A8.csv	Green3	-239.6435023167093	-230.4853391690124	0.0034415908549038	-0.14507978362319	0.1573566083756791	0.8767611283214504	0.2154182173856084	0.3621435272255113	14.798335112550278
curvas/00000075A0:M14L2:SW001:_075A0.csv	Green3	-231.41708629746583	-222.2589231497689	0.0032896543981128	-0.1435120775433773	0.1516759263812742	0.8873635250359098	0.2078888824259274	0.3697384159016166	14.913804168007038
curvas/00000077CF:MSEJO:SW001:_077CF.csv	Green3	-227.92100150788963	-218.76283836019263	0.0034188970154391	-0.130015758212039	0.1823457517578862	0.9033102530114704	0.2223347052717691	0.4145336905061582	14.671437477154498
curvas/0000007659:RH4EF:SW001:_07659.csv	Green3	-243.7158445573409	-234.55768140964395	0.003067509371638	-0.1452220622054792	0.0868381586086696	0.7719395143965591	0.2359388906009921	0.3420918028206401	17.86160934914156
curvas/0000007683:60JLG:SW001:_07683.csv	Green3	-224.6875442672592	-215.5293811195621	0.0034897986681372	-0.124533808958088	0.156545887250518	0.7860908034099123	0.2317954501253118	0.4089909225997633	17.098637987167237
curvas/00000076CB:20BHL:SW001:_076CB.csv	Green3	-223.6645878360886	-214.50642468839163	0.0034175836439673	-0.1601656363995026	0.1400037569451729	0.8242229855858231	0.2817921911766441	0.3784484364262405	15.643958490024271
curvas/0000007364:Y4R50:SW001:_07364.csv	Green3	-214.7720970614002	-205.6139339137032	0.0039385770327426	-0.1499240401530082	0.110004260109321	0.8453297729352708	0.2387960367929079	0.3030654902142047	15.72719632882536
curvas/0000007885:CCLK4:SW001:_07885.csv	Green3	-266.16607816643125	-257.00791501873425	0.0025887259449095	-0.1109529391530898	0.1779255731357669	0.8738544804519511	0.1914933594110066	0.3791853689677198	15.064640345820036
curvas/0000007693:KTKAN:SW001:_07693.csv	Green3	-209.02132385624463	-199.68923548730817	0.0044809011585785	-0.1685343058104918	0.1515339676202362	0.8375789699008857	0.2485484153009173	0.3394157114894446	15.319607222752335
curvas/00000074D0:1C0WX:SW001:_074D0.csv	Green3	-218.10311897942424	-208.94495583172727	0.0029176187190512	-0.1459256884351557	0.1723710410842188	0.8848317193569937	0.2066731900505898	0.3084549828841606	13.726945867221126
curvas/0000007826:ARNY0:SW001:_07826.csv	Green3	-228.7548718068938	-219.5967086591968	0.0027021654838405	-0.1175367283773613	0.1634607189603622	0.8832021129516485	0.1902201163031684	0.3469660786657	14.702765428136338
curvas/0000007596:7FWH2:SW001:_07596.csv	Green3	-215.2961116727205	-206.13794852502355	0.0032800469451673	-0.1445891175332092	0.1718298171747227	0.870498995353967	0.2322127863979768	0.38767328291405	14.47633442308008
curvas_lod/122-A.csv	Green3	-480.1007297273615	-467.84242212035423	0.0026774937827933	-0.2158117435234558	0.0202475190376546	0.8507280106517783	0.0650854409972236	0.4080052284470721	23.56916936348095
curvas_lod/1E6-C e 1E5-A.csv	Green3	-413.3065968899326	-400.8413722264983	0.003784170062492	-0.2017331848809386	0.0941068790726507	0.8242853604800627	0.2761582916242883	0.3163259543854023	17.292997442612425
curvas_lod/1E5-B.csv	Green3	-392.4162414090951	-380.1579338020878	0.0038162181937211	-0.1837108105953248	0.0815720081991312	0.7997258982124226	0.2643872506139931	0.2988719689844868	18.81245096862596
curvas_lod/0-A.csv	Green3	-460.4530066179099	-448.1946990109026	0.0035528123164464	-0.4353185067144263	0.0078746026348612	0.8530153689412413	0.0328213661821497	0.4235794652740592	27.2338722467412
curvas_lod/244-A.csv	Green3	-390.8585369208924	-378.6002293138851	0.0047127388757729	-0.1379365578616916	0.0879903243044219	0.836023283837559	0.240782716545186	0.2859051593138761	21.97005430104334
curvas_lod/1E5-C.csv	Green3	-405.61097508109407	-393.4588649366832	0.0034386757904508	-0.1573734528056093	0.1188943307746375	0.862827553714943	0.2518619379753918	0.2720795560800949	15.960978932418804
curvas_lod/488-C.csv	Green3	-403.6270090001997	-391.47489885578887	0.0033633503055809	-0.1073843837222956	0.0574671058888165	0.8527533600444286	0.0823068488552073	0.6170846571114751	25.34606135644121
curvas_lod/1E4-C e 1900-A.csv	Green3	-406.3628269706948	-394.1045193636875	0.0035653539004918	-0.1418177989499344	0.0980002282938773	0.8774040697203485	0.1939180069609717	0.2685547825675136	21.965018866784376
curvas_lod/244-B.csv	Green3	-394.185157646706	-381.9268500396987	0.004405430357319	-0.1361109075507302	0.0908052517496787	0.794911143490846	0.2235294117647064	0.2919685315350594	23.67538047839302
curvas_lod/1900-B.csv	Green3	-459.3792087255419	-447.0165506622634	0.0040594181065775	-0.1444254400643833	0.1116600190168825	0.818346833337057	0.2378174466867775	0.2917188620463682	21.448403121137705
curvas_lod/1E4-A.csv	Green3	-361.6299498972459	-349.37164229023864	0.0045525247775159	-0.1934336243264721	0.0703110939719973	0.8273454817608232	0.2646758471266843	0.3055684932160522	19.19877334042416
curvas_lod/1E6-A.csv	Green3	-350.0286192019903	-337.87650905757937	0.005870447596212	-0.1763554343977731	0.0801596455959219	0.7697252650159492	0.3030261269978659	0.2911449072782378	15.898302696332324
curvas_lod/0-C.csv	Green3	-443.2216135471806	-431.06950340276967	0.0038935845469192	-0.1481847451620934	0.1302863021758065	0.7482897794023938	0.1396929139666014	0.9997259212496424	0.2482752200466799
curvas_lod/970-A.csv	Green3	-507.54421930398576	-495.2859116969785	0.0021371025119862	-0.1345856709731038	0.1192600877765177	0.8938515869425874	0.1469572506872456	0.3626621264334109	26.432251245893987
curvas_lod/0-B.csv	Green3	-473.5525044649979	-461.2941968579906	0.0020712358755998	-0.3271116205698935	0.0207061353214262	0.896703729135249	0.0618327199587872	0.2837524682208425	22.89904866587279
curvas_lod/488-B.csv	Green3	-353.2891778657245	-341.03087025871724	0.0015763719852473	-0.1015761962797191	0.2266130366783012	0.8265467379635217	0.0346182445714626	0.395238353374693	26.46148398737385
curvas_lod/1E4-B.csv	Green3	-475.0665610554845	-462.9144509110736	0.0031219336405801	-0.1206399791403669	0.0991765439414243	0.8346516255527024	0.2268018183859112	0.2667586739831973	21.630586296843045
curvas_lod/122-A.csv	Green0	-432.3375883746001	-420.0792807675928	0.0040940467811069	-0.136558154720035	0.1851867372385024	0.8806943022949657	0.0647058823529414	0.98390996979214	3.412801879484212
curvas_lod/122-A.csv	Green1	-455.2676405634033	-443.009332956396	0.0039176272334531	-0.2493400748055307	0.0128858337100294	0.8786242221838257	0.1565912120780121	0.3573260460199058	23.44954137356529
curvas_lod/122-A.csv	Green2	-486.3797770768349	-474.1214694698276	0.0027812009358851	-0.2284212542825505	0.0148631920577133	0.8198581658073673	0.0460942911684489	0.3671666462603403	22.87972509701737
curvas_lod/1E6-C e 1E5-A.csv	Green0	-406.4337109341349	-393.9684862707006	0.0036153941223796	-0.0997982366594246	0.1457469124520267	0.8318017673992655	0.1938430488803754	0.3339780859906374	14.984403231228669
curvas_lod/1E6-C e 1E5-A.csv	Green1	-369.5897084485388	-357.12448378510453	0.0050417156848102	-0.20548490024158	0.0780844381631864	0.8354727460525957	0.2932144680368481	0.3307519769879308	16.459933543393458
curvas_lod/1E6-C e 1E5-A.csv	Green2	-380.5588083250712	-368.0935836616368	0.0042897688193492	-0.2042267889867734	0.0627442792044828	0.8307245701188016	0.2823529411764704	0.3173297931511841	17.84887419959609
curvas_lod/1E5-B.csv	Green0	-387.3792611946788	-375.12095358767147	0.0043827769967686	-0.1762584379578783	0.0583315716381701	0.892497720640934	0.2389222556280924	0.3612650577797695	17.819943133222196
curvas_lod/1E5-B.csv	Green1	-401.8733659326716	-389.61505832566434	0.0035915508533346	-0.1733339759544644	0.0535735386609417	0.8097842069715431	0.2230711074445003	0.3309912073641707	19.467571032268832
curvas_lod/1E5-B.csv	Green2	-437.4423520584909	-425.18404445148366	0.0028865385205996	-0.1508245967604511	0.0671970683552748	0.8591466586443021	0.2004493361318609	0.3270022875772213	18.749519224419707
curvas_lod/0-A.csv	Green0	-395.1505660808584	-382.8922584738511	0.0031889797576494	-0.3094279700420411	0.014213694277235	0.8309843490954759	0.0543956325022223	0.4324492712651371	25.751714851787504
curvas_lod/0-A.csv	Green1	-418.062118354434	-405.80381074742667	0.0024760477776234	-0.11850740146545	0.0348686327395223	0.8454435682339589	0.0588235294117649	0.40856920376286	21.88105987522563
curvas_lod/0-A.csv	Green2	-439.2922899009285	-427.0339822939212	0.0043403859101911	-0.1784993955656125	0.1716217946552118	0.8776080720226135	0.0997280758972242	0.6993002613016566	2.860214095783881
curvas_lod/244-A.csv	Green0	-389.59530521152624	-377.33699760451896	0.0016707960506425	-0.0941636606211685	0.1602459961519123	0.8273566068822384	0.0268163587914393	0.3246091295829351	26.275548185110665
curvas_lod/244-A.csv	Green1	-379.39425714210506	-367.1359495350978	0.0018740351305075	-0.1370325241927745	0.0844941355759758	0.8412045267542417	0.0677291648134414	0.1372697808319224	25.34934073746514
curvas_lod/244-A.csv	Green2	-409.5261122570136	-397.2678046500063	0.0017873239825992	-0.1061282394094367	0.196708120209689	0.8274054669021238	0.0043606480158794	0.6561897630915913	25.754738196795028
curvas_lod/1E5-C.csv	Green0	-394.8873605792031	-382.7352504347922	0.0040285215850045	-0.1662330218056576	0.1032369517821763	0.9233581166271624	0.2411357691359701	0.332203381403811	16.198243970299334
curvas_lod/1E5-C.csv	Green1	-379.2559771069231	-367.10386696251214	0.0035034017045204	-0.1769567938294844	0.0605042193739053	0.8644874691029458	0.2232508591636303	0.3517703580890463	18.017130719236206
curvas_lod/1E5-C.csv	Green2	-364.721536099742	-352.5694259553311	0.0033441831767525	-0.1465040351565969	0.0831700633941199	0.8085639042060279	0.2383399072963788	0.302786408503653	19.35454131897571
curvas_lod/488-C.csv	Green0	-410.1179850809369	-397.965874936526	0.001326000316588	-0.1861720424071911	0.1591578748989043	0.8307731278042132	0.1293856140609152	0.5286272044576729	1.0633449494385676
curvas_lod/488-C.csv	Green1	-365.3974243602903	-353.2453142158794	0.0024274460681043	-0.258425862323375	0.0229558052889843	0.8401658804795487	0.0511046892830288	0.2635896564997109	25.39684199138437
curvas_lod/488-C.csv	Green2	-351.11946737692733	-338.9673572325164	0.0020747710596632	-0.1841933692400164	0.1927799856049266	0.8554786584651687	0.099574465179049	0.8049609492873336	2.5980940063663773
curvas_lod/1E4-C e 1900-A.csv	Green0	-432.2946102116398	-420.0363026046325	0.0037567095251844	-0.1535995311223026	0.0965846405699805	0.876533509575428	0.2218967579818899	0.279678336851617	20.139089101443133
curvas_lod/1E4-C e 1900-A.csv	Green1	-411.8859793881264	-399.6276717811192	0.0029964067775616	-0.1615438860160065	0.0790154817419226	0.8717430021883794	0.232274324830703	0.3027006322362646	19.109080870290587
curvas_lod/1E4-C e 1900-A.csv	Green2	-407.2076186656224	-394.9493110586152	0.0030450389548943	-0.1227510429892529	0.1212021137932736	0.8705986824164461	0.1820370957914094	0.2676970702795193	24.566509254691784
curvas_lod/244-B.csv	Green0	-443.6377403054376	-431.3794326984303	0.0013972826597253	-0.1106628144676842	0.0923857748332106	0.8842280884972838	0.0868979818523977	0.123435977387321	29.70679136933812
curvas_lod/244-B.csv	Green1	-463.0705673632093	-450.812259756202	0.0019983563993605	-0.1408594628319246	0.1574344287054302	0.8415351258331235	0.0838799428673506	0.6732303814065336	26.85607494579581
curvas_lod/244-B.csv	Green2	-427.984559296212	-415.7262516892047	0.0022007110730002	-0.1092607084260766	0.1344957256436341	0.8577860722045889	0.102159598873314	0.4377678800345267	25.67751164454144
curvas_lod/1900-B.csv	Green0	-452.4813658092603	-440.1187077459818	0.0030597717844869	-0.1577237824581471	0.072787605208594	0.811854775512535	0.2403544669995675	0.3468883568556346	21.845530287052675
curvas_lod/1900-B.csv	Green1	-399.3453502311164	-386.98269216783785	0.0036484713422229	-0.1794882305310748	0.0806603501556857	0.8470830191229143	0.2705785148564618	0.2825465401718026	21.37465943062569
curvas_lod/1900-B.csv	Green2	-431.7543487050693	-419.3916906417908	0.0047115989458715	-0.14699618849025	0.0783925515500455	0.8962879746213841	0.1996711752689603	0.2921436737175317	18.55740030638353
curvas_lod/1E4-A.csv	Green0	-366.1869796590643	-353.92867205205704	0.0034206928369042	-0.1871037265854781	0.0629624855647013	0.8347737261146791	0.2588235294117649	0.3179069072174145	18.562262822998218
curvas_lod/1E4-A.csv	Green1	-385.7834614378703	-373.525153830863	0.0034943137203427	-0.1622176796191621	0.0697795541903401	0.84919930059112	0.2288365226966296	0.2945222703521374	19.135955793079564
curvas_lod/1E4-A.csv	Green2	-381.7277848275321	-369.4694772205248	0.0036026527713203	-0.1403642064504506	0.0859432956781378	0.8477576050015327	0.2234858471358609	0.2769850406941155	21.47411585730537
curvas_lod/1E6-A.csv	Green0	-339.3814265616823	-327.22931641727143	0.0039190519938347	-0.1134181134773218	0.1005038875974151	0.855979346418825	0.2283918688445242	0.3392526178216034	14.94448957425442
curvas_lod/1E6-A.csv	Green1	-342.6161350238588	-330.46402487944783	0.0031323161872609	-0.1662049702060947	0.095684416217469	0.8834523211916264	0.2525069956016092	0.3133648884189627	15.530874990095224
curvas_lod/1E6-A.csv	Green2	-357.63422481452034	-345.48211467010947	0.003388988995772	-0.1137057350744425	0.1316606409317663	0.8464212273531186	0.2047448399869455	0.3281622756971626	14.463481838632262
curvas_lod/0-C.csv	Green0	-515.5572156921309	-503.4051055477199	0.0019262326021581	-0.1033924629080248	0.0853820914341426	0.8751122689819311	0.031094860263679	0.6652491395013048	3.721237355026924
curvas_lod/0-C.csv	Green1	-440.5061144911122	-428.3540043467013	0.001586620579455	-0.1923263875233246	0.2096568575607102	0.9240295882636352	0.0938684807593955	0.8284597172736358	3.049566464078308
curvas_lod/0-C.csv	Green2	-485.16166656025473	-473.0095564158438	0.0016856022123835	-0.0332498594092517	0.2689221244633452	0.9442027755736146	0.0071870595526825	0.4927781596308603	25.58465638741555
curvas_lod/970-A.csv	Green0	-530.8135405835465	-518.5552329765392	0.0013817072081659	-0.0843077833162743	0.1614155640426238	0.8950832268194904	0.0322338343811932	0.2856567522220087	21.40284690696577
curvas_lod/970-A.csv	Green1	-469.68084302291743	-457.42253541591015	0.0032559307164983	-0.1264780008320512	0.0917323076311007	0.8710724162164344	0.2000000000000003	0.2687570855603869	22.17052857688188
curvas_lod/970-A.csv	Green2	-468.4503044727681	-456.1919968657608	0.0034284222676162	-0.1202145060019022	0.0983650544214723	0.8235794577599347	0.1999999999999998	0.2603903569544576	21.67709746488873
curvas_lod/0-B.csv	Green0	-435.7749935357404	-423.51668592873307	0.003613744473068	-0.1908430217162299	0.1386190858931303	0.9247495450740264	0.1000000000000001	0.6692312444485274	3.3931318394650285
curvas_lod/0-B.csv	Green1	-390.66635783804537	-378.4080502310381	0.0045815381919954	-0.1754746000157206	0.153021569104363	0.9017271099177916	0.0934189787591756	0.5677268600703939	3.7578646196606
curvas_lod/0-B.csv	Green2	-384.0155041081969	-371.7571965011896	0.0013974692442087	-0.1599540013613406	0.1540815457292242	0.9308517226316976	0.0819237012885387	0.5844088376519564	4.692993251695024
curvas_lod/488-B.csv	Green0	-393.549633626889	-381.2913260198817	0.0034533759623225	-0.0869574051718566	0.1335338366405459	0.8032708604397624	0.0135274556831843	0.9865963388939132	17.462458249363497
curvas_lod/488-B.csv	Green1	-418.9701809042713	-406.711873297264	0.0026657731687248	-0.0866684744560274	0.137715546610247	0.8434454405276348	0.0400582706437768	0.4760975771922003	11.346916093292482
curvas_lod/488-B.csv	Green2	-412.4935042467366	-400.2351966397293	0.0016543023220115	-0.0942405230457125	0.1799700696700667	0.833233762969533	0.0400697936645484	0.2965251630786655	25.56565162705001
curvas_lod/1E4-B.csv	Green0	-465.8921158926653	-453.7400057482544	0.0031065625314849	-0.1527883307464919	0.0882785988127417	0.8429780130966361	0.2350975043418945	0.2829255532934296	19.38853266818101
curvas_lod/1E4-B.csv	Green1	-463.0774585731002	-450.9253484286893	0.0032202056663827	-0.1514836954519461	0.07446826464469	0.8891511300156485	0.1999486949194154	0.3130878418044244	19.94538828288372
curvas_lod/1E4-B.csv	Green2	-456.71459371963135	-444.5624835752204	0.0030991731198458	-0.1165739750822542	0.1000220885994194	0.8280111665238238	0.1874963322215126	0.2744759012280106	20.376686702450424
curvas_lod/244-C e 122-A.csv	Green0	-401.7210197007463	-389.56890955633537	0.0033181641469749	-0.1378266507647754	0.0770073515558073	0.9019757218387682	0.2396873948862339	0.2867028871432809	19.718824543017057
curvas_lod/244-C e 122-A.csv	Green1	-402.7473425083307	-390.59523236391976	0.0017914467046585	-0.132795742435071	0.0903795325699587	0.8338393676091628	0.0899945700130994	0.1716828727533267	29.206858577577584
curvas_lod/244-C e 122-A.csv	Green2	-445.3495962413941	-433.1974860969832	0.0015791389779903	-0.0963293855609765	0.1817280042901347	0.8136345881345378	0.0778659329322205	0.7606545749130923	27.309214490004766
curvas_lod/244-C e 122-A.csv	Green3	-470.8407016459572	-458.6885915015463	0.002731791202793	-0.136967769293801	0.0891019273247555	0.8852492059088279	0.2077390264262527	0.2932214502609184	19.835059643844406
curvas_lod/1900e970.csv	Green0	-437.9706639291651	-425.7123563221578	0.0037092855726588	-0.1447987818690297	0.0452796744263759	0.9225586184575708	0.1823529411764707	0.3251761484001745	20.608079666231344
curvas_lod/1900e970.csv	Green1	-485.5469754426027	-473.2886678355954	0.003268716519466	-0.1210667413265802	0.1327739246443912	0.8121210400451424	0.1876268175674885	0.2633744259179802	24.1278949744334
curvas_lod/1900e970.csv	Green2	-503.6609800835053	-491.402672476498	0.0011571856727227	-0.0716254443586548	0.1437474995698139	0.8450000882641135	0.0760868925100152	0.4583708228863909	27.15778879842921
curvas_lod/1900e970.csv	Green3	-482.3727034085236	-470.1143958015163	0.0033390395588233	-0.1305842237001091	0.1250582649567383	0.7822481684925594	0.235294117647059	0.2531539657063799	24.202218545929856
curvas_lod/970-C e 488-A.csv	Green0	-390.51832755495457	-378.2600199479473	0.0020948278860863	-0.0962786907975333	0.0795658270545482	0.8176371432452392	0.103388062282125	0.5835732720279583	26.234884977318977
curvas_lod/970-C e 488-A.csv	Green1	-363.4353584227102	-351.1770508157029	0.003010029731753	-0.1428153444631823	0.0576565985384143	0.8786290880231468	0.2235258175259026	0.3143740860768068	23.03434782982272
curvas_lod/970-C e 488-A.csv	Green2	-362.8720665220236	-350.6137589150163	0.0048707459665396	-0.1421211353178678	0.0279359378009062	0.8199505623172461	0.1991183570225778	0.3901405247502456	20.85496972113561
curvas_lod/970-C e 488-A.csv	Green3	-378.4430409959728	-366.1847333889655	0.0039331415234446	-0.1620512337972265	0.0431691743390138	0.8345360895338351	0.1764407537032171	0.3488541563210284	24.51531742750136
curvas_lod/1E6-B.csv	Green0	-344.72083717440285	-332.5687270299919	0.0043884656012036	-0.1562164096539213	0.0597764184534385	0.8254396366733382	0.2345876134929902	0.3310592925080429	16.755742721191353
curvas_lod/1E6-B.csv	Green1	-361.22642585524216	-349.07431571083123	0.0034665042415937	-0.1622300230823247	0.0771829468449091	0.8379763336181812	0.2523947184402146	0.3025470010940062	16.96575130390297
curvas_lod/1E6-B.csv	Green2	-361.63623352720685	-349.484123382796	0.0045845124816987	-0.1791663555491816	0.0436278651563423	0.8398927376984022	0.2385500805670356	0.3356836238247985	17.93187879350725
curvas_lod/1E6-B.csv	Green3	-265.6571613771143	-253.50505123270327	0.0189030212226762	0.0	0.1032257700730471	0.7974454161723409	0.1472276591223602	0.4104323085638041	18.81222186585057
curvas_ferramenta/0000007C4D:01O87:TEST003:_07C4D_NautT001Tubos9a12.csv	Green0	-316.19887042246154	-303.94056281545426	0.0047838186098046	-0.1072264995049561	0.4353252120420379	0.9312665067104032	0.1495595411593719	0.2554843401686603	28.69793263640748
curvas_ferramenta/0000007C4D:01O87:TEST003:_07C4D_NautT001Tubos9a12.csv	Green1	-429.1093007348261	-416.8509931278188	0.0037242526246327	-0.0745166253939754	0.2961928274641472	0.8571062079388524	0.1402519606744944	0.31895952289789	33.498860987076604
curvas_ferramenta/0000007C4D:01O87:TEST003:_07C4D_NautT001Tubos9a12.csv	Green2	-308.14238563100764	-295.8840780240004	0.0028455530763816	-0.2115349283458214	0.5598042841938404	1.0526780641759326	0.1442622188524186	0.3218029995581082	34.233148871169185
curvas_ferramenta/0000007C4D:01O87:TEST003:_07C4D_NautT001Tubos9a12.csv	Green3	-369.5702800262533	-357.311972419246	0.0043211077788527	-0.089906530300354	0.6374779123594986	0.8618609930159346	0.1214427130777958	0.3823461214673359	36.30188368173483
curvas_ferramenta/0000007C4F:P5022:TEST003:_07C4F_NautT001Tubos17a20.csv	Green0	-343.7469098796658	-331.4886022726585	0.0051917118588345	-0.1674516736148214	0.4464955166353991	0.9610699515785552	0.1541858757465188	0.2931565978839699	34.58408106680321
curvas_ferramenta/0000007C4F:P5022:TEST003:_07C4F_NautT001Tubos17a20.csv	Green1	-523.4250641530738	-511.1667565460665	0.0021197636894354	-0.0634448163571338	0.3386325618035419	0.8578623346606412	0.1337389500133584	0.3182137654361411	35.59984414896046
curvas_ferramenta/0000007C4F:P5022:TEST003:_07C4F_NautT001Tubos17a20.csv	Green2	-311.51685478633954	-299.25854717933225	0.0061282881052861	-0.0772068846228745	0.2917281487943822	0.8354130645483824	0.1365977122595201	0.2088630667672057	36.16169726900958
curvas_ferramenta/0000007C4F:P5022:TEST003:_07C4F_NautT001Tubos17a20.csv	Green3	-419.5882853125508	-407.3299777055435	0.0036475129608175	-0.1016154884596849	0.4275356505337124	0.8995753861539902	0.1465689180312152	0.2076167248971612	33.02101635169098
curvas_ferramenta/0000007C4E:U5A3Q:TEST003:_07C4E_NautT001Tubos13a16.csv	Green0	-392.84301245499	-380.5847048479827	0.0055625903998323	-0.0492870697271623	0.099898163094855	0.7725103426053203	0.1495927011579677	0.3078735414206295	34.61524001856696
curvas_ferramenta/0000007C4E:U5A3Q:TEST003:_07C4E_NautT001Tubos13a16.csv	Green1	-418.4272543708621	-406.1689467638548	0.003402482976781	-0.0982156863490899	0.3738077333388535	0.8562231423041351	0.1566224176264622	0.3076492935992466	33.38028788773885
curvas_ferramenta/0000007C4E:U5A3Q:TEST003:_07C4E_NautT001Tubos13a16.csv	Green2	-385.38267754556966	-373.1243699385624	0.0040657348464609	-0.1211710197552561	0.4316857866242457	0.8626419618835536	0.1554022797216792	0.2880153946910761	33.97435059588717
curvas_ferramenta/0000007C4E:U5A3Q:TEST003:_07C4E_NautT001Tubos13a16.csv	Green3	-317.9894813582587	-305.7311737512514	0.0073165445337282	0.0	0.9190073823881144	0.8148576116329753	0.1723885428636536	0.2436823228169823	33.98118393323389
curvas_ferramenta/0000007C50:H6XEC:TEST003:_07C50_NautT001Tubos21a24.csv	Green0	-452.5920233963697	-440.3337157893624	0.0033237164515681	-0.0575141530418783	0.1486231985198993	0.8581291341765236	0.1427829268194624	0.2728924334275716	33.32455233213334
curvas_ferramenta/0000007C50:H6XEC:TEST003:_07C50_NautT001Tubos21a24.csv	Green1	-425.6007471356592	-413.3424395286519	0.0029525677793333	-0.0710405229434905	0.3580730209320123	0.9092373529572866	0.1341825723056427	0.2796907480269723	32.913591175550984
curvas_ferramenta/0000007C50:H6XEC:TEST003:_07C50_NautT001Tubos21a24.csv	Green2	-460.0639348321633	-447.805627225156	0.0030726194866147	-0.0509115025473666	0.3876630660484513	0.8742426884663762	0.1344128367234692	0.2159828979530778	35.15121548939151
curvas_ferramenta/0000007C50:H6XEC:TEST003:_07C50_NautT001Tubos21a24.csv	Green3	-454.4561847954839	-442.19787718847664	0.0031689563002803	-0.0778535370546458	0.287314783475657	0.8778521179098315	0.158781201573312	0.2874039148242206	33.55827359135275
curvas_ferramenta/0000007C4C:W2GFV:TEST003:_07C4C_NautT001Tubos5a8.csv	Green0	-398.86443183883887	-386.6061242318316	0.0042110925226566	-0.0951500326085366	0.5506074258632461	0.8939728043468178	0.1639315133182457	0.2759312517671579	32.84974553428117
curvas_ferramenta/0000007C4C:W2GFV:TEST003:_07C4C_NautT001Tubos5a8.csv	Green1	-422.8049346082216	-410.5466270012143	0.0048215267752803	-0.0958519765377373	0.1475247294991632	0.8756757905542621	0.1748096414557339	0.2858205346931038	20.494442384214373
curvas_ferramenta/0000007C4C:W2GFV:TEST003:_07C4C_NautT001Tubos5a8.csv	Green2	-428.8819436324079	-416.6236360254006	0.0027054788417098	-0.1032595659013435	0.490954866157175	0.8495209924627221	0.1374647771784002	0.3618876507970749	34.265736834842286
curvas_ferramenta/0000007C4C:W2GFV:TEST003:_07C4C_NautT001Tubos5a8.csv	Green3	-472.5315207126602	-460.2732131056529	0.0021898659920785	-0.0932469577146048	0.3056216656549088	0.9109576706207758	0.1752266110413519	0.3151501746294651	32.78925142388675
curvas_ferramenta/0000007C4B:Q7IJO:TEST003:_07C4B_NautT001Tubos1a4.csv	Green0	-405.52120280414965	-393.2628951971424	0.0030164382434484	-0.0918254146210227	0.2831540591211358	0.9008484069228118	0.1641957390060899	0.3147873016754089	34.25101239819433
curvas_ferramenta/0000007C4B:Q7IJO:TEST003:_07C4B_NautT001Tubos1a4.csv	Green1	-431.9611056242177	-419.7027980172104	0.0030606670661092	-0.1015314175746282	0.2775419671322041	0.902275846348537	0.1659275472664543	0.2873592924377033	34.59877988515039
curvas_ferramenta/0000007C4B:Q7IJO:TEST003:_07C4B_NautT001Tubos1a4.csv	Green2	-393.7228138986199	-381.4645062916126	0.0039240792376959	-0.0840068604840251	0.3650286231053084	0.8760882944743085	0.1502071928211632	0.2732946737020859	32.48854024092469
curvas_ferramenta/0000007C4B:Q7IJO:TEST003:_07C4B_NautT001Tubos1a4.csv	Green3	-393.6316963452268	-381.3733887382196	0.0034805938773537	-0.0965740281432052	0.3761903162011835	0.8884926536978639	0.1663773971703305	0.3461089319587068	33.666194871442535
curvas_ferramenta/0000007C51:D3N8N:TEST003:_07C51_NautT001Tubos25a28.csv	Green0	-346.4590333299208	-334.20072572291355	0.0056885304257034	-0.0835190061441317	0.3074007761206929	0.8598453730530595	0.1735416443932087	0.2013018612136039	31.571186581615592
curvas_ferramenta/0000007C51:D3N8N:TEST003:_07C51_NautT001Tubos25a28.csv	Green1	-367.4409977454279	-355.1826901384206	0.0036842137080549	-0.0875176176290789	0.4074980234936597	0.8873722988685407	0.1363808444780396	0.2920126443324914	33.76277057385181
curvas_ferramenta/0000007C51:D3N8N:TEST003:_07C51_NautT001Tubos25a28.csv	Green2	-361.3695368318367	-349.1112292248294	0.0039174865634634	-0.1082163539725505	0.4564651460912907	0.9058306654572548	0.158758657916791	0.2708780693724694	32.481326665796495
curvas_ferramenta/0000007C51:D3N8N:TEST003:_07C51_NautT001Tubos25a28.csv	Green3	-315.67258547743813	-303.41427787043085	0.00478279807749828	-0.15213321933998178	0.5604382349952928	0.9430306031513589	0.15521886718914812	0.2858482425748898	31.494709648258066
