# Supplementary material for: Data treatment methods for real-time colorimetric loop-mediated isothermal amplification reactions
Source: Sci Rep. 2023 Sep 1;13:14397. doi: 10.1038/s41598-023-40737-x (PMC10474118; doi:10.1038/s41598-023-40737-x)
Supplement: Supplementary file 1 — Supplementary Information 1. [file 41598_2023_40737_MOESM1_ESM.zip › 5p.csv]

Arquivo	Canal	AIC	BIC	RAE	a	b	c	nmax	r	xt	f
curvas/000000768B:IYT51:SW001:_0768B.csv	Green3	-269.98288387229474	-259.0954474418688	0.0022906547472492	-0.0727919881819449	0.11686275696201	0.8318793262806403	0.1816195624244067	0.2873539862712495	1.2465747122054995	54.2959904415913
curvas/0000007A2F:XSOOG:SW001:_07A2F.csv	Green3	-223.29060128406311	-212.20596871487035	0.0038968981823415	-0.1019651901741766	0.1419427755059895	0.8571476511642374	0.1914893986443581	0.2749093472870932	0.0375086706691175	35.04811228624562
curvas/00000077D5:NSLO5:SW001:_077D5.csv	Green3	-220.2566052355084	-209.57208156319524	0.0026274252200701	-0.0494495584662288	0.1631878881079838	0.8548983702037187	0.1555471378230216	0.2694200896613647	0.9239844655814478	50.2921376841572
curvas/0000007657:HPB6T:SW001:_07657.csv	Green3	-215.3222396349199	-204.6377159626068	0.0031330623011964	-0.1117048366654763	0.3092423268354919	0.8472314285689281	0.2173343921076037	0.287797326655543	0.0564318015796936	95.27640643484747
curvas/1E6-A.csv	Green3	-357.01511781948403	-342.837655984338	0.0055312958904383	-0.1886134159354378	0.0412493898293836	0.7616056919757249	0.293529173554593	0.212230893978812	0.0564885597004785	24.77313602234153
curvas/00000079FB:8JFBH:SW001:_079FB.csv	Green3	-255.4831556682534	-244.79863199594027	0.0027590176381472	-0.0716230564149325	0.2116736546139521	0.8803420579862288	0.1542633936760921	0.2970478222938154	0.1493407454477642	40.781361291001296
curvas/00000079F6:TD16Q:SW001:_079F6.csv	Green3	-270.877476005573	-260.1929523332599	0.002766285929383	-0.1121046026884423	0.0852426213705913	0.858343104375115	0.2105456680820595	0.2754833852554714	0.7667763092862946	28.40999163949366
curvas/00000078A0:J70EQ:SW001:_078A0.csv	Green3	-270.2885252929996	-259.60400162068646	0.0020585886787171	-0.0550241157215203	0.1949652963285056	0.8658337790540167	0.1502049459820663	0.2810548640335317	0.0481913715491081	58.27988625266847
curvas/00000078C3:PU5DA:SW001:_078C3.csv	Green3	-273.3472070016682	-262.6626833293551	0.0029034927401855	-0.0716444909877559	0.2128457728593472	0.8744126253094713	0.1519877232987753	0.3131381055832344	0.1123655379670601	85.16119331173384
curvas/0000007653:UQ6OX:SW001:_07653.csv	Green3	-253.0799436383625	-242.3954199660494	0.0025047890290283	-0.1105506816522688	0.064152812881381	0.8756692655774742	0.207249637715763	0.2903350878069428	0.149685094127015	125.84981097589058
curvas/00000075FD:IQ4DP:SW001:_075FD.csv	Green3	-282.98047729622243	-272.0930408657965	0.0026811534925196	-0.0840269190675263	0.0675068800387157	0.8342701175189265	0.1877525081072297	0.2495219584145505	0.5977642090715998	35.899092820773724
curvas/00000072C0:QY1LX:SW001:_072C0.csv	Green3	-235.7414962188012	-225.056972546488	0.0031999753296381	-0.0586421170014947	0.2350401164612573	0.877518059662452	0.1465420685206554	0.252061309442757	0.1875407448646257	35.83089924139208
curvas/0000007876:ELYZA:SW001:_07876.csv	Green3	-250.4720949646183	-239.7875712923052	0.0029488063111058	-0.0704061392563118	0.2423056247065114	0.8513683674141491	0.1739592839672866	0.3011753528496839	0.2248013737352066	73.33643021432938
curvas/0000007A22:2RZSA:SW001:_07A22.csv	Green3	-236.147398243473	-225.46287457115983	0.0030676759366333	-0.0988530387041224	0.1623477259394126	0.8060074206983316	0.1666956872800161	0.2797219954413109	0.0893175322850726	31.539746466053582
curvas/0000007A1B:G80ML:SW001:_07A1B.csv	Green3	-226.4954524500671	-215.810928777754	0.0028298975188514	-0.0838715883906278	0.191803190515448	0.8602744495647731	0.1764539987119484	0.304703066804972	1.290767058303179	37.85894254919655
curvas/0000007795:LI9KO:SW001:_07795.csv	Green3	-251.6076332847593	-240.72019685433344	0.0021393185322353	-0.0801825857865028	0.1921994774682299	0.8775600198871477	0.1607342116300446	0.2763225749345264	0.0575153489223664	51.449565999983975
curvas/000000784F:JP61I:SW001:_0784F.csv	Green3	-241.6580458848931	-230.97352221258	0.0024089843124253	-0.0805891288534066	0.2249877387961953	0.8791711042133366	0.1564258925586487	0.3164142880834804	0.2111032527336154	80.93475290795165
curvas/0000007761:G5F4E:SW001:_07761.csv	Green3	-260.4075097678907	-249.7229860955776	0.0018809841826068	-0.1020482496580075	0.1123999462025522	0.8618920330591047	0.1799796502883658	0.2724316804017534	0.0914646487709559	51.24807361401073
curvas/00000079CA:L51CL:SW001:_079CA.csv	Green3	-210.5816874960124	-199.89716382369923	0.0022207623321843	-0.0932494776734386	0.2145106741849806	0.8868540031672549	0.17943695907949	0.2846092682670514	0.0029302230858068	37.00064654789448
curvas/0000007B5B:F4NEB:SW001:_07B5B.csv	Green3	-256.6883760865924	-246.00385241427924	0.0024862377347376	-0.11370515783478	0.1420334958477881	0.8968325655512338	0.1782295485289518	0.2782834959234032	2.5812942915591126	24.712463624049526
curvas/0000007BCC:F7M5W:SW001:_07BCC.csv	Green3	-213.80572092381465	-203.9973392521796	0.0048471496777218	-0.117950728471816	0.0394202622807532	0.8570945513066394	0.2022031286579519	0.259620414073036	2.850458269267757	72.73393205676946
curvas/0000007584:VEYUB:SW001:_07584.csv	Green3	-245.16579932180235	-234.4812756494892	0.0033197358433882	-0.0527858885541718	0.1279190255174725	0.8634206378831588	0.1587846962767488	0.227159180670568	0.066118305153543	25.973757125203463
curvas/000000760B:4J1MP:SW001:_0760B.csv	Green3	-233.3401474602002	-222.65562378788707	0.0026752026848546	-0.0714500781037044	0.1273036918243585	0.793351581123751	0.1953607929439422	0.3095114798822639	0.1717540429889261	67.68531584271497
curvas/0000007825:0OEPA:SW001:_07825.csv	Green3	-262.1469478813228	-251.46242420900964	0.0022857608957575	-0.0610070121054066	0.2074171197941012	0.8465511641102651	0.1638423402183222	0.2948966616620332	0.0107291770649727	75.19051043358554
curvas/00000079F0:BF8GZ:SW001:_079F0.csv	Green3	-212.5496109687693	-201.8650872964562	0.0029726202494454	-0.1054575122725316	0.1939490714058123	0.8672141300932891	0.2019950707771173	0.3003034494281113	0.6802323005863367	45.4912515181418
curvas/00000076D9:86ZNH:SW001:_076D9.csv	Green3	-227.95718500954763	-216.68075962103805	0.0028838941618422	-0.0869311377356038	0.2044391492540523	0.8500108336083455	0.1780941385862958	0.2912643545437189	0.5537245464585931	67.58917705539677
curvas/0000007B6B:GK4HH:SW001:_07B6B.csv	Green3	-269.9766189575169	-258.89198638832414	0.0034552805447315	-0.0972270961959534	0.2252765936005831	0.8964633873127343	0.1796605007260383	0.3113248304130861	0.3756862866252782	69.61720737897289
curvas/0000007767:19I2J:SW001:_07767.csv	Green3	-215.63264814405343	-204.9481244717404	0.0034968332187778	-0.0969334796027814	0.2324000096365516	0.8863102979972308	0.1606532923702925	0.2883768144709034	3.67828002907084	21.92339012142955
curvas/0000007687:COSZ4:SW001:_07687.csv	Green3	-236.87071207295216	-226.18618840063905	0.0018511439649644	-0.1150224875761064	0.1204601794359479	0.8625670485788576	0.216251236162297	0.2761504277949042	0.7454265228167329	53.57059492374132
curvas/00000079D3:CD9EA:SW001:_079D3.csv	Green3	-211.2538521081085	-200.56932843579537	0.004527434719702	-0.0809091142050901	0.1612473405766136	0.8378012188717795	0.192954193090744	0.2938924280616735	0.132369332561889	64.09784080828679
curvas/0000007363:U5SN1:SW001:_07363.csv	Green3	-239.23386266908028	-228.54933899676715	0.0028777619848785	-0.0727040335842673	0.2560034877890817	0.8520081098652887	0.1637493548232615	0.2679571664839135	0.9110545596182656	29.78131267370867
curvas/0000007881:1FIJL:SW001:_07881.csv	Green3	-262.9407182176292	-252.25619454531605	0.0022707302315397	-0.0916698556256026	0.2180267829247545	0.8902123961201306	0.1546024086045583	0.3037104852598198	0.6991681862716008	57.474570440331405
curvas/0000007A4C:94CR7:SW001:_07A4C.csv	Green3	-209.52937106224067	-198.6419346318148	0.003186960963281	-0.1097335385987921	0.4409448712937012	0.8847477419442261	0.1723292177177914	0.2929086504155369	2.082064136059582	28.679984813114963
curvas/0000007839:4G7FF:SW001:_07839.csv	Green3	-237.48200703594387	-226.7974833636308	0.0025724466327956	-0.0686898659300219	0.2385474336932787	0.8705820230129673	0.1615801965239169	0.3083888214407375	0.0853084966004995	70.83700277673601
curvas/0000007A28:MN7CS:SW001:_07A28.csv	Green3	-187.8557263720149	-177.1712026997018	0.0031032238996849	-0.120660316556631	0.4246169230239233	0.9144907311500784	0.1613025228037184	0.3113455593483089	0.4456860852594851	64.90858144259808
curvas/00000079CC:EOR1L:SW001:_079CC.csv	Green3	-227.1555647862249	-216.0709322170321	0.0041996646797129	-0.1029679218604569	0.3504140734368979	0.8491377090390457	0.201079106075329	0.2793415622337231	0.2511146988859601	37.99336921463167
curvas/000000785A:F1CF4:SW001:_0785A.csv	Green3	-256.2651126309499	-245.58058895863675	0.0023623997545834	-0.0610051235201238	0.202428262401815	0.8619286019512017	0.1631546535157972	0.3003439381914107	0.0115824268636077	62.2646449549901
curvas/00000078B5:NZZNF:SW001:_078B5.csv	Green3	-278.07738050373507	-267.392856831422	0.0021165109171781	-0.0904028755801933	0.1445547086360631	0.8741499343481208	0.1733108423716916	0.3045102990276931	0.5808944148826931	48.71475663593095
curvas/0000007A27:4T6TQ:SW001:_07A27.csv	Green3	-233.03520278194867	-222.3506791096356	0.002558208265647	-0.0800496013919657	0.1585434890045234	0.8751778502610588	0.1656174605902937	0.280584666861071	0.7890672661966831	30.970144548147765
curvas/0000007A4D:US2J3:SW001:_07A4D.csv	Green3	-239.91614159839293	-229.23161792607985	0.0023863376797006	-0.1035510256982844	0.1406848096469887	0.8581011166169821	0.1972038318558019	0.2832566505809925	0.3151501300580784	35.5810392868956
curvas/0000007A30:5ZDJ3:SW001:_07A30.csv	Green3	-239.8983827087157	-229.21385903640257	0.0024290542485737	-0.0763233173101276	0.1705212434147034	0.8532208598837138	0.1794722995547815	0.3037063072749448	0.0498236525387906	62.341125129782505
curvas/00000077EE:6NXFV:SW001:_077EE.csv	Green3	-272.9045430039794	-262.0171065735535	0.0030116090594558	-0.0756232684278049	0.1645802873613229	0.834908902353204	0.1873845910590754	0.2797430713102813	0.5495773865232434	42.312354019516754
curvas/000000788C:VFTIL:SW001:_0788C.csv	Green3	-248.9813545807989	-238.29683090848576	0.0026003301620441	-0.0914233987918196	0.1790856678433927	0.8535778093040048	0.2025120481736125	0.2927343567200566	0.2739146481982364	64.71933601071889
curvas/000000764D:7VK1T:SW001:_0764D.csv	Green3	-216.93595628974907	-206.251432617436	0.0033423000236477	-0.1112175675163571	0.1653473897500769	0.8333045827054194	0.2160559039816307	0.2578748699376088	0.0163823391100629	37.232560143662674
curvas/00000077D6:0SPPG:SW001:_077D6.csv	Green3	-195.6554877990908	-184.97096412677763	0.0028449903478459	-0.1301746008971691	0.1257376003460335	0.8843462737137656	0.196336865075981	0.3075927564175735	0.2096996555835907	65.03934301191991
curvas/0000007890:UMRWK:SW001:_07890.csv	Green3	-261.87563446087347	-251.1911107885604	0.0026055173885535	-0.0521933421919117	0.1255660279617884	0.8207763347530935	0.1717728449082439	0.2527559756645336	0.1015745306789894	47.18503082506926
curvas/0000007366:5GZT4:SW001:_07366.csv	Green3	-233.70709257310773	-223.0225689007946	0.0030435306058679	-0.0931744175993668	0.1205220641550855	0.833449732660857	0.2075485337028114	0.2506256137412085	0.0831330542127082	33.60299034013355
curvas/0000007782:67SX0:SW001:_07782.csv	Green3	-245.79192755824408	-234.7072949890513	0.00230091486095	-0.088581452012526	0.1338724812442029	0.8679055791224863	0.1713329134665643	0.2914309779519536	0.050107299163972	60.39002702847823
curvas/00000075CB:GS8U1:SW001:_075CB.csv	Green3	-284.0541724600667	-273.3696487877536	0.002197341672581	-0.0861308851876362	0.1605339325598131	0.8509267464802247	0.1761979784473341	0.2961176335097067	0.1973812779804437	43.960119151725614
curvas/000000786E:PNOPP:SW001:_0786E.csv	Green3	-261.9426649535753	-251.2581412812621	0.0023596858287648	-0.0706499295735474	0.1475440218201836	0.8339672805247191	0.1837371644309018	0.27585738657353	0.2480871606588748	52.2949373800538
curvas/00000074CF:1H7DY:SW001:_074CF.csv	Green3	-228.73488597892228	-218.0503623066092	0.0037186463272265	-0.1014902330499041	0.4171307172977608	0.8796999881565025	0.1667947252183536	0.2626788969310619	1.53921601686195	22.61071469615625
curvas/000000738A:7AU93:SW001:_0738A.csv	Green3	-227.25795568475425	-216.57343201244112	0.0036296492871105	-0.0765056626155553	0.1680036751237584	0.8219028253661809	0.1872790241810485	0.2476538970550642	0.3099571585401722	28.53718200666188
curvas/00000079E9:IHS8P:SW001:_079E9.csv	Green3	-182.4967347650433	-171.81221109273017	0.007245619395589	-0.1361826622774467	0.2782584300138484	0.9065346850288922	0.1707126665647697	0.2908828613683185	0.1907253444021213	39.66848261570183
curvas/0000007766:IR5Z7:SW001:_07766.csv	Green3	-198.2092084332524	-187.52468476093927	0.0056623345611718	-0.0903345141156076	0.1856153572081994	0.8712494806659091	0.1639234751934883	0.3104858257709675	1.3500432776775422	61.84915497103525
curvas/00000079E8:ZVJ1P:SW001:_079E8.csv	Green3	-258.5825820550796	-247.8980583827665	0.0026092277193409	-0.0721918914997666	0.2586691089265264	0.8667536381390001	0.1600364465552065	0.32184374436061	0.971174052781852	46.76247189586036
curvas/0000007A02:S51EG:SW001:_07A02.csv	Green3	-238.10012608009583	-227.4156024077827	0.0026665365643952	-0.0826362980661003	0.1838487723551987	0.8570524009591012	0.1954699251044054	0.3002629058017426	0.0877401722940625	50.1228696837833
curvas/0000007851:761H8:SW001:_07851.csv	Green3	-283.56839609935923	-272.88387242704613	0.0018272549569588	-0.1422468905132854	0.0866270129976526	0.8654004984706989	0.2186015546129945	0.2667631892737305	0.4477583898449533	34.97387959515827
curvas/000000788D:0G2DQ:SW001:_0788D.csv	Green3	-275.2940406960128	-264.6095170236997	0.0024664343766106	-0.0629421506317453	0.1723745006055459	0.8570699068891191	0.1624789139812342	0.2702558672890667	1.295928903040678	46.18741972834921
curvas/0000007593:29Y3D:SW001:_07593.csv	Green3	-219.2580212764943	-208.5734976041812	0.0031206295718415	-0.073612072910606	0.2607776426195543	0.8666034491943728	0.1571001116392187	0.3029181295922702	0.0340935388078114	68.7412265305962
curvas/0000007678:M8E2P:SW001:_07678.csv	Green3	-227.5271203645309	-216.84259669221777	0.0022052665911992	-0.093434199552282	0.1847898376339093	0.8548028813881895	0.1917060703857002	0.2801232094092533	0.3038001883361229	42.63209205551902
curvas/0000007A70:C46DX:SW001:_07A70.csv	Green3	-227.0649546642118	-216.38043099189863	0.0042260644265623	-0.0925459842590054	0.2127877061794992	0.867505681038659	0.1701318336614602	0.3126645341785333	0.6662113597425411	53.13774385435124
curvas/0000007852:06MHD:SW001:_07852.csv	Green3	-221.21807783143345	-210.53355415912029	0.0034821590388671	-0.0832070391772371	0.2223604814135925	0.8927290324931941	0.1745195445519003	0.299458396582348	1.0913907532362892	51.48212801477823
curvas/00000076DD:ZSYM3:SW001:_076DD.csv	Green3	-256.4799091277848	-245.7953854554717	0.0025878665093427	-0.081721954169736	0.1397328976617958	0.8343347452334494	0.176146237763986	0.2965063676051802	0.3002359525847062	58.92337608771528
curvas/0000007896:7TQP7:SW001:_07896.csv	Green3	-259.4994511093801	-248.41481854018733	0.0025415017455988	-0.1069460392885972	0.3664346212516186	0.9102174944099664	0.1526562721207827	0.331354472079822	1.690803886520134	70.48562290950373
curvas/00000077C5:ITUC6:SW001:_077C5.csv	Green3	-254.6704385600338	-243.98591488772067	0.0029888565190016	-0.0778140449257938	0.2078769882263348	0.8511928655613573	0.172257663395104	0.2786823239214868	0.1619802031780239	42.96156375517714
curvas/000000777F:QHMVF:SW001:_0777F.csv	Green3	-267.9999772879621	-257.315453615649	0.0028049520726764	-0.0886112668832304	0.0874400892338795	0.8294816075401716	0.1942433718033497	0.2683622798472856	0.06308038488786	49.78376880083489
curvas/000000764C:VKQQ4:SW001:_0764C.csv	Green3	-255.4452876898193	-244.7607640175062	0.0024215235555383	-0.1030700952214992	0.1771938915723068	0.8680942499016109	0.2036764889941609	0.2793091157042695	0.2810913833347802	84.27393643915842
curvas/0000007A0A:TYUDF:SW001:_07A0A.csv	Green3	-222.21735952774657	-211.53283585543343	0.0024234816406725	-0.0771127162510493	0.1356039325450132	0.8057739971388488	0.1506531628343297	0.3155387924642132	1.509727637053583	50.10203795270299
curvas/0000007800:JW3JT:SW001:_07800.csv	Green3	-226.2507514303992	-215.5662277580861	0.0023100204193645	-0.0995034906624548	0.1184187009709058	0.8558241544501154	0.1864713578698126	0.2742151013288864	0.046997965112383	54.45727486291942
curvas/0000007BA1:PVZCB:SW001:_07BA1.csv	Green3	-245.5776196328184	-234.89309596050524	0.0030024892368174	-0.0955409919213222	0.1729440216824951	0.8782119090052091	0.1773118451593971	0.2814926055541455	0.4518291746307704	43.66262036969468
curvas/00000075BB:C3RGO:SW001:_075BB.csv	Green3	-245.10853044042807	-234.4240067681149	0.0030302005729865	-0.0791668257193932	0.1821589478857267	0.8480722220563797	0.207395024745641	0.2927589974164071	2.293454768934525	26.819532789732364
curvas/00000078C6:S4IYH:SW001:_078C6.csv	Green3	-272.86315313052177	-262.17862945820866	0.0019522675575983	-0.0595752137606446	0.2258512887369795	0.8673096853730711	0.1579363233421834	0.312209252039705	0.2597386421437292	64.14783722095089
curvas/0000007A63:JIFV0:SW001:_07A63.csv	Green3	-231.04530200559927	-220.1578655751735	0.0031225467889266	-0.0830112190483726	0.2481305837958535	0.8551123155363898	0.1799185598228043	0.2982579381500461	0.0175343868438059	53.59216776191722
curvas/00000074BC:3H6C6:SW001:_074BC.csv	Green3	-280.3848904581636	-269.7003667858505	0.0027070621734321	-0.1346245600941166	0.0855366512548821	0.8560918781850242	0.2179591213704821	0.2267809770319938	0.0632064516452965	19.72210959679161
curvas/00000079CE:40DN5:SW001:_079CE.csv	Green3	-194.2029446309085	-183.51842095859536	0.0028967546632835	-0.1397795107805426	0.5956940007388235	0.9067323421197944	0.1914388015887646	0.2765673392824894	0.1812209613670967	10.73241852820809
curvas/0000006F80:5CGJH:SW001:_06F80.csv	Green3	-238.77582825285384	-227.888391822428	0.0029083094955781	-0.1319473621874896	0.0143939726731772	0.8013758645795837	0.1745515713783211	0.2533807840586165	0.1171763980746022	232.7347066781197
curvas/00000079D0:CIXRK:SW001:_079D0.csv	Green3	-232.35399946798347	-221.2693668987907	0.004404882040565	-0.1033162889357954	0.2850880833401699	0.8615854836419153	0.1895563888329534	0.258060076311681	0.5321811629076086	20.645100538931565
curvas/0000007866:QJQSN:SW001:_07866.csv	Green3	-245.9576862903736	-235.27316261806047	0.0026159210347165	-0.0950946197331792	0.1760614548314528	0.8658964654541783	0.1851766970567634	0.290294104499848	0.1294106044764073	48.71501888901842
curvas/00000072BD:PT672:SW001:_072BD.csv	Green3	-258.97944722133496	-247.8948146521422	0.0030848839592314	-0.0565850394709416	0.1599630236557153	0.8354050524846797	0.1755951500578917	0.2513034646768663	0.0527619491673269	33.36048110129813
curvas/000000782E:SI9U8:SW001:_0782E.csv	Green3	-253.05066803736105	-242.36614436504792	0.0025069772492985	-0.085149984199644	0.2163705069073917	0.8680662851215836	0.170057690223724	0.2698298201644966	1.3488517505697877	36.90195400817692
curvas/000000766A:FNOWX:SW001:_0766A.csv	Green3	-226.9006341138057	-216.2161104414926	0.0048979794531892	-0.0863648475829848	0.2919506653720325	0.9080131555079654	0.1551945930660693	0.2090286953895947	0.7696123478325116	14.143916489644424
curvas/0000007670:K857Z:SW001:_07670.csv	Green3	-228.6336159020987	-217.9490922297856	0.0034505458100889	-0.08759665560904	0.1801091157247851	0.837777302294299	0.1642538518251128	0.2903428075272072	0.2265285834608665	37.19143449653858
curvas/0000007781:NO8PQ:SW001:_07781.csv	Green3	-141.6710226748516	-132.6001646128213	0.0055857431173701	-0.0981669992795775	0.3853772662649549	0.8952513324246026	0.1423413807238545	0.3237010844611779	0.4059657512042825	100.17106446752446
curvas/0000007824:6MP4F:SW001:_07824.csv	Green3	-270.8724229454962	-259.9849865150703	0.0023692321039064	-0.0750318803653966	0.241806243703216	0.8774972113801122	0.1478355073005318	0.3394874302930585	0.0766054390844022	100.34405685809708
curvas/0000007B80:M00G1:SW001:_07B80.csv	Green3	-228.7129561788806	-218.23740324861524	0.0035485992233182	-0.1149517436143072	0.1664976602822321	0.9120438499756272	0.1841950453880211	0.240497602061107	0.3831016732560888	34.632552991434785
curvas/00000077F2:1LWR3:SW001:_077F2.csv	Green3	-278.512818624458	-267.8282949521449	0.0014522500136846	-0.0559802340839175	0.1675988406121592	0.8764413596420676	0.1219251580283122	0.2541276232803173	0.0580742957127258	39.47923737216855
curvas/000000788F:G2PWZ:SW001:_0788F.csv	Green3	-223.93838613879552	-213.2538624664824	0.0022802436592287	-0.1046698726679854	0.3854977714351035	0.8989670499229929	0.1641840825403585	0.2964925064793787	1.216485973453642	44.48261731189188
curvas/00000078BE:VM7PR:SW001:_078BE.csv	Green3	-264.9169926632432	-254.23246899093007	0.0023960414363271	-0.0815361610091166	0.1357923628114891	0.85171269526032	0.1744059624571593	0.27356568033121	0.0087735793444705	56.51978268408093
curvas/00000076FB:QQXEK:SW001:_076FB.csv	Green3	-231.26983646111464	-220.5853127888016	0.0031174008833105	-0.0920375036432784	0.3029319705856328	0.8830896252898457	0.1565378451508734	0.2859492865773603	0.1802220131818392	37.89380942533425
curvas/0000007671:3DSP0:SW001:_07671.csv	Green3	-239.7012774737925	-229.01675380147933	0.0021353983913785	-0.0903083208763654	0.1141461187226652	0.8360923033237453	0.1902530404383791	0.2815908535234319	0.1155689134126118	73.7762769576436
curvas/00000076C2:2E8UM:SW001:_076C2.csv	Green3	-250.97304651700625	-240.28852284469312	0.0023167823731603	-0.0992621794806388	0.0735560931431972	0.807300209670453	0.2110739931028561	0.2601730842558928	1.6133118018464097	45.24182152329046
curvas/000000761F:GZMT5:SW001:_0761F.csv	Green3	-283.2893152624753	-272.6047915901622	0.0020644471509478	-0.067211484989487	0.1504665037521329	0.8468941129981431	0.1595157053214699	0.2963126677252262	0.3816046386125452	68.68178216552607
curvas/0000007A40:N2CKP:SW001:_07A40.csv	Green3	-226.7978398155197	-216.11331614320653	0.0036715448166394	-0.0830311591171901	0.230608957608159	0.8734590733883827	0.1888933408732088	0.2937462514851162	0.8334026340952099	47.70940064387997
curvas/0000007672:8QMQ7:SW001:_07672.csv	Green3	-225.6563614792368	-214.97183780692367	0.0025458793628307	-0.0834429971384301	0.167393066005254	0.883706344496171	0.1973684019191658	0.3324116717140431	0.2223847048250388	94.75327739366638
curvas/00000079DB:TIAPU:SW001:_079DB.csv	Green3	-227.6889026894628	-217.0043790171496	0.0032590884658921	-0.1017475764692494	0.2150090719733715	0.8601013581129556	0.1908401885080979	0.2941642001501676	0.2942636148450175	45.08307079993794
curvas/00000077AB:247H3:SW001:_077AB.csv	Green3	-243.4522062130005	-232.7676825406874	0.0021379810383043	-0.0957161591814547	0.1556297053129036	0.808341386708222	0.1577705146418275	0.2956714975417057	1.0619348998055105	45.06332821436108
curvas/0000007884:AYZ9F:SW001:_07884.csv	Green3	-246.7020480846494	-236.01752441233623	0.0034171342732125	-0.1086383137444291	0.1512516658396994	0.8690196585883297	0.2039233823028276	0.2769169940557746	0.0934864942106314	50.21312286918813
curvas/0000007A71:1TKCO:SW001:_07A71.csv	Green3	-236.50000399400383	-225.8154803216907	0.0026326186806341	-0.0791647788009926	0.1704433663925534	0.7866124922299207	0.1645311493494248	0.2877374098571373	0.1830097307749498	43.73353622998973
curvas/00000077B2:OEBY8:SW001:_077B2.csv	Green3	-276.8567933500549	-266.1722696777418	0.0020705812172417	-0.1058412292677053	0.0683151800390409	0.7967451938248422	0.1761120356547998	0.2706935369752843	0.1031270404633499	47.79645795205787
curvas/00000076A4:ST520:SW001:_076A4.csv	Green3	-259.1397449021253	-248.45522122981217	0.0033476398937194	-0.1299926736351618	0.1120835462128657	0.8219692010059753	0.226355372857803	0.2786390855067475	0.1282406556539983	60.72240929053956
curvas/000000769E:XI4VN:SW001:_0769E.csv	Green3	-270.90471768987675	-260.22019401756364	0.0022392776592162	-0.0763199775822305	0.1748017107475931	0.8794539534936362	0.1650004723916981	0.285655744960379	0.1640078455033981	67.64508694920502
curvas/0000006F81:HAKIW:SW001:_06F81.csv	Green3	-278.2869559928204	-267.60243232050726	0.0028778033750634	-0.0530624629653385	0.1097171841168043	0.8126398912732239	0.1802290836731678	0.2570753519578538	1.2558437908428497	30.797442364457737
curvas/0000007641:ANPVM:SW001:_07641.csv	Green3	-269.00818281369664	-257.9235502445039	0.0022673598477725	-0.0983572186139088	0.129649928296692	0.8167387351829712	0.2125790450920679	0.2845202334375581	0.7034730719810638	63.20347527329714
curvas/00000074A1:9Q96T:SW001:_074A1.csv	Green3	-242.3455713728665	-231.66104770055333	0.0040113644381643	-0.089063215720077	0.2832764267683415	0.8817440123438071	0.1667612327843095	0.2335334522039072	1.3493010263904377	14.93381853695364
curvas/0000007A79:7FGQ4:SW001:_07A79.csv	Green3	-241.3502230838272	-230.66569941151408	0.0029559939139203	-0.0909046200353069	0.1553581168370554	0.8588361797274304	0.1842376186644063	0.2861315171330959	0.2921442212517539	45.83917928307516
curvas/00000076C8:7I52I:SW001:_076C8.csv	Green3	-144.58539112049817	-136.33901430806256	0.00213650911168	-0.0897144989407204	0.204858621337914	0.7932825592275272	0.227500191200077	0.2697863841000205	0.4459283436453616	74.02321621075018
curvas/00000077B3:I94G3:SW001:_077B3.csv	Green3	-243.44637491763007	-232.76185124531693	0.0020007965450509	-0.0832167908258517	0.1686712062406078	0.8091663909290524	0.1509090702559025	0.3224030407579993	0.3706669683766299	71.86118560732172
curvas/0000007868:EFPUN:SW001:_07868.csv	Green3	-287.0908987069768	-276.40637503466365	0.0023114184730095	-0.0732420595906302	0.1681334709134992	0.8216759147585188	0.1928772482487596	0.2758162290164615	0.1850416806992987	49.441530622549934
curvas/00000077D2:12NLL:SW001:_077D2.csv	Green3	-244.98487980008343	-234.3003561277703	0.0023315639721514	-0.1163042467715818	0.139873857221133	0.8728346595723298	0.1979233630801769	0.3175015228967008	0.4930493318736802	67.3839476031915
curvas/00000074D6:GBFAL:SW001:_074D6.csv	Green3	-252.2317509248212	-241.547227252508	0.0017909631873372	-0.0735570116490771	0.1287785567531517	0.8909421788047593	0.141919213901579	0.2478898188949226	0.0658703148551536	33.59917015043377
curvas/00000079E6:VL1VW:SW001:_079E6.csv	Green3	-235.31609698954784	-224.6315733172347	0.0022996893114682	-0.059314696577357	0.1832051317053434	0.864809728463891	0.1516392900436603	0.2834550201468373	0.1000406104058472	50.13402152177288
curvas/000000782B:BU1Y6:SW001:_0782B.csv	Green3	-256.67673661892104	-245.9922129466079	0.0028859565750282	-0.089052303996999	0.1614653861281088	0.8661302711050535	0.1758968063970611	0.2933037329911827	0.3073642234562267	55.90267304213992
curvas/00000078B7:1VLQS:SW001:_078B7.csv	Green3	-224.6264951830541	-213.94197151074104	0.0026335794279508	-0.0977165213215735	0.4309646645491122	0.8888058902781136	0.1644681759213212	0.3147199039356569	0.8475867416530525	73.92258982567188
curvas/0000007692:51178:SW001:_07692.csv	Green3	-274.3457678871567	-263.4583314567308	0.0027277961645993	-0.073619403105678	0.2078111504914679	0.8136647370506047	0.1700595685366773	0.2674749061935429	0.1420417889127507	60.15798913401438
curvas/0000007A08:9V4DV:SW001:_07A08.csv	Green3	-228.31119349589045	-217.6266698235773	0.0023087026368212	-0.085308721741213	0.1509658673829659	0.8454819431044334	0.1834503855296403	0.2859755787084412	0.0730222690044697	59.04231450592192
curvas/0000007685:QJH0G:SW001:_07685.csv	Green3	-250.2261450820964	-239.54162140978323	0.0032499613853173	-0.0768517989908248	0.2354357260943304	0.8022835942522852	0.1810060976584164	0.3205074831150356	0.8599167895069645	66.21526833509049
curvas/00000078AB:I2IY1:SW001:_078AB.csv	Green3	-225.4776386976892	-214.79311502537607	0.0026663578226546	-0.0975208209504208	0.4290657176487975	0.9051261001939672	0.1506309438849677	0.3546173502541339	0.9564025544421758	107.97902387160995
curvas/0000007BDC:QP9Z6:SW001:_07BDC.csv	Green3	-245.61684402081875	-234.9323203485056	0.0021005739186233	-0.112670798200679	0.1822018597974366	0.9229203977904202	0.1553318694476551	0.2925162013273762	0.0169226479322988	56.17532228852397
curvas/0000007597:QMMJ7:SW001:_07597.csv	Green3	-271.21506340711375	-260.130430837921	0.0023313055631505	-0.1384943546406717	0.0639432683297425	0.8600377154913814	0.2373421028371631	0.2568746960918975	1.5048603575578383	28.320870247159625
curvas/0000007A29:GPVBS:SW001:_07A29.csv	Green3	-212.04593181592543	-201.36140814361232	0.0048821777785369	-0.11614933760503	0.1614468280155299	0.8853119498552277	0.1876441676635597	0.268021636080618	1.0331128398164804	23.380570869671704
curvas/0000007A09:BBLXN:SW001:_07A09.csv	Green3	-233.427223574821	-222.7426999025079	0.0027944615591611	-0.1006850363709862	0.14871678353954	0.7964355340791636	0.1800737686839308	0.2709516723694056	0.2381357066870863	40.53709323504589
curvas/00000078B4:GAK8O:SW001:_078B4.csv	Green3	-264.61441118242493	-253.9298875101118	0.0021579623277562	-0.0895624162494947	0.1462245785004027	0.8733543221631225	0.1747729825293022	0.3039937574329782	0.0220623013263806	62.46038288636373
curvas/000000780E:O8AGV:SW001:_0780E.csv	Green3	-222.16859808151148	-211.4840744091984	0.0033323228688711	-0.1315546708179668	0.0702800396168647	0.8742782837602333	0.1916280775639527	0.2779013523499118	0.0131144238754686	63.36636913884453
curvas/00000078A5:ODJMT:SW001:_078A5.csv	Green3	-271.04981482667	-260.1623783962441	0.0024823733016872	-0.0830274284798223	0.174822867231729	0.8678923060131909	0.1685137827285473	0.2783166320622177	0.4430826525651958	56.3491742689441
curvas/0000007827:PF0ZY:SW001:_07827.csv	Green3	-258.36116939818464	-247.6766457258715	0.0019950118275114	-0.0745650511751573	0.2185888002244172	0.8792877210163428	0.1561738906492395	0.3018920906078398	0.8760927120924947	50.81413123651164
curvas/000000783A:WP4K7:SW001:_0783A.csv	Green3	-244.7836576224725	-234.09913395015937	0.0025206382299864	-0.0977431930020246	0.1388490592008552	0.8601307422095674	0.197390340728782	0.2762027145275289	0.9156739674685472	41.26259818191468
curvas/0000007882:SSOQS:SW001:_07882.csv	Green3	-280.5803128091321	-269.895789136819	0.0022161180612324	-0.0847558712632676	0.1824369254094605	0.8694711460237232	0.1751641812429502	0.2877172018383288	0.0800900892248352	64.05235066013964
curvas/00000076E9:C1WVX:SW001:_076E9.csv	Green3	-213.1373829963765	-202.45285932406333	0.0029665668119989	-0.1046417045410262	0.1087126022679901	0.886409358401397	0.2145319087736119	0.3082871441870043	0.3048820009702731	80.71579962119303
curvas/00000075A3:ZU8SQ:SW001:_075A3.csv	Green3	-271.98447840418544	-261.29995473187233	0.0022088723691147	-0.0825309904758742	0.1630945983559892	0.8797716281218334	0.1581335485695916	0.2998979081830559	0.0299274976695791	57.754400512402526
curvas/000000734E:1KXAV:SW001:_0734E.csv	Green3	-235.0509169492909	-224.36639327697773	0.0032179144429674	-0.1046342870533711	0.1172660661071413	0.84005634903007	0.2105912377295849	0.2291109134186012	0.2991497551481437	23.115616693370768
curvas/000000759C:3Q3UL:SW001:_0759C.csv	Green3	-250.43503469273395	-239.7505110204208	0.0027348684797104	-0.0795688415284616	0.1612579829038634	0.8543369294390215	0.1770533425412038	0.2878029938596932	0.0286215256988883	57.39553973870288
curvas/0000007854:4J3EC:SW001:_07854.csv	Green3	-262.6680981207008	-251.98357444838769	0.0028843398389273	-0.0929226908973259	0.1699339035150271	0.8660760915817046	0.1947693020832052	0.2812090887162831	0.154943980694661	47.83263250501462
curvas/0000007B38:3L0CJ:SW001:_07B38.csv	Green3	-220.04650293829	-209.36197926597688	0.0029714254908097	-0.1132816930963303	0.1736625591216412	0.9113957651039132	0.1594901131976391	0.311587154996278	0.7689565521107838	47.80728769419954
curvas/0000007667:P3V55:SW001:_07667.csv	Green3	-192.19188069960225	-181.5073570272891	0.0050162316190503	-0.139140143159691	0.1828783206078843	0.9088032844286692	0.1848373401964589	0.2273644501894164	0.5274349881659652	15.285528693527448
curvas/0000007690:PVCYV:SW001:_07690.csv	Green3	-238.0531842611728	-227.36866058885963	0.0026894994132561	-0.0782720604705885	0.2208564648598958	0.8739723791550016	0.1917376476264911	0.3172869812124779	0.2009824456427339	63.48430798257812
curvas/0000007886:AK6GI:SW001:_07886.csv	Green3	-283.36959939956705	-272.68507572725395	0.002473904426802	-0.0790033766235445	0.1866785332013431	0.8723819871987449	0.1570011347510779	0.3015906858391845	1.4994531252555874	48.348481020233024
curvas/00000076A8:3QWNY:SW001:_076A8.csv	Green3	-257.73764093568064	-247.0531172633675	0.0024911719192086	-0.1147275309870361	0.1946940084603916	0.8153347423323459	0.2279490577598566	0.2731682837517794	0.0192986962149307	63.037299507783416
curvas/00000074D2:8ZE3I:SW001:_074D2.csv	Green3	-266.3213995917938	-255.63687591948067	0.0028162750283494	-0.0840089191206336	0.1954944843237948	0.8583712319744436	0.1838859104220054	0.2534546351929557	0.1905498805631522	25.992771046838733
curvas/0000007673:B6W37:SW001:_07673.csv	Green3	-189.83761589843365	-179.1530922261205	0.0021047329121478	-0.1105761483018003	0.7733598983862182	1.006141444606539	0.1063370432859056	0.4704109213390941	0.3652177300337374	805.3005376442135
curvas/00000077F1:ZFVQU:SW001:_077F1.csv	Green3	-281.0562247220255	-270.3717010497124	0.0026473252485389	-0.1098826647782104	0.0545303996288139	0.7742914376709995	0.2273843732817466	0.2681783201476309	0.0707661740689075	52.977500559440905
curvas/0000007A72:DUQTI:SW001:_07A72.csv	Green3	-207.3201004902909	-196.6355768179778	0.0028629224311451	-0.0796761984556983	0.1932636926228395	0.8581244716609233	0.1728063682230959	0.3175570809576953	6.319248759229215	10.18831211462329
curvas/0000007BAD:5X180:SW001:_07BAD.csv	Green3	-266.5760314733331	-255.89150780102	0.0022300491174093	-0.1828588116146247	0.0525851306632858	0.9019633700309708	0.2150894368342975	0.2606886874513652	0.0269583405895507	39.05772876245184
curvas/0000007871:8KNPO:SW001:_07871.csv	Green3	-247.0055729715059	-236.3210492991928	0.002110335277893	-0.0906842276171026	0.1952591354675636	0.867744090837067	0.1707287037939069	0.3015774898411041	0.3036861250110282	66.16510564324003
curvas/00000078D6:J3MEI:SW001:_078D6.csv	Green3	-258.7374607046922	-248.05293703237905	0.0026743231908047	-0.0644806028153405	0.2523613210916392	0.8428645561399262	0.1784351513958835	0.2913113229772265	0.2851044744326871	54.12137946318874
curvas/0000007647:I3VOZ:SW001:_07647.csv	Green3	-227.94316959452377	-217.25864592221063	0.0023472647482464	-0.1040077109591555	0.2020437207012726	0.9268722688324522	0.1482417962196085	0.2324760117136635	0.1023960020260753	17.28329250336676
curvas/00000075A2:EFL1X:SW001:_075A2.csv	Green3	-282.2657865349901	-271.581262862677	0.0017757163038715	-0.0932089937514776	0.1410601619838571	0.8712296331423777	0.1747280879838727	0.2894555017667557	0.0380719875183084	51.68977789150488
curvas/0000007796:BR1KO:SW001:_07796.csv	Green3	-224.87735534368915	-214.192831671376	0.0021117884089449	-0.0872235863411267	0.1648661966154152	0.8643992525178992	0.1697733213915869	0.2825096494237066	0.8788150230321887	45.18730184361859
curvas/00000079E0:W72QB:SW001:_079E0.csv	Green3	-221.4330404367668	-210.7485167644536	0.0029180182685359	-0.123261583015749	0.2062757085716884	0.8738328885363923	0.2146012786193979	0.2841122970440893	0.098324420849301	35.16199255708771
curvas/00000076BD:48EFB:SW001:_076BD.csv	Green3	-253.68214026821664	-242.9976165959035	0.0021502575846546	-0.0787620851018967	0.2343144958317175	0.9032657362687042	0.1372292751830043	0.2417568492991706	0.0275900617380854	19.407319858037887
curvas/000000765A:AYKFG:SW001:_0765A.csv	Green3	-207.695616130052	-197.01109245773887	0.0026445883060315	-0.1157076773897908	0.2993489423217491	0.9153354297528428	0.147943081926179	0.2655517942217531	0.06122923432638	31.33902851296711
curvas/0000007B55:G41W6:SW001:_07B55.csv	Green3	-261.2595415874504	-250.1749090182577	0.0037517054235391	-0.1047663950479931	0.1313394725270709	0.8815004435210205	0.1759724307097604	0.2447597754488313	0.1624082317654215	36.44705841258401
curvas/0000007A61:4YT8L:SW001:_07A61.csv	Green3	-148.2806184310541	-137.59609475874095	0.0030823106201329	-0.1975543768761388	0.7935955640202089	0.9835484120390118	0.1722223848940438	0.3373946286166016	0.2103959483289736	101.9012103455886
curvas/0000007646:YCLSW:SW001:_07646.csv	Green3	-259.9836277580061	-249.29910408569305	0.0029953055976172	-0.1104508473572719	0.1319723293072157	0.8780291085332853	0.1873863820148071	0.2353938876823645	0.0406979495949338	20.58676438839417
curvas/0000007828:III7Y:SW001:_07828.csv	Green3	-247.9134949512851	-237.22897127897195	0.002348385785002	-0.0973605863573109	0.1688231721428738	0.8666269418947066	0.2023185311290122	0.2865125522871884	0.3321846250593117	50.16787658917254
curvas/0000007A6A:RDPX1:SW001:_07A6A.csv	Green3	-280.8226762228866	-270.1381525505735	0.0021172179704653	-0.0696835586288614	0.1546507596380553	0.8387165102704476	0.1850665041157025	0.2922223291240392	0.055770484220206	47.24203294726474
curvas/00000076A5:RW07M:SW001:_076A5.csv	Green3	-254.2599262246094	-243.37248979418348	0.0024157693849776	-0.0958838805998063	0.168862363718407	0.8257233076515461	0.1978820153502453	0.3156319873278414	0.4642629675470759	85.64699117456533
curvas/0000007A56:XIXSO:SW001:_07A56.csv	Green3	-259.82009432575273	-249.1355706534396	0.0033959744879604	-0.1043565772807467	0.1622774845347852	0.8587906942797374	0.1903014919618373	0.2984200874263826	0.2630695842136507	48.29102325405872
curvas/00000076AD:SS408:SW001:_076AD.csv	Green3	-239.406475603494	-228.7219519311808	0.0021089843725781	-0.088045975654105	0.1505509377186165	0.823944014876673	0.193835774384127	0.2713882207921718	0.0496504751985441	54.944347864189474
curvas/0000007344:K3DN4:SW001:_07344.csv	Green3	-227.871712368188	-217.1871886958748	0.004313625566195	-0.0717253520085985	0.1816347127413834	0.8848906959407665	0.1597096171024488	0.2060394860664867	1.3737492975753909	14.937064825818792
curvas/0000007649:KT951:SW001:_07649.csv	Green3	-202.8135772878184	-192.12905361550523	0.0028447533649481	-0.1336157747095018	0.3411576438462532	0.9063881530276672	0.1948068783404754	0.2896352764080206	0.2690248230897746	120.61292371783068
curvas/00000079C7:LQLUS:SW001:_079C7.csv	Green3	-238.975173893704	-228.29065022139088	0.0026506464253226	-0.087657778838789	0.1807430446232695	0.852242939624658	0.1847149535797399	0.2855539217472517	1.3321250502298196	28.945833582192
curvas/0000007631:9926X:SW001:_07631.csv	Green3	-231.4411279687341	-220.75660429642105	0.0022445586414353	-0.0862622118365067	0.2810804299218697	0.8453428788584619	0.1914836699164191	0.3014754545683148	0.2361539792193737	59.903111638865184
curvas/00000076B7:B97BL:SW001:_076B7.csv	Green3	-214.5769998127696	-203.8924761404564	0.0030823750894782	-0.0973627204552924	0.2236560944033833	0.8281689038031239	0.2118938445389149	0.2809525301965736	2.7565307494776725	50.54632765648851
curvas/000000769A:50TF9:SW001:_0769A.csv	Green3	-236.84167912658629	-226.15715545427315	0.0023121891104503	-0.1005788452792631	0.1361984451942402	0.8608905606239163	0.2137320607668958	0.2751381789556492	0.1098662537335549	78.751341055979
curvas/0000007B60:N03OY:SW001:_07B60.csv	Green3	-277.9291182020486	-266.8444856328558	0.003029871937241	-0.110361331488976	0.1230082891792221	0.8744035162619244	0.1853665441486659	0.2758055261718862	0.0854281838994178	54.3020937113545
curvas/000000788E:KNHGQ:SW001:_0788E.csv	Green3	-251.7931928708665	-241.10866919855337	0.0021724973809218	-0.0916816044809067	0.2481069661959113	0.8747822357153295	0.166253924785366	0.2930914873765787	0.4943599397622551	57.77729262014904
curvas/0000007783:G5TFW:SW001:_07783.csv	Green3	-297.2967706675873	-286.4093342371614	0.0023692328396545	-0.0729212122888175	0.1625452434998554	0.8667206376615587	0.1739395869783655	0.2615362765156116	1.4075446893893373	23.570067736651108
curvas/0000007802:YWC9W:SW001:_07802.csv	Green3	-223.6654382127	-212.9809145403869	0.0034824564562048	-0.1079114943848894	0.1098095752656066	0.859235100436787	0.2021081095869721	0.2580515119609485	0.1122505993065006	51.55935240184205
curvas/00000079F9:V8H3C:SW001:_079F9.csv	Green3	-244.0832403588696	-233.19580392844364	0.0030952058762548	-0.074711692993249	0.2341255969946207	0.8736955801000378	0.1536519368746164	0.3139679085056543	0.1473930946138723	48.812356575562845
curvas/0000007656:KDD02:SW001:_07656.csv	Green3	-247.7478601834411	-237.063336511128	0.0033646106366985	-0.08223168614525	0.2197992335631768	0.9416842498087576	0.1441475802962584	0.1973598412215703	0.3506274948786506	14.5663023131072
curvas/00000073B4:ZCUXA:SW001:_073B4.csv	Green3	-271.59823750860534	-260.5136049394126	0.0032756846834333	-0.0564697805137828	0.2654294347993793	0.8336474982343395	0.161825965317329	0.2590984902659041	1.3181309927903428	24.27894461423584
curvas/000000782F:3UO5C:SW001:_0782F.csv	Green3	-226.69229933417	-216.00777566185684	0.0021623492342781	-0.0933753339354964	0.2475376719530369	0.883615276698325	0.1595676253156527	0.2899924717118409	0.2961871953937913	43.763939885085215
curvas/0000007847:33YTU:SW001:_07847.csv	Green3	-283.01477126427005	-272.33024759195695	0.0023100471709507	-0.0749716516869397	0.2047067287188247	0.8727741838268693	0.1695373498789085	0.3143309734622486	1.250123996579779	52.23254995313554
curvas/000000734A:5KRVN:SW001:_0734A.csv	Green3	-238.0855032704511	-227.400979598138	0.0028034511299954	-0.0657094410973722	0.209262616126704	0.8653008680587794	0.1535472480788604	0.2537139829767198	0.5554111897397592	30.99509863459976
curvas/0000007BCB:Q80JP:SW001:_07BCB.csv	Green3	-252.15771220126453	-241.89756088166644	0.0026253013938851	-0.0996617973335881	0.1545877852581455	0.9050053302970568	0.1680088835905816	0.2425792482113788	0.2261979248232987	38.73403728430534
curvas/0000007832:5Y343:SW001:_07832.csv	Green3	-270.0140178840344	-259.3294942117212	0.0021670304000655	-0.0515546477222165	0.1276175092475213	0.8246328304746974	0.1803152544596272	0.2744297773606772	0.2655681493328355	51.88624697382141
curvas/0000007A1C:CFWRP:SW001:_07A1C.csv	Green3	-258.591612876853	-247.90708920453983	0.0044727035310974	-0.012277722065812	0.9754215659945196	0.7554351196571097	0.1367921227631865	0.3386320548524025	3.107975351322508	33.88900813482146
curvas/00000072CA:XLG5M:SW001:_072CA.csv	Green3	-255.5872427094552	-244.90271903714208	0.0020436229751206	-0.0578720925468014	0.1516555356934901	0.8618047490279038	0.1523746806090194	0.2569978794829374	0.1087128653966284	33.544029231748
curvas/00000078B9:FK9TZ:SW001:_078B9.csv	Green3	-306.5207160811729	-295.43608351198014	0.0023828408424329	-0.0779358931338912	0.152650953229596	0.8507022173109136	0.1781731261279655	0.2707735682561072	0.8633783053343453	39.250106486822816
curvas/00000079EB:HTY4T:SW001:_079EB.csv	Green3	-208.82609266063355	-198.1415689883204	0.0027750958205305	-0.1019207699601728	0.1228751304638567	0.8285933913192588	0.1432136669054573	0.3109359335752384	0.2694620184909214	58.63756895943624
curvas/00000077E6:AR6ON:SW001:_077E6.csv	Green3	-252.16211262945671	-241.4775889571436	0.0020769188978002	-0.0882972720602366	0.1152142690037394	0.8575850685313484	0.1788276430914364	0.2757632047629685	0.4298716063797171	43.96542018020048
curvas/00000077C0:R302T:SW001:_077C0.csv	Green3	-193.7649751526397	-183.08045148032664	0.0075974653637928	-0.0905901488254961	0.2016307704217221	0.887398439758658	0.1669916461076975	0.210224297526814	0.3069648833590505	20.0239485819366
curvas/00000076AE:MXHRH:SW001:_076AE.csv	Green3	-277.06564233884745	-266.38111866653435	0.0031504972806817	-0.1066770375550842	0.1782394030100108	0.8130138641404079	0.2164377416498278	0.2849434399937618	0.9921696832736514	72.97373176057687
curvas/0000007A2D:5MKVP:SW001:_07A2D.csv	Green3	-242.1511623022326	-231.46663862991943	0.0030788405176565	-0.0764574746403634	0.1380629794921105	0.8322892010030998	0.1920361365131726	0.2824005359997809	0.1767073904574111	55.74474532433785
curvas/0000007829:XSU5I:SW001:_07829.csv	Green3	-272.32087887220126	-261.63635519988816	0.0020998035696278	-0.0629737635599605	0.2880207815022067	0.8669611264439766	0.1465066615135347	0.2968356042225811	0.3831412923867068	61.69875363856812
curvas/0000007674:N9HXH:SW001:_07674.csv	Green3	-234.1071559352795	-223.4226322629664	0.0023430031358983	-0.0855752212762942	0.138999938780725	0.8397188643776785	0.1825626545554403	0.2824471450111996	0.0678934568660368	56.97865056713671
curvas/0000007BD0:454WT:SW001:_07BD0.csv	Green3	-293.04144295781424	-281.9568103886215	0.0023420716547399	-0.0780016088646326	0.239300816854142	0.8866186623455249	0.1536014065124203	0.3224914398985428	0.5577438198067016	60.9567351308712
curvas/0000007846:IYYQY:SW001:_07846.csv	Green3	-277.43394104821215	-266.74941737589904	0.0023180022798098	-0.1153731793973486	0.0761531438405377	0.8578092054819446	0.1982028563563661	0.2700471385870157	0.0991733603396291	48.89660100518445
curvas/0000007BDF:URUFZ:SW001:_07BDF.csv	Green3	-252.2966051464249	-241.61208147411176	0.0041526396570808	-0.0920350687908919	0.1839010137276259	0.8807154439800614	0.1865515060845197	0.2599366942511302	1.16880304807282	34.92641483702413
curvas/0000007878:NI0UA:SW001:_07878.csv	Green3	-279.7353757842423	-269.0508521119292	0.0020244915815647	-0.0528607002904812	0.1806439156782219	0.8378672272762367	0.167801882844032	0.2905889247497333	0.2239023659412149	69.16247434007519
curvas/0000007809:8808J:SW001:_07809.csv	Green3	-215.4771464831021	-204.79262281078897	0.0024476384326547	-0.1025635755730621	0.1385339879523625	0.8760848027962704	0.1863317983084444	0.2546756335817909	0.0896792749837179	42.723421146101614
curvas/0000007784:3JCZ7:SW001:_07784.csv	Green3	-220.6684423999212	-209.983918727608	0.0022184118510528	-0.1011941286943619	0.1575892187893452	0.8578563977822138	0.1958494362842302	0.3059447157175545	0.0456180043652151	65.65480398195554
curvas/0000007863:TLQWA:SW001:_07863.csv	Green3	-272.9434070323775	-262.2588833600644	0.0023795630033268	-0.0881137384077542	0.1999029382940624	0.8859316280798055	0.1583609870874129	0.3189008728437915	0.0705310447120219	84.36820983342444
curvas/000000763B:9W8XW:SW001:_0763B.csv	Green3	-195.8701641367271	-185.61001281712905	0.0018655662327966	-0.1073208007291381	0.1760361613189831	0.8962695038293784	0.210306787770501	0.3138209137104102	0.0149056034281295	56.062662375246965
curvas/00000079F8:IS25D:SW001:_079F8.csv	Green3	-219.4136917996608	-208.7291681273477	0.0035589940627904	-0.0519538068326718	0.2318044033433798	0.846646871262809	0.1589310078075111	0.2565318511333159	0.7878270944154684	30.251560474730454
curvas/00000074D5:8F5P6:SW001:_074D5.csv	Green3	-253.66273825906725	-242.9782145867541	0.0025010195014421	-0.0862848625801682	0.3071351653155522	0.8793487842337802	0.1518495505218928	0.2473649358172643	0.1236068525699347	17.67427750340152
curvas/0000007808:8OFQL:SW001:_07808.csv	Green3	-219.37187413698229	-208.68735046466915	0.0023781033894661	-0.0932716204833026	0.1810219812396337	0.8704788335723864	0.174857748636506	0.2965350187355295	0.1337981207855499	82.70208588352857
curvas/00000076D7:8EXVU:SW001:_076D7.csv	Green3	-228.6078307839685	-217.92330711165536	0.0026854808250212	-0.1008992075831688	0.3325573926947502	0.9069158084912092	0.1794982180390404	0.2944604550413687	0.269712637004236	111.83389254122385
curvas/00000077FF:BY2UM:SW001:_077FF.csv	Green3	-249.779959020774	-239.0954353484608	0.0023969972364918	-0.0843842842494915	0.1303113679816795	0.8713630977719211	0.1704331922273071	0.2623565201281492	0.0566642402279692	43.77984557569968
curvas/00000076A2:LSTYC:SW001:_076A2.csv	Green3	-261.1173370211468	-250.4328133488337	0.0030338654666084	-0.1133004420131081	0.0761045682619144	0.8242371382931309	0.2295492666818564	0.2787330481537785	0.0954507303286018	92.67331615684444
curvas/00000079C5:1W8PF:SW001:_079C5.csv	Green3	-202.74411654379523	-192.9357348721601	0.0029832561711974	-0.0840307776716771	0.2637062345216875	0.8394878729699178	0.1985039020901511	0.3037699179126881	0.1417518615731439	203.9665309177139
curvas/00000078D9:9M1X3:SW001:_078D9.csv	Green3	-256.7309822346423	-246.04645856232915	0.0024411721896411	-0.0964534095029615	0.1411094757353999	0.8617066291576939	0.1835908640149442	0.2864777203994103	0.0562292837623129	51.32896366333804
curvas/00000075B7:7Y83X:SW001:_075B7.csv	Green3	-250.49725192135327	-239.8127282490402	0.0020292717997408	-0.1008741241192617	0.2703473657275534	0.9028237948893956	0.1539050707801115	0.302833433015151	0.3773521223216232	55.13806146681952
curvas/0000007662:BT6JO:SW001:_07662.csv	Green3	-232.48979933390223	-221.80527566158912	0.0020933775550932	-0.128082282324308	0.0865028209502463	0.9193750243014334	0.2001496667668864	0.2801759229294664	0.3822283154637631	27.573646120408352
curvas/0000007BB1:S6FBG:SW001:_07BB1.csv	Green3	-294.44619997005793	-283.3615674008652	0.0027853385789837	-0.0802296450124175	0.147482944176733	0.883190176306308	0.1719741868006774	0.2669508647204463	0.0634349197884251	40.21800972340244
curvas/00000072BE:45DCE:SW001:_072BE.csv	Green3	-241.6683037403224	-230.98378006800928	0.0025268269640986	-0.0776318263029953	0.1418132341243385	0.8653464332119821	0.1765768005477905	0.2333550852889242	0.0688331779452949	23.44605165189908
curvas/0000007B68:BEGM4:SW001:_07B68.csv	Green3	-190.1271993536612	-181.3205235875108	0.0032850764555037	-0.0919597240123113	0.157296890844208	0.874035876973076	0.177367926304562	0.2717015073578215	0.1630506061985797	44.38708392953956
curvas/00000077B4:78QW3:SW001:_077B4.csv	Green3	-235.09175849153888	-224.4072348192257	0.0026599062636459	-0.0786690923090613	0.191971197630573	0.8691129202711586	0.1627315418555001	0.2815421920277653	0.1600878324234281	57.24945194049796
curvas/0000007879:PDZO3:SW001:_07879.csv	Green3	-243.7417222501116	-233.0571985777985	0.0021236752164388	-0.0745607755417387	0.151773279366988	0.8667129921637844	0.1607429399585228	0.3023602906884873	0.0987902508014723	57.24624595316648
curvas/00000074DB:IXCGV:SW001:_074DB.csv	Green3	-261.97795977760853	-251.09052334718265	0.0032516516971483	-0.0781405565552788	0.291122161116361	0.8728158500764038	0.1541443873962569	0.2660230450045622	0.2317338194006653	32.85991886736888
curvas/000000777C:ICIEL:SW001:_0777C.csv	Green3	-220.98490802702497	-210.30038435471184	0.0032797479913459	-0.0913415895854327	0.2487439890322479	0.8855177622529389	0.1547143469116426	0.2720058405046416	0.1136062254002394	56.61719368434172
curvas/0000007375:0M4ZX:SW001:_07375.csv	Green3	-235.7592060694801	-225.07468239716687	0.0028316597030563	-0.0701620357869919	0.1808394097317814	0.8520782518108763	0.1684983685147529	0.2643293734645955	0.6333137372287775	29.22171727704807
curvas/00000079E2:2A0O0:SW001:_079E2.csv	Green3	-230.9472523430697	-220.26272867075664	0.003558401814774	-0.0935367189908081	0.205883399673523	0.8681691884665148	0.1852925991570529	0.268720784858295	0.3438863869881254	25.01523346605934
curvas/00000076FF:7JHMP:SW001:_076FF.csv	Green3	-199.20392285122816	-188.31648642080228	0.0029587947863788	-0.064637496292992	0.1933750476874459	0.7548236092244643	0.21163805360857	0.2815620242149894	1.5625342228502208	81.84014705064213
curvas/000000766F:CGYFA:SW001:_0766F.csv	Green3	-253.1727909652808	-242.4882672929676	0.0021764278947319	-0.0825563733991753	0.2004716635945484	0.8857162983945354	0.1860715344727506	0.3138707978343726	0.0724467264072894	65.21192117973858
curvas/000000759B:O6FO0:SW001:_0759B.csv	Green3	-241.6264344658756	-230.94191079356244	0.0026707082895834	-0.0764522287050075	0.1751942808962454	0.8082824878843817	0.1747231795722785	0.2928715252240685	0.2069646966619879	41.61747037651071
curvas/000000766E:TL3GY:SW001:_0766E.csv	Green3	-215.22441261312613	-204.539888940813	0.0021494689798634	-0.0863251914756184	0.2311466413389197	0.8623223753000675	0.1753021952171393	0.2977437190507342	0.3114839716314212	64.37752214123566
curvas/0000007A1F:LC7GI:SW001:_07A1F.csv	Green3	-254.661378879428	-243.97685520711488	0.002467962782547	-0.0712569950060309	0.1689399010658855	0.8561357904488923	0.1705797907871967	0.2834416041253066	2.303939885169608	24.10354108568129
curvas/0000007A0C:2U08Q:SW001:_07A0C.csv	Green3	-240.0823612989868	-229.39783762667363	0.0020414286778559	-0.100746378793779	0.1284705987476807	0.7760992805332518	0.1859750914898081	0.298575025333368	1.1385575679330808	48.55924400671597
curvas/0000007A6B:1IIZ6:SW001:_07A6B.csv	Green3	-241.2039280865901	-230.5194044142769	0.0020785386221504	-0.0797073047458089	0.1896191939677763	0.7910085196290608	0.1487486099351222	0.3319547270877918	0.095680995051981	77.3540294361117
curvas/00000074B8:RQX6Y:SW001:_074B8.csv	Green3	-220.19870868530083	-209.5141850129877	0.0028299117085332	-0.0542322487041155	0.2572220334128403	0.8612630445528188	0.1397762913906094	0.2626818870922789	0.6998734540231483	28.15505975235801
curvas/00000076D2:35TBN:SW001:_076D2.csv	Green3	-215.5261652145606	-204.84164154224743	0.0024838766612848	-0.0915274678541326	0.264467363833414	0.8297565725662347	0.1989932550003167	0.30234418800543	0.5648522893052513	113.87125141319014
curvas/00000077BF:AFJDT:SW001:_077BF.csv	Green3	-82.4746100263934	-71.79008635408027	0.0083864830625498	-0.5826905367593526	0.9949807876419504	1.38812895115483	0.1577666912713585	0.2559432404213388	0.94569635143442	41.235040101542346
curvas/00000078BC:QBJDO:SW001:_078BC.csv	Green3	-249.31013657251543	-238.6256129002023	0.0018203645394297	-0.0897815510558888	0.1955547450594801	0.8861462141965362	0.1612472033428829	0.2963346030429459	0.1811854965047557	55.68592502676629
curvas/000000734C:DF2QR:SW001:_0734C.csv	Green3	-247.7658771165431	-237.08135344423	0.0029841410235945	-0.0673265721575293	0.2189911409268289	0.854803143216447	0.1653195866190327	0.2752378776701622	1.8870444298099804	25.076263303201536
curvas/0000007586:ZYRPL:SW001:_07586.csv	Green3	-219.64587347391785	-208.96134980160468	0.0051344857010853	-0.0757182542268525	0.1860594886606677	0.8698288292752959	0.1744126268558607	0.2270701706391625	0.9271499379639292	21.42668861059689
curvas/00000078CB:4A2TA:SW001:_078CB.csv	Green3	-282.7853211886098	-272.1007975162967	0.0020310118936004	-0.0882324878980088	0.1682389567988557	0.8968260110517067	0.1508014734856193	0.3034162022855541	0.0982652069432528	64.99322433762556
curvas/0000007A4A:0YCZU:SW001:_07A4A.csv	Green3	-214.9396898393641	-204.25516616705096	0.003711248606622	-0.0914116922300014	0.3518573182428423	0.8645668954035706	0.1780712181445752	0.2961741569682474	0.5230379226622793	48.422648245362495
curvas/0000007B8D:INE3C:SW001:_07B8D.csv	Green3	-259.9757654259048	-249.2912417535917	0.0023249210872984	-0.1103665750470752	0.1697265985606146	0.8986745869842572	0.1726262787140209	0.3001386952947449	0.5414511037583464	57.47168517093684
curvas/00000074DA:1NNP4:SW001:_074DA.csv	Green3	-247.6927156218569	-236.805279191431	0.0023929846665758	-0.1516324897669908	0.0807364222477125	0.8722326058858417	0.228035829215972	0.2363535941782668	3.40525921219765	11.77021091372278
curvas/0000007763:69G5J:SW001:_07763.csv	Green3	-226.0370616926916	-215.3525380203785	0.0025122150028824	-0.0828746762928376	0.2463589038486764	0.867033172040581	0.1736482669710209	0.2929348452133591	0.5213935123277769	43.63993075269127
curvas/0000007650:I4DEC:SW001:_07650.csv	Green3	-246.9813083878288	-236.29678471551568	0.0019922563029239	-0.0933743274213903	0.1601462811345975	0.8561407199937664	0.209818879263421	0.2587399880179563	0.1142927881561512	65.36703713786531
curvas/0000007A2E:L535W:SW001:_07A2E.csv	Green3	-260.01248178107414	-248.92784921188127	0.0026821377647072	-0.0664108879707315	0.1803589011016429	0.8234597464389103	0.1973082316119551	0.2913600351075106	0.1494558301869105	45.65752839680229
curvas/00000078E5:R3RM3:SW001:_078E5.csv	Green3	-263.93732299308334	-253.2527993207702	0.0018856558156319	-0.0788813471536078	0.2295364540809989	0.8945871841194992	0.1486943462731835	0.2857481878500775	1.3313761536411262	52.96722626957623
curvas/00000079F5:Y7ZVE:SW001:_079F5.csv	Green3	-221.86620632034288	-211.1816826480297	0.003693894155571	-0.0810205096389621	0.1826607433761159	0.8529478643107744	0.183663524347111	0.2996201253439158	0.613788121229283	43.40827133849865
curvas/00000077A5:N5843:SW001:_077A5.csv	Green3	-218.6410083423888	-208.38085702279068	0.0017192743147944	-0.0835245238888337	0.1973262654063948	0.8648347856231998	0.170080970911486	0.3156027335590408	0.4669679739091633	61.770420751677904
curvas/0000007660:DG6W9:SW001:_07660.csv	Green3	-229.4732319571856	-218.78870828487248	0.0026816133575126	-0.0645329023125454	0.4379259794712916	0.8907182074502027	0.1075868790228172	0.2781000173886757	0.2779120744053522	34.26980385534409
curvas/00000077E7:3PSKL:SW001:_077E7.csv	Green3	-242.2206849724452	-231.1360524032524	0.0023860461631216	-0.0943134315951376	0.1843711658776469	0.867541434162616	0.1730543382086088	0.2814618922016974	0.1665680184206997	57.30658994834104
curvas/00000076E6:F5WA0:SW001:_076E6.csv	Green3	-257.0215701945725	-245.93693762537976	0.0030484888002678	-0.0987416218075131	0.2953086774003671	0.8776156477811092	0.1897817087164695	0.2807401388330967	0.3375002453596749	38.35731506058256
curvas/00000079ED:YWA8V:SW001:_079ED.csv	Green3	-232.39605741409665	-221.11963202558704	0.004420076232472	-0.0654313918244169	0.3712768545857915	0.8841388497851976	0.1386720484132512	0.2867840846714886	1.2371470792712749	35.90895503895105
curvas/000000778E:2U1MT:SW001:_0778E.csv	Green3	-219.18381967174847	-208.49929599943545	0.004393493167656	-0.1045634652562211	0.144252003380307	0.8771946644290723	0.1801268707885687	0.2757812884831072	0.4286675124178963	47.13468640614222
curvas/0000007BC2:PBHMB:SW001:_07BC2.csv	Green3	-276.236058173487	-265.5515345011739	0.002717818572071	-0.081048142070152	0.1503743435124939	0.8422834631880467	0.2075166788891632	0.2941943283168765	0.5180864578060745	33.7451156019983
curvas/0000007A38:9IEXW:SW001:_07A38.csv	Green3	-219.436502471032	-208.7519787987188	0.0031260911276158	-0.0199768186268318	0.1801494320203826	0.8328950074109691	0.1322397643924767	0.2551150476694574	0.1989834214422826	61.33625573821295
curvas/0000007365:1Z6NE:SW001:_07365.csv	Green3	-203.51201567034457	-192.82749199803143	0.003447323051542	-0.1103731503963674	0.1638270000709181	0.8515944229393896	0.2090591241800177	0.2285152078229526	0.2215648660881271	24.436859424731
curvas/000000783B:5P9SM:SW001:_0783B.csv	Green3	-259.0653442885343	-248.3808206162212	0.002327595605189	-0.0864970997444036	0.2335181642819376	0.879837719901181	0.1622196993378732	0.2893546679030501	0.070880835388414	55.415719771662346
curvas/0000007B76:303S8:SW001:_07B76.csv	Green3	-265.18929397613897	-254.50477030382584	0.0034302307963551	-0.1088345483070792	0.1065107741653573	0.8997718675299254	0.1917352277535284	0.2309383662432327	0.5042412749387056	27.577063556827227
curvas/0000007BF0:UA5US:SW001:_07BF0.csv	Green3	-242.18686227541087	-231.5023386030977	0.0041534174540004	-0.1594693073708299	0.051675688974352	0.9065594397848494	0.2044693968605577	0.2261848027937546	0.1527422369105673	34.75059695699966
curvas/000000780A:VH61X:SW001:_0780A.csv	Green3	-231.58979229670587	-220.9052686243928	0.0021432360198846	-0.0781173733798977	0.1320872360594857	0.8658837364857028	0.1635445210904721	0.2737297447463611	0.0574638718740717	53.47435838035299
curvas/0000007A1D:DJV4D:SW001:_07A1D.csv	Green3	-178.5740144964907	-167.88949082417756	0.0075781947334142	-0.1050642364735226	0.3671154224501582	0.8907616445388056	0.1635576890742108	0.2770270992639612	0.3310108294853556	43.105119682893786
curvas/000000789D:0QG0O:SW001:_0789D.csv	Green3	-248.13805059874144	-237.45352692642828	0.0022370639089751	-0.082633901448548	0.2122444672373809	0.8859014063710836	0.1561318334874552	0.3173570655927814	0.2725063014676783	69.84913347432827
curvas/0000007682:E145R:SW001:_07682.csv	Green3	-257.21645814473777	-246.131825575545	0.0026223821597318	-0.094724033693089	0.230880377458869	0.8593473117015675	0.1921924016940468	0.2895960935519481	5.850319380340579	19.481229500756484
curvas/0000007777:ADMFQ:SW001:_07777.csv	Green3	-252.3219152258921	-241.63739155357896	0.0022143174354386	-0.0950084194823185	0.176661159712666	0.8192029584497688	0.1504900071192861	0.3047078709526203	0.0700358416704957	77.0883595861192
curvas/0000007A75:C5QNY:SW001:_07A75.csv	Green3	-256.69671405851426	-246.01219038620115	0.0028579190555428	-0.0813504677013806	0.2115100223831391	0.8455770608765656	0.1856472310707735	0.2911801409278097	1.2174345683041137	34.09044900686887
curvas/00000077F4:WZS2B:SW001:_077F4.csv	Green3	-231.7581092546998	-221.07358558238667	0.002955076605394	-0.0912527073484974	0.1603380938395998	0.8740835588167899	0.1729748412717876	0.2792395999926481	0.5170966274463374	51.11791230263104
curvas/0000007664:SBGMS:SW001:_07664.csv	Green3	-240.3150645064985	-229.63054083418533	0.0026929076506439	-0.0742839082943966	0.2361540952126658	0.8903696758852924	0.1455882810956217	0.2615421401653505	0.0904221647816791	26.574185996904944
curvas/00000078C2:BJ24D:SW001:_078C2.csv	Green3	-265.65842158237206	-254.97389791005887	0.0028021096606025	-0.0815591026025656	0.1749251107211474	0.8600175207040469	0.1789921804349649	0.30070216398025	8.81650082975567	5.394832029599565
curvas/000000777D:DAB11:SW001:_0777D.csv	Green3	-288.3620588069602	-277.6775351346471	0.0023416035229516	-0.0608772068401556	0.0563670037864669	0.8346393536293928	0.1655223635548172	0.277403570485757	0.2985546729665533	83.29768793541571
curvas/00000074D1:41QA4:SW001:_074D1.csv	Green3	-182.110617376374	-171.42609370406086	0.0054482057233474	-0.1471041493781842	0.6193743439441239	0.9486087724334712	0.1572400428162923	0.2797986028236454	3.880464608392116	13.84723126341328
curvas/0000007830:DO6XX:SW001:_07830.csv	Green3	-246.96392468370283	-236.2794010113897	0.0032061862923152	-0.0905023982555472	0.3133975306875011	0.8555704504555666	0.1751866515523069	0.2472697766289082	0.1500186765827537	25.765769579368207
curvas/0000007BB3:5YM8X:SW001:_07BB3.csv	Green3	-270.0308022771425	-259.3462786048294	0.002811713516644	-0.0735912700954345	0.1803385692636269	0.8963634516883071	0.1568291092248342	0.2638250487673649	2.723728520697501	24.89963710811112
curvas/0000007599:0BDG1:SW001:_07599.csv	Green3	-259.7105841647678	-249.02606049245463	0.0021817744280692	-0.0644220074350688	0.1488212011253944	0.8496028757098896	0.1573655331287465	0.288435144019533	0.015254986909353	56.11102928819495
curvas/00000078D2:PNQ1J:SW001:_078D2.csv	Green3	-236.59239757803672	-226.33224625843863	0.0024316963016433	-0.0865841227780052	0.1712567993870086	0.875746689364036	0.1716634112466581	0.3145473474298658	0.0692734742131767	79.50544642872707
curvas/0000007663:1T9Z7:SW001:_07663.csv	Green3	-235.1636481973604	-224.47912452504724	0.0026723816346053	-0.1079158624173932	0.1654961601588616	0.8985574633572583	0.1707891806425479	0.2406276964108059	0.1653874475754408	18.416707051298765
curvas/00000072CB:858ON:SW001:_072CB.csv	Green3	-262.0925031899723	-251.4079795176592	0.0025110123747188	-0.0828481777640234	0.1254908925820986	0.8728701316022295	0.1693624036357958	0.2462553897120633	0.2942627748378904	29.563107414760083
curvas/0000007B97:H83PD:SW001:_07B97.csv	Green3	-250.30522164545107	-239.620697973138	0.0031104748065217	-0.0902731769876476	0.1284267289273453	0.8879467701542396	0.1693853101025884	0.2519420693026914	0.01617929552898	44.120929138811015
curvas/0000007655:P3W3L:SW001:_07655.csv	Green3	-250.8072292301981	-240.12270555788493	0.0041192425757666	-0.0988493538004545	0.2466899895260929	0.8486170371405158	0.1702241300570673	0.2355879164442531	2.089707934888276	14.228544560670644
curvas/0000007838:L7ICU:SW001:_07838.csv	Green3	-264.1602163018142	-253.47569262950108	0.0017917614199088	-0.0810983075438545	0.1921234591096186	0.875341389027778	0.1621446876105991	0.3032006783540332	0.5911493847334537	65.64260871890127
curvas/00000076F8:82H1E:SW001:_076F8.csv	Green3	-261.83302457197254	-250.74839200277967	0.0023094512370451	-0.0683330012343	0.3051449250953956	0.8521554301082581	0.1627916820815906	0.3185555503531337	0.4101103925903435	95.34367084503988
curvas/0000007BDD:DUQJG:SW001:_07BDD.csv	Green3	-263.4767103762455	-252.7921867039324	0.0023640205968274	-0.0950661301720886	0.1332928728445896	0.8856651442014983	0.1781861631281032	0.2860241793020028	0.0965873389974825	59.35537189142288
curvas/000000784B:O444K:SW001:_0784B.csv	Green3	-249.9850127841976	-239.30048911188445	0.0023694701419529	-0.0947764434249951	0.1698578181720294	0.8760686118392783	0.1781362197087457	0.2750686289994409	0.9199845286685624	27.097371687954457
curvas/0000007A1A:9MOGN:SW001:_07A1A.csv	Green3	-224.21266350594863	-213.52813983363552	0.0028177923308311	-0.0857803057129973	0.1556122608343744	0.8631258344302679	0.1760735640910151	0.2986425691331977	1.185633660316792	41.63496392364779
curvas/0000007A6F:CRWAU:SW001:_07A6F.csv	Green3	-277.4835564300972	-266.7990327577841	0.0022104657330282	-0.0742997449431044	0.141094264473661	0.8585355778346655	0.1679355535565623	0.3333911541774184	0.7725095031569633	52.49713849206909
curvas/000000758A:SC8J2:SW001:_0758A.csv	Green3	-238.74118375955203	-228.0566600872389	0.0028426303169581	-0.1102732914224865	0.1196179830151995	0.8008147733005786	0.2087145165594359	0.3031282064256743	0.0236676610079728	56.625232976677886
curvas/00000076BE:QU7DL:SW001:_076BE.csv	Green3	-271.49697747790674	-260.81245380559363	0.0025027572308548	-0.0795616868286527	0.1552746585865344	0.8181458060979616	0.1698392288390305	0.2786949071407746	1.3627118367281013	22.90913200951968
curvas/00000078E0:W1P50:SW001:_078E0.csv	Green3	-261.0207509338557	-250.3362272615425	0.0026739305065303	-0.0841753789513023	0.1710761311433005	0.8676842974110545	0.1709453891062742	0.2754244377522145	0.0755606723787527	48.06246066780293
curvas/00000073A8:QPD1Q:SW001:_073A8.csv	Green3	-215.2510900497201	-204.566566377407	0.0027845923127404	-0.0839358314855537	0.1600633180713894	0.8523927294953622	0.1825959106548355	0.2584698881465389	2.159347575956521	19.97118268270264
curvas/000000783E:A4O9Q:SW001:_0783E.csv	Green3	-277.5723283452407	-266.8878046729276	0.0021621988919307	-0.0853882805224661	0.1222214113017004	0.8680049228112654	0.1722554879417839	0.3092518353158198	0.0372153214905351	60.47359603796568
curvas/0000007776:K2JSC:SW001:_07776.csv	Green3	-207.8472043129144	-197.16268064060125	0.0025635463123338	-0.1223658512425091	0.0806765903538345	0.8532747199019197	0.2129913121716622	0.3028782077488806	0.1733406379269943	61.48732002960054
curvas/0000007898:XFSCF:SW001:_07898.csv	Green3	-266.8598357201096	-256.17531204779647	0.0023163430765762	-0.0945606833652966	0.097643257927262	0.852500147592616	0.1898932501330887	0.2962708377202777	0.6311918942595015	52.91200793124065
curvas/000000768A:0K771:SW001:_0768A.csv	Green3	-293.50772115187027	-282.8231974795572	0.0020674392638504	-0.1359734388779752	0.0507052938499845	0.8120436882990715	0.2244332271241003	0.2686039188817206	0.7549564320962198	54.670504435999455
curvas/0000007840:U73OE:SW001:_07840.csv	Green3	-285.27232044468906	-274.58779677237595	0.002202532038255	-0.0739343965250571	0.1770079974132547	0.8725559274035397	0.158133384977829	0.2980906021207773	0.0722518946943116	60.8609219039057
curvas/000000764E:O03B7:SW001:_0764E.csv	Green3	-238.5140995624313	-227.8295758901181	0.0031771836567816	-0.1234432305533138	0.2494120660847034	0.8808504520707192	0.2096452832835064	0.271164420119286	0.4595271505083885	36.73737087956938
curvas/000000785B:ZV2A1:SW001:_0785B.csv	Green3	-244.0450781210384	-233.36055444872525	0.0027803218344362	-0.0808589571775107	0.1996426849288305	0.8507032938025084	0.1715324030848548	0.2836438018331609	1.8066857983329752	43.50776680513712
curvas/000000784A:W4WSF:SW001:_0784A.csv	Green3	-269.5931613728942	-258.9086377005811	0.0024876913324002	-0.0705574284216017	0.1723012099829221	0.8582038249673237	0.162798706395409	0.2488224717463201	0.0376690109835313	33.57618907060447
curvas/0000007610:072CT:SW001:_07610.csv	Green3	-267.21385765480693	-256.5293339824938	0.0026153798608786	-0.0921261160273323	0.1496309818398924	0.806803428078399	0.1881241314935316	0.3063375547224954	0.1633520739442501	60.151099705934094
curvas/00000079DF:866DS:SW001:_079DF.csv	Green3	-187.02885358882725	-176.3443299165141	0.0057953130871369	-0.1152399060873542	0.248434656372651	0.880757667197803	0.1828211941311569	0.2738940309165926	0.4039314800458871	36.829091328745335
curvas/00000076F6:KNVCT:SW001:_076F6.csv	Green3	-214.608903857576	-203.9243801852629	0.0023767218587114	-0.1056786151240318	0.4783050446413983	0.8827867818426148	0.1706246974858232	0.2266853645828885	0.7641360798157482	105.36406214274317
curvas/0000007661:945IU:SW001:_07661.csv	Green3	-237.14347770025333	-226.4589540279402	0.0029343810127123	-0.0973895958648983	0.2500841823535868	0.8196364292128113	0.1870386288278691	0.2746396367886721	0.5677496086002898	60.07118606500717
curvas/0000007BDE:25KV7:SW001:_07BDE.csv	Green3	-253.57879102551607	-242.8942673532029	0.0027595517394317	-0.101669663928377	0.1587619397833345	0.8936790672748341	0.1733009382387114	0.2921060215416341	0.0351092891455372	57.93364455617572
curvas/00000079EA:6AL1G:SW001:_079EA.csv	Green3	-197.20243743110143	-186.5179137587883	0.0043081499307345	-0.1213063819555756	0.3467505896156676	0.9281188584584928	0.1758971702996828	0.2887868794949736	0.9428447306441128	30.79266987479017
curvas/000000767A:SFPIA:SW001:_0767A.csv	Green3	-285.9026305790907	-275.0151941486648	0.0031759647265918	-0.1477998956501725	0.052954607904954	0.8095427260752632	0.2350237838259523	0.2661260476657879	0.0709168421622899	72.82581829477239
curvas/00000077C1:Q2AT1:SW001:_077C1.csv	Green3	-235.21473063360207	-224.32729420317617	0.0024996459390942	-0.086374334618131	0.1590230397447242	0.8217599405042779	0.1470583972837207	0.279464901587957	0.1948483585596652	55.589431634889856
curvas/00000079EF:I7PW7:SW001:_079EF.csv	Green3	-249.9859500383712	-239.30142636605805	0.0030448956502334	-0.0965761367319697	0.1825424629914306	0.854989628190581	0.1956238635089451	0.2950309668425398	0.3299420496902106	34.50877305796814
curvas/0000007362:TK1YZ:SW001:_07362.csv	Green3	-207.4647780181238	-196.78025434581068	0.0042049814395835	-0.0858009440078416	0.1183833536686844	0.8273621016502903	0.1977174983154104	0.2353262472199091	0.1475548450660901	37.91425125238136
curvas/0000007858:5IIT2:SW001:_07858.csv	Green3	-247.1906425612869	-236.50611888897384	0.0035334809282778	-0.1039476832579184	0.0888199353719706	0.8340553752288195	0.2203405947158656	0.2492801781305834	0.0826578448504074	44.28366432250424
curvas/0000007535:GR9I5:SW001:_07535.csv	Green3	-221.0205665983869	-210.3360429260738	0.0019884082280823	-0.0948387931891623	0.1555036366811976	0.8817515181360028	0.1704958062726984	0.2678873020894659	0.1539025146194963	36.67567617363263
curvas/0000007A37:3CLFY:SW001:_07A37.csv	Green3	-267.16326888763194	-256.47874521531884	0.0021560684714413	-0.1111883996417742	0.0905264732127906	0.7808562084468459	0.1870987772083254	0.2845018891385006	0.0079697204746702	41.57244139630445
curvas/00000076FD:SRFFM:SW001:_076FD.csv	Green3	-245.27733112262416	-234.59280745031103	0.0023806079667209	-0.0737762359105179	0.2104699157003407	0.8295877047060227	0.2023351056991769	0.29160723582454	0.9129392983203584	92.68114259154773
curvas/00000077FE:BIZ29:SW001:_077FE.csv	Green3	-216.6833192674164	-205.99879559510327	0.0033400143832459	-0.1031347947232501	0.1190301927430907	0.8595344444253253	0.188303732250311	0.2713348131557693	0.4345257405932599	40.52715047672676
curvas/000000788A:RJXA2:SW001:_0788A.csv	Green3	-243.59362922668112	-232.909105554368	0.0027196435670912	-0.0882990567558637	0.1762291581673281	0.8675528022286589	0.1674976670395412	0.2735879627129475	0.8681064172155386	30.780003284664268
curvas/0000007A2B:36KC9:SW001:_07A2B.csv	Green3	-240.93383444065665	-230.24931076834352	0.0035862590983962	-0.1268664009917586	0.1032973267171054	0.8597949474517192	0.2153323577501273	0.2754028603822127	0.0595157119863619	30.24544933592518
curvas/00000077EC:CACAW:SW001:_077EC.csv	Green3	-241.7201754152115	-231.03565174289835	0.0022706038179937	-0.0849726435301413	0.1914579041779006	0.8252858053814702	0.1442211286520628	0.312352411280158	0.1786635223555195	69.58790732384024
curvas/00000076E2:69JYN:SW001:_076E2.csv	Green3	-249.4494523963084	-238.36481982711564	0.0025644878072359	-0.0796573186373725	0.1332600690168754	0.8363949372814998	0.217846713405399	0.2979624954709361	1.199992259333557	61.10365274492896
curvas/00000076D3:XJ1ZE:SW001:_076D3.csv	Green3	-267.0351341003634	-256.1476976699375	0.0026387979577134	-0.0978842568030499	0.2003316552166938	0.7948759061499173	0.2347723125399983	0.2960582708330875	1.7950419224691272	57.5054381741434
curvas/0000007A0E:YNGZN:SW001:_07A0E.csv	Green3	-238.14489823503803	-227.66934530477263	0.0034842456016395	-0.0815407031806312	0.2795651109065986	0.8466919266236035	0.180439156123744	0.3051474311425589	0.5876592097841454	47.92780068973941
curvas/0000007585:JWUT8:SW001:_07585.csv	Green3	-249.3618544364527	-238.67733076413955	0.0031177350983361	-0.0810875051737852	0.0974678067380226	0.8220552942449886	0.1750959995270661	0.2499437366602011	0.1679737216781031	39.25486251166444
curvas/000000759D:8AF3R:SW001:_0759D.csv	Green3	-226.2819827441569	-215.59745907184376	0.0021792135487953	-0.092781017850881	0.1825048662896279	0.860026013568775	0.1719204350905325	0.2761216575650332	0.1177433910780004	37.53106305125545
curvas/0000007B37:NTTHC:SW001:_07B37.csv	Green3	-252.29087462478668	-241.60635095247355	0.0029234210629525	-0.108336889219445	0.1818324233174431	0.8877524922396908	0.1764885867998023	0.2971490040524586	0.0454359187843249	55.034540765888615
curvas/00000078B8:94314:SW001:_078B8.csv	Green3	-281.3354721338328	-270.6509484615197	0.0029729943051478	-0.0715643601928812	0.1673911279163756	0.859254253951575	0.1688677304347213	0.2861995806300045	0.0496502420853815	62.34399395162411
curvas/0000007651:54H8K:SW001:_07651.csv	Green3	-240.8162681235577	-230.13174445124457	0.0022319585988696	-0.0831439837314114	0.1920939710005926	0.8408967681811618	0.1890252382588306	0.2523172239233502	1.895249032869564	63.52816013012481
curvas/00000078B3:18S7G:SW001:_078B3.csv	Green3	-298.38537833924204	-287.70085466692893	0.0020116209022382	-0.0632742722054321	0.2439337564988943	0.8407819604377448	0.1745571684748589	0.3082705766344941	0.1930814517635687	69.97782978373101
curvas/00000078AA:UWSCO:SW001:_078AA.csv	Green3	-238.67847883862805	-227.9939551663149	0.0027045950347051	-0.1063216606685991	0.1557487374861994	0.8609920933818943	0.2063572557108383	0.2740475790255545	0.1892427881726517	42.39042416849525
curvas/00000076D1:9O3HN:SW001:_076D1.csv	Green3	-183.335810429632	-173.29789999823598	0.002176872926956	-0.1618147949147372	0.3219072146560559	0.8861502564254827	0.1872122788117886	0.2877495003408343	0.5170039511962241	89.65283817243147
curvas/00000077B5:6LAHM:SW001:_077B5.csv	Green3	-228.0365081012362	-217.35198442892303	0.0037060994451337	-0.0810582450612598	0.1535267151975246	0.8567748381869265	0.1776030489818427	0.269805447806344	1.4865080122868095	36.46129223520722
curvas/000000784E:1MC4L:SW001:_0784E.csv	Green3	-292.4150150952011	-281.33038252600835	0.0023421007988113	-0.0824613296756533	0.1468995339153335	0.8621960712133884	0.1818730658063454	0.3068469467733293	0.5168094931355884	53.38433124496096
curvas/00000076F2:SM228:SW001:_076F2.csv	Green3	-222.4009337203232	-211.7164100480101	0.0019922876231592	-0.1025048067816043	0.1878386740287238	0.8634204476245608	0.1930459874423354	0.2968296864232698	0.0343547218875732	62.4300060194343
curvas/00000074E3:LZL0P:SW001:_074E3.csv	Green3	-237.38788119590592	-226.7033575235928	0.0032241429067931	-0.1107808511440694	0.2042922600769454	0.9003859537956255	0.1843572521942829	0.2390963835920447	0.980059880428271	14.77963619103534
curvas/000000734B:PEISD:SW001:_0734B.csv	Green3	-224.19936824689512	-213.514844574582	0.0033835432754916	-0.0892813504618628	0.1957219680474127	0.862984229936639	0.1604224007252719	0.2355346791581379	0.095071111120736	30.52746828215368
curvas/00000076AF:6SN6V:SW001:_076AF.csv	Green3	-223.4620718535534	-212.77754818124023	0.0023667522744889	-0.1265832222529461	0.0694913977527124	0.8241775772313132	0.2334527609639595	0.2588506414478448	0.1686759674535075	65.59318619393112
curvas/00000076A1:S6NUJ:SW001:_076A1.csv	Green3	-281.3289938782714	-270.64447020595827	0.0029307391853533	-0.220955347791572	0.0315343013488231	0.8006018390466088	0.2562696434334964	0.2574124262889956	0.3768568753641002	105.563836881536
curvas/0000007844:RWMKV:SW001:_07844.csv	Green3	-271.8445200265068	-261.1599963541937	0.0023682617586401	-0.0972644363067456	0.1060261347895943	0.8701198210124902	0.1791045461747065	0.3028138697026795	0.0836704305013209	64.91502852946303
curvas/000000767C:EDHC2:SW001:_0767C.csv	Green3	-231.21335523102584	-220.5288315587127	0.0026738968549423	-0.156800031299047	0.0499922370024519	0.8230052106124524	0.2591802762966598	0.2543784607061846	0.1776101752741965	73.31143853865552
curvas/00000077DD:ISOFC:SW001:_077DD.csv	Green3	-215.4312988238901	-204.74677515157697	0.0029848500638502	-0.0882886640162643	0.1413628445994736	0.8594065937239397	0.1759260498865273	0.2720627994082889	0.1924656227167312	52.07485133920445
curvas/00000074E6:FPF6B:SW001:_074E6.csv	Green3	-235.7142783774836	-225.0297547051704	0.0035475446900618	-0.0889961914833103	0.227117087281664	0.8927397445972186	0.1473602708508705	0.2442496035418725	0.7286262134452143	19.93428797651314
curvas/00000076E0:E2BYT:SW001:_076E0.csv	Green3	-211.71579329447923	-201.0312696221661	0.0025553644014587	-0.0998010430006542	0.176512337066269	0.8572168667868446	0.1982626601150213	0.2996905500097156	0.198846903426305	58.97055680308481
curvas/0000007A6D:ZBUIV:SW001:_07A6D.csv	Green3	-270.23789829540425	-259.55337462309114	0.0027918214094209	-0.0801027978020527	0.2272770716071491	0.8482098778350392	0.1942757353197381	0.3090379586182294	0.1312835205968912	43.44958790811359
curvas/00000078C5:I5NUQ:SW001:_078C5.csv	Green3	-222.64258548399656	-211.95806181168345	0.0025544009179567	-0.0971710468215376	0.1461057607204287	0.8552575803822298	0.1958066870457018	0.2883614956218806	0.8725105991662614	51.13503637438715
curvas/00000078C0:311FQ:SW001:_078C0.csv	Green3	-277.8285773991437	-267.1440537268306	0.002350455136731	-0.0929378518382979	0.2010239122022558	0.8934468270394121	0.1578167802872842	0.3050612592422126	0.0324435261871047	65.39364758605647
curvas/00000078D0:UIBUO:SW001:_078D0.csv	Green3	-298.1864159005053	-287.5018922281922	0.0018336125610169	-0.0650080497185856	0.2109687999036055	0.8530097538176127	0.1665029986661829	0.2892114588646234	1.234812054242992	46.49516779465271
curvas/00000078C8:VSHFJ:SW001:_078C8.csv	Green3	-259.5347183491664	-248.85019467685325	0.0023053718279136	-0.0842964569922456	0.1525286676518104	0.8802665208274035	0.1622687590028159	0.2945443070192668	0.0190643969225524	57.53385082466962
curvas/0000007A18:OPDPE:SW001:_07A18.csv	Green3	-240.7171649989293	-230.03264132661624	0.002962172708856	-0.1323282428413383	0.0935090176327373	0.8607196677545793	0.2164321637718369	0.2831562855951492	0.4353809590890307	32.04778267847861
curvas/00000078DA:3IREU:SW001:_078DA.csv	Green3	-260.558986901369	-249.87446322905583	0.0020838746088077	-0.0782092353405439	0.1741325209391662	0.8599658797177161	0.1698158157991434	0.308649650057636	3.006716218753465	31.33840398549557
curvas/0000007A49:U0791:SW001:_07A49.csv	Green3	-252.31840582372607	-241.63388215141305	0.0031990137381395	-0.1000243853080211	0.1897997268562697	0.8599401248085063	0.1732063072382637	0.2781243424136552	0.1231663082852756	27.455106757973688
curvas/00000076D5:B9ZLG:SW001:_076D5.csv	Green3	-229.7096719357997	-219.02514826348664	0.0025748927662043	-0.0980889118814517	0.144678170588188	0.8906474980933539	0.2074913968615783	0.3203520947193412	0.0423406707184406	98.2704250801926
curvas/00000077D7:BCWZK:SW001:_077D7.csv	Green3	-229.11916853190223	-218.4346448595892	0.0022419346968463	-0.080655796093285	0.1964583747589388	0.8599065471721188	0.1736834170291039	0.2782025107479473	0.3886754950036298	48.22435179841482
curvas/000000785D:6QFDQ:SW001:_0785D.csv	Green3	-179.9206268459939	-171.97216733448982	0.0017532179077698	-0.0798600802494253	0.2446222603721242	0.8784662583540115	0.1542029535499599	0.3369203950029837	0.4779439795982735	83.13385102267883
curvas/00000079EE:GCJ67:SW001:_079EE.csv	Green3	-231.4815436688616	-220.79701999654844	0.0032361310691532	-0.1087722781270341	0.150523446611637	0.867654093399585	0.1967567951729348	0.2812262844831409	0.5631393085904182	35.25428600349153
curvas/00000076AC:ERD1H:SW001:_076AC.csv	Green3	-272.99972208787113	-262.31519841555803	0.0032060275961523	-0.0917657920174602	0.0660029644288237	0.8195327719411314	0.1814064187747896	0.247786997550515	0.5669656812603487	25.390260538245865
curvas/000000789F:1AUEZ:SW001:_0789F.csv	Green3	-236.8001773294678	-226.11565365715467	0.0028260005567036	-0.1162490453291795	0.1340207923251592	0.8743657043051857	0.2124402608539265	0.2765186398512504	0.0596555969702111	48.3326841060588
curvas/00000076C1:WR1NL:SW001:_076C1.csv	Green3	-282.24799063610106	-271.563466963788	0.0017929642470682	-0.0770463254425948	0.1210957337600924	0.8290225766131862	0.1872321684028507	0.2829692342422142	1.876839095136061	51.285465168748345
curvas/0000007BAE:SWZYU:SW001:_07BAE.csv	Green3	-251.00917108673968	-240.3246474144265	0.0035655088997415	-0.109525310691073	0.1543789679042778	0.8784138380196959	0.1885240857041086	0.2916989527876046	0.0050457283166129	46.56984479865448
curvas/00000076B2:UL63I:SW001:_076B2.csv	Green3	-248.51366256639344	-237.8291388940804	0.0028032311340591	-0.0830058417880015	0.1039342123955869	0.8158526824395933	0.2034320977361508	0.2886493723597817	0.0464221304652299	101.04703140594876
curvas/00000078B1:MNS5T:SW001:_078B1.csv	Green3	-254.6206851974276	-243.73324876700167	0.0020194752765284	-0.0913768143281803	0.1622069253553667	0.8721971873864091	0.1785830490183966	0.2983965166480643	0.4130845955415534	50.12882118767571
curvas/00000074B1:G73ED:SW001:_074B1.csv	Green3	-198.216018080886	-187.5314944085728	0.0060785181842709	-0.0735803762632231	0.2740753819339105	0.8737056616605452	0.1587961727728672	0.2697473597843782	0.3441056530581098	48.45134830271117
curvas/00000076A7:2P8PD:SW001:_076A7.csv	Green3	-198.26141151029785	-188.22350107890185	0.0029013712176822	-0.1050164755778922	0.1076319566735694	0.8251677869373257	0.2162827525193139	0.2719411269020559	0.8314568145127791	63.28169967272219
curvas/0000007833:34ZH8:SW001:_07833.csv	Green3	-265.6267595963674	-254.94223592405424	0.0023532940022883	-0.0845283010060795	0.2586970388865457	0.8543910049960869	0.1831005137831716	0.2977131903503285	0.2940994298620228	70.42157564505358
curvas/00000076B8:NWM15:SW001:_076B8.csv	Green3	-233.8261876202972	-223.14166394798409	0.0035395818400774	-0.109832536067173	0.2115831268510448	0.8582099702738275	0.2109903949879699	0.3108082820661669	0.8926783199153085	79.4814261583214
curvas/0000007A20:04PZ3:SW001:_07A20.csv	Green3	-265.90705512899035	-255.2225314566772	0.0027989702767719	-0.0837571993029409	0.2933955957874481	0.8535815298241684	0.1832147567394058	0.3005643994074957	0.2321067060895247	44.019438409201065
curvas/00000079C6:H0VDS:SW001:_079C6.csv	Green3	-206.21469816782584	-195.53017449551268	0.0036474567774677	-0.1197126874637401	0.3061408423123651	0.8875742545476953	0.1760031412061289	0.2598823635750921	0.1576520907332123	17.701977964711073
curvas/00000075A6:5QASU:SW001:_075A6.csv	Green3	-281.9740131411561	-271.289489468843	0.0022125619925866	-0.0940483171539731	0.1932277784885395	0.8417693145980281	0.1876408174976825	0.3064177563872986	0.0728596211313504	54.618267993082505
curvas/0000007779:RFEDJ:SW001:_07779.csv	Green3	-244.4762661270157	-233.79174245470264	0.002126803971903	-0.0765663194498482	0.2263738325588901	0.8647102975821526	0.1667875374482683	0.2793675589838058	0.0249423744350754	51.75165410159639
curvas/0000007591:LQDM0:SW001:_07591.csv	Green3	-220.5240755603309	-209.83955188801767	0.003121628786352	-0.0900269822336422	0.2544573319196569	0.8394724354989113	0.2005236478408735	0.3053194446080459	0.5783388307334721	55.12924324986874
curvas/0000007343:96Q7J:SW001:_07343.csv	Green3	-217.96709797249017	-207.28257430017703	0.0030284033709431	-0.0532912145614851	0.2312364457962196	0.8195341258331351	0.1678318247341993	0.2635254280578042	0.4296842256683041	37.8973735391009
curvas/00000079FA:LCVQ7:SW001:_079FA.csv	Green3	-224.4568744234204	-213.77235075110724	0.001908209274512	-0.081419299815589	0.245747122750918	0.8355580984500731	0.1379143764088424	0.3464453522852747	0.4865479918156405	74.45521372980343
curvas/0000007679:P17OR:SW001:_07679.csv	Green3	-244.51927260209044	-233.8347489297773	0.002981496254131	-0.0919747216051014	0.1727138359919149	0.8738158061158567	0.2134253355121265	0.2946018120107329	0.0775589433593107	62.99487567079173
curvas/00000073A9:95JPN:SW001:_073A9.csv	Green3	-218.38388328533668	-207.69935961302355	0.0035712007564237	-0.1024390552453132	0.1899127635889136	0.8369225909031699	0.2008703178597619	0.2278118978568717	0.1325849198753822	20.91060861481052
curvas/00000078AD:L9YZ6:SW001:_078AD.csv	Green3	-210.0378383339633	-199.35331466165024	0.0025902472260008	-0.1197502508009064	0.2704979792929819	0.9052775308794982	0.1716723123598638	0.307440977082903	1.221811758895341	49.8277732060681
curvas/000000766C:TG9XF:SW001:_0766C.csv	Green3	-216.9422102337336	-206.25768656142048	0.0030254582848409	-0.106845203503339	0.1666303234109765	0.8918578400727832	0.1726245250966312	0.2615938721781316	0.2015789179425168	23.6803057260472
curvas/0000007510:EGZB0:SW001:_07510.csv	Green3	-292.0342293818253	-280.38929785891776	0.0031909221766443	-0.1201518059838166	0.1051844532315457	0.8612394931614611	0.2032576622722798	0.2328369418785595	0.2214462950309341	22.443431666377908
curvas/00000077D3:40OEA:SW001:_077D3.csv	Green3	-281.3409300164173	-270.6564063441042	0.0010855994420868	-0.0453293967794853	0.1743571749995104	0.9047442790972092	0.1003293636450217	0.2735041981812979	0.0989739601574126	59.701577349100056
curvas/00000079C4:0NDOB:SW001:_079C4.csv	Green3	-268.87996890363485	-257.7953363344421	0.0022240245101987	-0.1089749694337107	0.1492126342087085	0.8754771533843775	0.1833501675016285	0.2898979736086429	0.1823402810917958	36.51153085111467
curvas/00000076DB:GT688:SW001:_076DB.csv	Green3	-216.1185023292429	-205.43397865692967	0.0024188425638024	-0.0397599093189522	0.1854182658974963	0.8128688719203716	0.1440725168872819	0.31445392578704	0.7616376042814007	53.56182171690114
curvas/00000078BA:IYEWO:SW001:_078BA.csv	Green3	-278.39437023948386	-267.7098465671708	0.0022645513055329	-0.0614387005309803	0.2224098115040457	0.8495930472913017	0.1671397146605245	0.2863445357513302	0.339765939137113	49.55548466683548
curvas/00000074CB:D5VC9:SW001:_074CB.csv	Green3	-250.0862818514053	-239.19884542097947	0.0042934111429904	-0.0859848167880556	0.4792926908009854	0.8780194224132647	0.167993265283101	0.2661954272586547	0.3566951522929193	27.25674359107157
curvas/0000007594:CA3NS:SW001:_07594.csv	Green3	-237.5931249791811	-226.908601306868	0.0030083434403451	-0.0800380129449075	0.1116795585480621	0.8226100571480559	0.1791809367733639	0.286820338234612	0.0738329268142918	69.39633500157485
curvas/0000007869:KV7VJ:SW001:_07869.csv	Green3	-270.9243321192599	-260.2398084469468	0.002371057193675	-0.0586066141165632	0.1927670564958225	0.8328765123528045	0.1746085990609239	0.2710609937023523	0.1128386315234354	48.2002295303848
curvas/0000007B81:RRJI8:SW001:_07B81.csv	Green3	-183.1571467741905	-174.62501600011305	0.0033856666437816	-0.1187266439840333	0.1188419987474675	0.8710447447963118	0.2008015240455855	0.2782860635485527	1.827646571250357	28.671953900884507
curvas/00000072BF:Y0NB7:SW001:_072BF.csv	Green3	-230.70490057190773	-220.0203768995946	0.0031445603761863	-0.0903523149004504	0.166548842351539	0.8857536346162161	0.166340837564522	0.2280173881808957	0.2714831775445825	20.366062686268968
curvas/0000007A74:YDSWL:SW001:_07A74.csv	Green3	-218.7567237324193	-208.07220006010616	0.0021614191257712	-0.0787588973879935	0.442215444080768	0.8779680792998659	0.1463023100533571	0.3160801891442443	0.4935531766975383	50.24632335685936
curvas/0000007598:YG3F6:SW001:_07598.csv	Green3	-279.98288058496405	-269.29835691265095	0.0019346798149299	-0.0775455217085287	0.1717058059183844	0.8374135451748654	0.1743908867082105	0.2925330424289589	0.0547009219703338	65.40800427469689
curvas/00000077E8:C5GNB:SW001:_077E8.csv	Green3	-237.68106903268983	-226.9965453603767	0.0021587457729867	-0.0915453577184923	0.1407293962420233	0.8631960370507653	0.1670485356933634	0.2697948144642287	0.1333901513468023	45.3178804253788
curvas/000000776B:TDNK4:SW001:_0776B.csv	Green3	-244.08639428185097	-233.40187060953784	0.0031959802567914	-0.061551156963501	0.1616539876909831	0.8362243222446485	0.1789968933637047	0.2841466129375034	0.548175311548043	42.887601052479496
curvas/00000074DF:7VUAP:SW001:_074DF.csv	Green3	-225.4200290668512	-214.735505394538	0.0055466705288064	-0.0790688061823191	0.3275408777325615	0.8801325146176978	0.1562324436704758	0.2591586597216206	3.3901698289538285	18.05512482118868
curvas/0000007666:RIQDU:SW001:_07666.csv	Green3	-235.5165747583505	-224.8320510860374	0.0026002805816969	-0.1210754585548357	0.0572395631838032	0.8983483671334269	0.2011989810442777	0.2803611230305096	0.1990808181303053	31.16146473583799
curvas/00000076C9:WHUT5:SW001:_076C9.csv	Green3	-204.42422969508908	-193.5367932646632	0.0021620506887015	-0.1252044128664712	0.3740336995877907	0.8580699386002212	0.1829676726612909	0.3025376184016115	0.1206487194765985	162.99882518678598
curvas/0000007803:A5RD9:SW001:_07803.csv	Green3	-254.4732119624597	-243.78868829014647	0.002646978755361	-0.0847506217811363	0.1560105116391542	0.7935786082097712	0.1645535253545802	0.2624923291433497	0.0664594900592921	42.74263629306729
curvas/000000775C:H2KXV:SW001:_0775C.csv	Green3	-248.39626308766952	-237.7117394153564	0.0020678971392118	-0.1244048732520751	0.1653292177327144	0.8856825399195175	0.1928088613534836	0.312479063158459	0.6367752187914715	60.33247612784095
curvas/0000007A05:7W384:SW001:_07A05.csv	Green3	-242.6921170183031	-232.00759334599	0.0032242453565997	-0.0837134077236819	0.1579615835702135	0.8496925312736872	0.2046278701673891	0.2812097343418746	0.4614401162939997	47.88882757249566
curvas/0000007BD5:FYWBE:SW001:_07BD5.csv	Green3	-271.2204438441694	-260.5359201718563	0.0025722668385666	-0.1082633593957882	0.1035337135292779	0.8644637877321486	0.195444249214285	0.2619595623327558	0.1420883682787032	45.74918955972833
curvas/00000077A4:MTYB7:SW001:_077A4.csv	Green3	-235.7130283991526	-225.02850472683943	0.0021387134511749	-0.0755279119470547	0.168215393243484	0.8150686695988971	0.1371468745579903	0.3099863336899701	2.467195262543961	36.70916043591211
curvas/000000787E:64Q52:SW001:_0787E.csv	Green3	-248.79557220381133	-238.1110485314982	0.0026965295601319	-0.1706961936797064	0.0872584528314469	0.8579276068809657	0.2656194224136526	0.2566665893448134	0.0029673799795442	41.79095882898369
curvas/000000787F:NDGX9:SW001:_0787F.csv	Green3	-273.0925760066985	-262.40805233438545	0.0022198408219999	-0.0949192805655461	0.0941768782731806	0.8498330129574599	0.19024715803654	0.2843559907712107	0.5301926273226379	47.038399875842906
curvas/000000769B:Y4HQK:SW001:_0769B.csv	Green3	-246.99687842977943	-236.3123547574663	0.001932395297818	-0.1038281946268421	0.0578410880023331	0.914765336788954	0.1621119060803637	0.2834195777199966	0.8974030231741315	118.98112369749076
curvas/00000079BC:8KEVB:SW001:_079BC.csv	Green3	-237.375809453904	-226.6912857815909	0.0022360068984801	-0.0671468796893858	0.1516544743109197	0.8439345914010112	0.1891235933886791	0.2878153330364701	0.14515333207353	63.6353394550385
curvas/00000079D5:W2BTS:SW001:_079D5.csv	Green3	-237.9332298512641	-227.248706178951	0.0032866433710121	-0.1069946545068548	0.1499521062828971	0.8372280773523856	0.2104957383401361	0.2757101939354088	0.0740616001932706	36.15178335554545
curvas/00000079D8:D7Y1O:SW001:_079D8.csv	Green3	-240.67910555421588	-229.99458188190275	0.0040217826499837	-0.0858971638241285	0.18681496682377	0.8418102868192506	0.1971568699477633	0.2630026843996612	1.3015414438425583	19.206890258733115
curvas/00000074E0:FPU3Q:SW001:_074E0.csv	Green3	-272.91662877555723	-261.83199620636447	0.0026505656238755	-0.0966023183249174	0.1524305534460264	0.9005249270373159	0.1780518839765427	0.2455224770221942	0.0633758652591329	22.31951723966793
curvas/0000007883:K5OWC:SW001:_07883.csv	Green3	-274.62676393867446	-263.9422402663613	0.0021571028820579	-0.0701555313726404	0.1405551013237053	0.8403892974419589	0.1786848066914717	0.2820534788213129	0.0389315388611195	55.5259939487388
curvas/000000776A:44JYQ:SW001:_0776A.csv	Green3	-247.56155054361693	-236.8770268713038	0.0022410710102507	-0.1041514212217636	0.1315421877830202	0.8733480079197441	0.174579999067366	0.2672593563337093	0.5961450535062366	38.961329392202224
curvas/00000076AA:LDDCD:SW001:_076AA.csv	Green3	-257.6923905888276	-247.00786691651447	0.0029562794142	-0.0703037967947881	0.1664705284068734	0.7808392450045225	0.2062231606197716	0.3005456530458278	0.4703963612867384	76.1654197980327
curvas/0000007875:GUJUW:SW001:_07875.csv	Green3	-239.5892366358105	-228.90471296349745	0.0022970449191974	-0.0926510370870496	0.1505429670966853	0.8582020967817471	0.1882112305603743	0.2923720263812452	0.9657623429503748	44.56821661639678
curvas/0000007668:JOWSA:SW001:_07668.csv	Green3	-288.11575598830143	-277.4312323159883	0.0021517077884885	-0.0841742490521377	0.1747678357216759	0.8756203389997516	0.157562864918237	0.2579821029472269	0.1125823031954042	24.95897266212709
curvas/000000764B:CA9ZO:SW001:_0764B.csv	Green3	-230.7635018614352	-220.07897818912207	0.0024686638994011	-0.1073022643496319	0.2498253759256421	0.8730112510451562	0.2023475602007612	0.2800325508646238	1.565164750489627	54.65388715685097
curvas/00000076DC:VLFDN:SW001:_076DC.csv	Green3	-245.18135306520617	-234.49682939289303	0.0030629506045679	-0.089696061230271	0.0975708728002221	0.8213802028163476	0.2135097025366686	0.2830611993916146	1.2061156779975435	41.76164702755953
curvas/00000079C9:2P2LE:SW001:_079C9.csv	Green3	-15.070738863862369	-16.528422579265982	0.0008863582724718	-0.0662740438025287	0.3583941642849281	0.873466264593836	0.148042406221983	0.4167742028102766	0.6990985779422001	309.1985944760754
curvas/0000007644:GIRGD:SW001:_07644.csv	Green3	-265.6331368810337	-254.94861320872064	0.0021015881810611	-0.1504395246130688	0.0611236022780874	0.9095464997787888	0.2170053574494979	0.2766729875448862	2.013992503157508	19.83531083380487
curvas/00000076BC:YY01T:SW001:_076BC.csv	Green3	-281.0375345814248	-270.3530109091117	0.001654547116895	-0.0593033196895718	0.0271270153959275	0.931537513383522	0.1021556133227279	0.2935135668573378	0.4284559590796772	55.28816521791565
curvas/0000007601:YNMMZ:SW001:_07601.csv	Green3	-238.59429947108245	-227.9097757987693	0.0026007498932976	-0.0850887201325509	0.1767353449672329	0.8191033672284004	0.1877257061543739	0.2818054958725967	0.4511227541218887	37.03915448447315
curvas/000000765B:S98Z1:SW001:_0765B.csv	Green3	-236.0317595142844	-225.34723584197127	0.002108007772386	-0.0710581613568244	0.2060706254120035	0.9109522939866932	0.1375051913555016	0.3086722662794689	1.1411636201152917	32.03997100597733
curvas/0000007B5F:TTBO3:SW001:_07B5F.csv	Green3	-271.87919196722606	-261.19466829491296	0.0024686071999866	-0.079225314284435	0.2522377171122383	0.9034936954475704	0.152484074822489	0.3034543346729192	0.1577282469678327	63.43279968194871
curvas/00000078B6:Z6J5K:SW001:_078B6.csv	Green3	-260.2433358424445	-249.5588121701313	0.0033693194697678	-0.0629698687364478	0.1757428111488872	0.8306394491530622	0.1847292634573892	0.294984015248986	0.6159908730424016	58.13779769074634
curvas/0000007345:Z3MB6:SW001:_07345.csv	Green3	-242.8393646621296	-232.15484098981645	0.0033805054794161	-0.056929599024266	0.1856702166266069	0.853820246647242	0.1729222840669206	0.2107821522146825	0.4756490913651603	15.828100966854596
curvas/0000007677:QKLGT:SW001:_07677.csv	Green3	-236.8753847704091	-226.190861098096	0.0029180521198655	-0.0762763559748333	0.220032341391419	0.8648013485290262	0.1649357337555305	0.301748843430074	0.3533159064010381	46.282283027762304
curvas/0000007686:69N9F:SW001:_07686.csv	Green3	-227.63789992577173	-216.75046349534583	0.0037385573221941	-0.105047403239339	0.0785016023523068	0.8189345076676183	0.1998363263607894	0.2818969895236649	0.2719290477102545	80.91090331856387
curvas/00000079FF:SKU46:SW001:_079FF.csv	Green3	-247.9766942774069	-237.2921706050938	0.0028146131497053	-0.0883245911849222	0.118638971655151	0.8394002938329693	0.1992917601170143	0.2860459666743623	0.3712430776098314	53.29825417421687
curvas/00000078DE:362E1:SW001:_078DE.csv	Green3	-230.72231716072343	-220.0377934884104	0.0030025324128303	-0.1229948507996932	0.140345310901429	0.8602908918160189	0.2243295894450712	0.281433347130754	0.6327756638303574	44.96071943503247
curvas/0000007786:MVBWD:SW001:_07786.csv	Green3	-273.87313310187324	-263.18860942956013	0.0024522677492361	-0.1060419377214128	0.156921908393749	0.8522767366606308	0.2050179953223712	0.2993678948993326	0.0293553193267819	47.1228679487938
curvas/0000007A5C:QQ5HG:SW001:_07A5C.csv	Green3	-239.65983677260047	-228.9753131002873	0.0023602014708094	-0.0920493265858082	0.190666855353415	0.8259228189381299	0.1488946806223864	0.3344159730209472	0.3083191482991916	54.31047242276049
curvas/0000007699:XBAXJ:SW001:_07699.csv	Green3	-230.4818178070275	-219.7972941347144	0.0037371060835897	-0.0914085779260759	0.2694376390148067	0.8159092477562405	0.1958127360450169	0.2926241050229755	0.0803951909605105	135.7176271347281
curvas/0000007A14:8F1K7:SW001:_07A14.csv	Green3	-242.78317668328376	-231.69854411409105	0.0033565299280288	-0.0970401326996107	0.1712023132880912	0.8580137358997737	0.1919220472367285	0.2655922214354991	0.0416086140226793	39.327147005081
curvas/00000076BA:HQX12:SW001:_076BA.csv	Green3	-232.2295174791296	-221.54499380681645	0.0022801143717524	-0.0958808964851608	0.1690889318321294	0.8532435815044369	0.2263015749948897	0.316783939957211	0.8346064573288623	82.22711415989629
curvas/00000077EF:4HEX6:SW001:_077EF.csv	Green3	-210.8372978011582	-200.15277412884507	0.0063221288415234	-0.0965526014131245	0.1985675162267813	0.8653726750454452	0.1785886274441213	0.3003135920436665	0.6052958844283609	67.47328259665044
curvas/00000079FC:K2CS2:SW001:_079FC.csv	Green3	3.7009260865556346	2.24324237115202	0.001579046566067	-0.4892875249097971	0.3870445338660001	1.296124644970812	0.1478639735160365	0.3858565299419504	0.6976678520947606	185.01001276060416
curvas/00000077BB:3DL55:SW001:_077BB.csv	Green3	-251.6061992612378	-240.52156669204504	0.0027233456086364	-0.0953608590891906	0.1469224635995208	0.8761125391239971	0.1730628262702662	0.2698813894995314	0.1125942893113274	45.93268043552912
curvas/00000079DA:A6D32:SW001:_079DA.csv	Green3	-229.7556922116869	-219.07116853937384	0.0033317407487328	-0.0914556216087425	0.2317095402180854	0.8007505384531073	0.1559314551460478	0.2790875796209568	0.2476005954053175	24.07266948288394
curvas/0000007797:AQERW:SW001:_07797.csv	Green3	-274.8397626469391	-264.155238974626	0.0023456234764068	-0.0740646479872209	0.1242662399015583	0.8344865600608796	0.1842263333649134	0.2920189051682916	2.958416208661049	24.79987425721819
curvas/0000007862:GEVTF:SW001:_07862.csv	Green3	-247.08458394429363	-236.4000602719805	0.0026430206855523	-0.088024960621418	0.3890457341809485	0.8817331009397015	0.1659890921028772	0.3001793146699552	0.33148500013118	60.27370397737912
curvas/00000079BB:M6DZ6:SW001:_079BB.csv	Green3	-185.5265328149372	-174.84200914262402	0.0036663894750896	-0.1189059751884271	0.4965637339327603	0.9036326915223332	0.175528107505881	0.2874289600638735	0.0953897106958159	44.76805508127329
curvas/00000078BD:G354I:SW001:_078BD.csv	Green3	-252.5865633363509	-241.50193076715817	0.0027991753427482	-0.0899952110394541	0.2146806539817004	0.8695259626189077	0.1812915015841749	0.2833489443736176	0.4252083969659354	52.49662392590871
curvas/00000078A7:WSIN4:SW001:_078A7.csv	Green3	-279.342107814783	-268.6575841424699	0.0025764098618264	-0.1956284070047215	0.0439036258472213	0.8574491122789771	0.2477007013430873	0.2396440854987719	0.3857692175088454	28.60715622888524
curvas/0000007588:TGISQ:SW001:_07588.csv	Green3	-286.06704547937125	-275.38252180705814	0.0024041661368235	-0.0746079475673285	0.1553688789157842	0.8726192542702402	0.1603428167491254	0.2448490867182039	0.1296748230777387	28.51283384625357
curvas/00000079DC:3T853:SW001:_079DC.csv	Green3	-261.53845597905485	-250.8539323067417	0.0031167807059669	-0.0669924733552894	0.1220701038023464	0.8603476019456521	0.163251955871369	0.2787192786295834	0.1790613378828752	47.855034206350005
curvas/000000760A:8Y275:SW001:_0760A.csv	Green3	-239.25594452229703	-228.5714208499839	0.00225380350488	-0.094194099661868	0.1882141106426741	0.8450111032751183	0.1829985276934717	0.3034530295375702	0.0246888752061839	66.95742096488192
curvas/0000007804:V1S1Q:SW001:_07804.csv	Green3	-225.8514416889728	-215.16691801665965	0.002475422955083	-0.0888645547602913	0.123346756291505	0.8522101294456912	0.1861275181082258	0.2701723366397346	0.5913276253726598	37.69580771680054
curvas/0000007A0F:1WOQN:SW001:_07A0F.csv	Green3	-234.4969869437593	-223.8124632714462	0.0032916113871191	-0.0971079298676372	0.1428127883628793	0.8720800487584873	0.1964594490042853	0.3000041417898201	1.077673601282462	41.26505614703396
curvas/000000766D:89U08:SW001:_0766D.csv	Green3	-242.8548843559429	-232.17036068362967	0.0019926429848968	-0.079660277584939	0.2030810643442132	0.8446073975786168	0.1695366143919619	0.2934365395416249	0.0163741213615687	76.05274403321994
curvas/00000079E3:WFRH3:SW001:_079E3.csv	Green3	-231.6472339125101	-220.96271024019697	0.0032533572534804	-0.0947890116482803	0.0702496333382233	0.8440901148265515	0.2087335274229686	0.2909734582855446	0.0284308037502453	55.5316210497406
curvas/0000007768:EL4YB:SW001:_07768.csv	Green3	-308.8625713514783	-297.7779387822856	0.0018443509611848	-0.0548574922753283	0.1547553889902389	0.8445867605366142	0.1584507251009824	0.3005483789173381	0.2540994851272707	67.34565510798144
curvas/0000007A0D:1MS5N:SW001:_07A0D.csv	Green3	-216.6365495848576	-205.95202591254443	0.003545737569216	-0.1076774130983156	0.1681402994870942	0.8741689858272039	0.1839683538063345	0.2727048549128396	0.0770330518484783	34.38035143169243
curvas/00000079FE:8SWEW:SW001:_079FE.csv	Green3	-226.55586499686328	-215.8713413245501	0.0024865577885126	-0.0771089773383327	0.1813676597763055	0.8779462674103091	0.1584688556982274	0.2849716988845194	0.1563095054132021	38.99047715479416
curvas/00000074A4:10LUC:SW001:_074A4.csv	Green3	-262.7140541205255	-252.0295304482124	0.003203034039604	-0.0986080009057726	0.2243767061450862	0.8778547185113217	0.1808009011705622	0.2566192689564661	5.256360367779883	8.386503001293791
curvas/000000780B:Y2VNC:SW001:_0780B.csv	Green3	-243.3817217079368	-232.69719803562364	0.0021294733452437	-0.0955219616464989	0.1553760369884399	0.8703331772390565	0.1721689590824362	0.2764950732086548	0.0914073832349881	41.35487594379901
curvas/0000007A39:OMAPW:SW001:_07A39.csv	Green3	-273.2115098245805	-262.5269861522674	0.002187034012286	-0.117726490436932	0.1864112567343756	0.9020275806003938	0.1780953891835175	0.3286274244650379	0.6894674813033803	50.18056100428336
curvas/0000007669:LO9BP:SW001:_07669.csv	Green3	-249.79512861585653	-239.1106049435434	0.0041809880492644	-0.0836881635288139	0.1687855970340103	0.8408585567169887	0.1680764393772487	0.21046956583151	0.1307142556461689	16.179711772427385
curvas/00000078D4:PLK5E:SW001:_078D4.csv	Green3	-255.5490065367513	-244.8644828644382	0.0026590041145554	-0.0683376136627324	0.2151024918516813	0.8564489703979311	0.163491355421591	0.2924056605701383	0.1777326229262708	73.17684304118107
curvas/00000076E1:VR1XZ:SW001:_076E1.csv	Green3	-223.53187888499912	-213.4939684536031	0.0029569029771496	-0.0917230245726257	0.1348399843007987	0.7701970731955476	0.2414155265936721	0.3001500148833927	4.7073605041798805	24.78746335158826
curvas/00000076CA:CGSHA:SW001:_076CA.csv	Green3	-238.31396186711004	-227.6294381947969	0.0033908987517184	-0.0978042335970591	0.1117730558495494	0.8156532621765149	0.1964940475390143	0.2744016461813328	0.5778188828737691	47.08968565242407
curvas/0000007A6C:OW0O3:SW001:_07A6C.csv	Green3	-259.04312966386067	-247.7667042753511	0.0031297385084348	-0.0901376318224238	0.1918551258196718	0.8547975836129567	0.1847939278601389	0.2901573069555734	0.0553243727789963	40.66054990326911
curvas/00000077C2:LL8K8:SW001:_077C2.csv	Green3	-245.42923478114363	-234.7447111088305	0.0023055356131969	-0.0611473899420172	0.1893960798383513	0.8496082614123167	0.1574535669323002	0.3120739239616338	1.5163008599580403	58.15736990446241
curvas/000000765D:F7BCK:SW001:_0765D.csv	Green3	-290.3111609903065	-279.22652842111376	0.0028009515546736	-0.0955443259341892	0.1839478081043862	0.9312769900503328	0.1565012206375913	0.2385703051759433	0.0701184209802457	23.29099928866309
curvas/000000768C:LKDAY:SW001:_0768C.csv	Green3	-204.3494773123477	-194.08932599274965	0.0026879728031893	-0.1057767230741084	0.1393678759543004	0.8320693411460637	0.2167584582011556	0.276962493767395	0.0003524020566103	74.61966409085048
curvas/00000079E5:LBQ6C:SW001:_079E5.csv	Green3	-240.3794839384104	-229.6949602660972	0.0027166029418444	-0.0789638217752253	0.1335290109061568	0.830621906953398	0.1994180333649241	0.3026891203508982	0.2283986539153724	47.89052067439326
curvas/0000007785:PAXJ9:SW001:_07785.csv	Green3	-225.38649151601751	-214.7019678437044	0.0026157410696664	-0.07974912682626	0.1881530547913024	0.8494332887030134	0.1845649188215172	0.3293774547205889	3.687236326420911	24.09275189247066
curvas/00000076FA:SZNU8:SW001:_076FA.csv	Green3	-244.69200047975244	-234.0074768074393	0.0026990431943857	-0.0756479550585842	0.1397684120987831	0.8318142534703588	0.1878945198072535	0.2747070964586082	0.1128236182174171	52.43102201593659
curvas/00000075A7:J7D46:SW001:_075A7.csv	Green3	-260.98342969014544	-250.2989060178323	0.0029762116388081	-0.0516390485203257	0.1095240138875509	0.8159677747359718	0.1624239048987164	0.2866677303238178	0.3642679521700837	101.56750805594348
curvas/000000782C:788RV:SW001:_0782C.csv	Green3	-232.91228243844049	-222.22775876612727	0.0023894978885821	-0.0803651043376496	0.3486781700052892	0.8673093656890923	0.1662332978630545	0.3172900666322281	0.4846812319158665	79.19198745008575
curvas/000000768D:ZWTPC:SW001:_0768D.csv	Green3	-231.3899868263545	-220.70546315404133	0.002288493039864	-0.0908753632412294	0.1633074212588774	0.8273984471099349	0.187633011112551	0.2985761848571134	0.2596336450413959	70.74143016118244
curvas/0000007B7A:MF49T:SW001:_07B7A.csv	Green3	-245.361347497442	-235.323437066046	0.0028517876446657	-0.1031762058787821	0.1938590069913761	0.8830540899895059	0.1861941642736026	0.2623292475198014	0.1065492384318581	26.894829203560928
curvas/0000007778:Z1ZP4:SW001:_07778.csv	Green3	-205.12649092484355	-194.4419672525304	0.0057576142138479	-0.0812820968718446	0.2548477143904231	0.8800507193027947	0.1489082598913159	0.3005729903039733	1.724649601801301	40.025559867397234
curvas/00000079E1:R3W9E:SW001:_079E1.csv	Green3	-230.0406095903353	-219.35608591802213	0.0026674333962973	-0.0989248726955187	0.3283628929618167	0.8773569421506479	0.1744087908192763	0.3121841037325238	1.1722713331338197	44.551879350127656
curvas/0000007764:QT5PG:SW001:_07764.csv	Green3	-196.46112059521312	-185.7765969229	0.0054190849840606	-0.094669416233525	0.2030908517830835	0.891340818090298	0.1614908250707783	0.2440354011758849	0.0562613882641408	41.25244059712634
curvas/00000077FD:86LRE:SW001:_077FD.csv	Green3	-241.16998750402723	-230.4854638317141	0.0020339322790117	-0.069449211397501	0.147254176721811	0.8719893838952446	0.1583636068265858	0.2652247384692299	1.4532643986773346	35.65265951749157
curvas/0000007893:2A011:SW001:_07893.csv	Green3	-214.1703999849064	-203.4858763125932	0.0025438361537123	-0.0994652301802498	0.4020858111671518	0.9082259433045754	0.1493199332922545	0.2820709983319207	0.0540249747307048	49.427190807270456
curvas/0000007689:IEYB8:SW001:_07689.csv	Green3	-286.03269169868474	-274.7562663101752	0.0030481653050052	-0.0736088549682503	0.2402634786369601	0.7946693192246511	0.1827541939016642	0.2716921201425877	0.07873642499894	79.0909477268061
curvas/0000007327:BT9ID:SW001:_07327.csv	Green3	-247.00618968144312	-236.32166600913	0.0031114933412848	-0.1950339974465302	0.0460722418932205	0.861337922954406	0.2531913752877187	0.2138193486876392	1.161183863838625	16.752247519906494
curvas/000000778B:R11JF:SW001:_0778B.csv	Green3	-250.7000951389469	-239.6154625697542	0.0022545308156078	-0.082104820245543	0.191928466592931	0.8350979324579884	0.1323957494563027	0.2822886670421858	0.541337672084041	40.68670092096503
curvas/000000787C:MK2ME:SW001:_0787C.csv	Green3	-257.5443691891107	-246.85984551679755	0.0028267045776034	-0.0651684731963734	0.2936012557864929	0.8429888660563899	0.1747335806352694	0.300199933726982	1.0325380962560602	61.71988636400052
curvas/00000078A4:TA4NK:SW001:_078A4.csv	Green3	-253.99163579359447	-243.3071121212813	0.002168544915637	-0.0793261616412254	0.241488363026797	0.8721197522970965	0.1618998297671853	0.2889669282194831	1.4009220472132744	46.50519661112608
curvas/0000007887:6D43H:SW001:_07887.csv	Green3	-260.48904119915085	-249.8045175268377	0.0024971359544377	-0.0871452203512022	0.1651970689515322	0.8625765947660864	0.1763068597477738	0.2656086907580446	0.113678354253262	30.79244028813796
curvas/0000007877:9UQSQ:SW001:_07877.csv	Green3	-251.89896440953729	-241.21444073722407	0.0019293817132056	-0.0756778612643044	0.2013351271548588	0.8726069438628632	0.1605622445382178	0.2953247452445834	0.1389346875049674	56.03096736328838
curvas/00000076BF:IJU3V:SW001:_076BF.csv	Green3	-238.23351137048653	-227.5489876981734	0.0024874143640824	-0.0935635972054094	0.1644350353909296	0.870585082476451	0.2070102216802745	0.287337015682222	0.2411467060211741	77.25477332032195
curvas/0000007A73:Z91Q5:SW001:_07A73.csv	Green3	-188.40618881882045	-177.72166514650732	0.0064720143888221	-0.0892854407379143	0.2192164731512358	0.8659062870773367	0.1675674883766451	0.2971017902792071	0.1775789982879737	50.36842095112086
curvas/0000007643:EIAQ9:SW001:_07643.csv	Green3	-282.14233910934354	-271.45781543703043	0.0023547686803566	-0.1163057312097345	0.1207324714741011	0.8636817948533763	0.1961892209395649	0.2749823545547072	0.0866419346354977	63.45978375201062
curvas/00000078D8:SJZ3J:SW001:_078D8.csv	Green3	-260.4640983471831	-249.77957467487	0.0019672158818436	-0.070328976480561	0.2873149708528351	0.8736762879559871	0.1498308739682857	0.310578825364504	3.4700219347119075	25.307561358033603
curvas/0000007B90:8TTE6:SW001:_07B90.csv	Green3	-273.4891273935183	-262.8046037212052	0.0024592537779736	-0.1095447804367405	0.1512531212478442	0.8872241397423415	0.1874529507092539	0.2628422983186457	0.1844255788873451	34.52269199562493
curvas/00000079F3:JR9OM:SW001:_079F3.csv	Green3	-106.99154742724382	-96.30702375493068	0.0039576409203462	-0.4265035834820619	0.8307581778881212	1.260292625517114	0.1271169091444658	0.2436780447972321	0.3337360615321052	16.81287151797055
curvas/0000007798:DB5XA:SW001:_07798.csv	Green3	-228.8934867320707	-218.2089630597576	0.0026917517994445	-0.1027211406757279	0.149394527310313	0.8557555835367749	0.1997478820667213	0.2559391797612085	1.401428723939899	36.74717180997367
curvas/0000007A0B:4ZX89:SW001:_07A0B.csv	Green3	-251.0521652563359	-239.96753268714315	0.002738290414015	-0.0893127444887779	0.1380745862654636	0.8523735545076743	0.1893090358866598	0.2939522397474953	0.1820234034005241	58.97752971575912
curvas/00000078BB:ZSHJJ:SW001:_078BB.csv	Green3	-151.16305583472274	-140.4785321624096	0.0020869252607268	-0.2296287818029219	0.9277043994845724	1.00238060501788	0.1873589075811747	0.2692838156823916	2.2294092328425004	4.470564435802933
curvas/00000076CF:ZZ7FT:SW001:_076CF.csv	Green3	-216.3893589546865	-205.70483528237327	0.0025006606778114	-0.1165525325074553	0.1605056688678085	0.8128177932206713	0.2071988270118109	0.3024780716592469	0.2377848951454849	99.95450771381024
curvas/0000007691:4A3VV:SW001:_07691.csv	Green3	-244.2364000551081	-233.55187638279497	0.0024968994182883	-0.1035268146433251	0.1358964183594593	0.8748614047008413	0.1976278514566863	0.2604948053946972	0.108743567587404	51.66200745987394
curvas/0000007807:G73FC:SW001:_07807.csv	Green3	-241.74827167600657	-231.06374800369343	0.0035757297680518	-0.0745039263362186	0.0905842675027967	0.8450665661336189	0.1785342161513781	0.2685203078812643	0.0040357669558111	59.13049980760736
curvas/000000784D:M87TK:SW001:_0784D.csv	Green3	-249.7517120677935	-239.0671883954804	0.0028721330355651	-0.0851283781363673	0.217662936209205	0.8572900222582502	0.1933002111173758	0.2986557818948387	4.066401780237071	20.27647971078516
curvas/0000007A64:D64DI:SW001:_07A64.csv	Green3	-253.54522135336265	-242.86069768104952	0.0024626020325206	-0.1001863927806451	0.1160627687905183	0.8471666958809119	0.2005524662184629	0.2774031904996591	0.5197763349534019	35.10981366110779
curvas/00000074EA:KG1GG:SW001:_074EA.csv	Green3	-264.2674802669427	-253.5829565946296	0.0035692553474066	-0.0826500413692644	0.2707689864534883	0.8622267879560025	0.1716109294973367	0.2694263603918461	1.835130843247142	20.89996110088429
curvas/0000007855:08NVG:SW001:_07855.csv	Green3	-253.924476483014	-243.23995281070083	0.0025821134442418	-0.0754408541299839	0.1832554285364143	0.862089171367619	0.1686384197286091	0.3013829770639199	2.88909555471994	31.98026652056064
curvas/00000078CC:CQAJG:SW001:_078CC.csv	Green3	-288.428102696726	-277.34347012753324	0.0023376661026003	-0.0924912409742714	0.1172326651394397	0.8657123946811284	0.1825416795740023	0.2936010739366654	1.699072373117848	40.33808709638426
curvas/00000077CD:IMASJ:SW001:_077CD.csv	Green3	-153.17214942520638	-142.08751685601362	0.0040179671320038	-0.2381891834258172	0.6653635092635447	1.0715800371311377	0.1216485517535551	0.2553072203482194	1.0194180696948802	34.474006242704334
curvas/0000007897:I2EAU:SW001:_07897.csv	Green3	-229.79773554719964	-219.1132118748865	0.0021714514695667	-0.1004739226172188	0.1898077606164484	0.8721278328725193	0.1853085669194142	0.2841974593796758	0.3539662556539164	38.76570829543633
curvas/0000007652:KFGWJ:SW001:_07652.csv	Green3	8.738326315055643	7.280642599652028	0.0036725030452297	-0.8592373123567648	0.925737520503238	1.723344927796243	0.1265170085581246	0.2191856326597549	1.306299507604827	14.628042874327804
curvas/00000076A3:J9C65:SW001:_076A3.csv	Green3	-241.1201434228396	-230.43561975052648	0.0032086219805926	-0.1503165562350096	0.0526717672428626	0.796373356274314	0.2507010547821872	0.2626881062170841	0.0815514913495772	85.49986547008012
curvas/0000007A07:GLGBS:SW001:_07A07.csv	Green3	-233.3709240554574	-222.68640038314427	0.0021138318548718	-0.079245519965925	0.1631571694567318	0.8535560474977311	0.1779808586024428	0.2821650182639975	0.4457368778314785	48.05446104649607
curvas/0000007780:KHPV5:SW001:_07780.csv	Green3	-247.86663495334977	-237.18211128103664	0.0022538999158165	-0.0719351909349076	0.146387018240637	0.8689426168087436	0.1600542722917513	0.2741755309768456	0.1710425288789349	45.24903331069105
curvas/0000007850:34XAI:SW001:_07850.csv	Green3	-269.02817538241845	-258.34365171010535	0.0026118241939254	-0.0893444869970787	0.1429234011297918	0.8598362292909786	0.1765262073708908	0.2793806433970819	0.4157306274747072	48.73609857012493
curvas/00000078A8:6FUKJ:SW001:_078A8.csv	Green3	-261.9768001826308	-251.2922765103177	0.0027211531334796	-0.0953905458711288	0.1731028670840843	0.8611134195544469	0.18519474651915	0.286925335082273	0.0728207530931076	54.9411212358306
curvas/00000075A0:M14L2:SW001:_075A0.csv	Green3	-249.40470427318024	-238.7201806008671	0.0023713240913015	-0.0994226753892268	0.1536606430685745	0.8716591318825792	0.1830094958620888	0.2885659741313299	0.0792581384224382	56.9388180157078
curvas/00000077CF:MSEJO:SW001:_077CF.csv	Green3	-249.28501240190428	-238.60048872959115	0.0022205015534683	-0.084121310354214	0.2038551266997072	0.8854617607424092	0.1976887511934522	0.3214242653498522	0.2957472445872669	78.7436030230682
curvas/0000007659:RH4EF:SW001:_07659.csv	Green3	-240.54515486329987	-229.8606311909868	0.0025289483118397	-0.0861506482982312	0.1809374044016919	0.7749845466125063	0.1895316660180709	0.2672070059383263	0.9127777710495506	73.33815086274083
curvas/0000007683:60JLG:SW001:_07683.csv	Green3	-209.2290728105989	-198.54454913828573	0.0031097812796056	-0.1112984542537193	0.2978129867712022	0.805860335028873	0.2049325120726565	0.3066804267479574	1.327045083919783	98.26526253285115
curvas/00000076CB:20BHL:SW001:_076CB.csv	Green3	-226.2340323298459	-215.54950865753275	0.0026155812449053	-0.1054415797868014	0.2364858108069246	0.8227414719506158	0.2357141538899	0.2975667355817429	0.2719019708903396	76.81689816462182
curvas/0000007364:Y4R50:SW001:_07364.csv	Green3	-230.57821902623684	-219.8936953539237	0.0031800196031303	-0.1010165995783126	0.0879574314688375	0.8286401137314632	0.2096796081563972	0.2358476492813111	0.536897031498426	30.56395486451096
curvas/0000007885:CCLK4:SW001:_07885.csv	Green3	-218.83669196898293	-208.1521682966698	0.0020051001535882	-0.1152560954688271	0.4500223565365385	0.9155421416748766	0.1567697233662719	0.3083379530005863	0.952703793927104	65.09604365318029
curvas/0000007693:KTKAN:SW001:_07693.csv	Green3	-221.6709533620795	-210.7835169316536	0.0034108109878929	-0.1091139998848488	0.1763596483327272	0.8214000444286199	0.2100854736951467	0.2718464441918035	1.312752861653817	37.10033832967844
curvas/00000074D0:1C0WX:SW001:_074D0.csv	Green3	-232.45542315050696	-221.77089947819383	0.0026986472883945	-0.0906437264249478	0.1861675699332854	0.870092247985643	0.1692276063235756	0.2523290384936996	0.0373201436517527	27.819786608116683
curvas/0000007826:ARNY0:SW001:_07826.csv	Green3	-246.0828656675897	-235.39834199527647	0.0021011588668808	-0.0713491209364862	0.1880607768589629	0.8693590501115145	0.1611182637477628	0.2777550579992387	0.2906831479885887	45.28019952112557
curvas/0000007596:7FWH2:SW001:_07596.csv	Green3	-234.35143171656009	-223.66690804424687	0.0025573933236072	-0.0976002218431522	0.1659437169783985	0.850609497655798	0.2084716389477224	0.3029447261337148	3.805115546052526	20.241154482584754
curvas_lod/122-A.csv	Green3	-479.95147198014206	-465.6501131053002	0.0026380702200462	-0.2859879885514471	0.0145884440713852	0.8504357424302375	0.0913805021806345	0.1799319968213569	0.022678347337548	68.67678785484479
curvas_lod/1E6-C e 1E5-A.csv	Green3	-412.6469432269554	-398.10418111961536	0.0037537024698099	-0.1327496240304107	0.1448623754259987	0.8236242827302205	0.22609328234479	0.2410987568604176	0.780381016710818	43.1856154543424
curvas_lod/1E5-B.csv	Green3	-397.6814049001471	-383.3800460253052	0.0035646564298728	-0.1536395173058484	0.0776623383481533	0.7938680522171353	0.2585316720169578	0.2002590373597762	0.1791796129000673	34.43621643509328
curvas_lod/0-A.csv	Green3	-460.97262358744166	-446.6712647125998	0.0034369708575173	-0.5306823283099839	0.006410760691561	0.853228445371959	0.0495302365367095	0.177712236831197	0.2298406535274067	128.52436887050638
curvas_lod/244-A.csv	Green3	-387.34059147092137	-373.0392325960795	0.0045455470541088	-0.1032623851988588	0.129984312216339	0.838163085686031	0.2378570386155013	0.1784755961192808	0.358708124765585	41.84760873758784
curvas_lod/1E5-C.csv	Green3	-420.7146363405327	-406.5371745053866	0.0030252811651892	-0.1312312065191375	0.095255232213028	0.856148744435415	0.2385113423377616	0.2004895699859217	0.0680227540825299	20.611498131549464
curvas_lod/488-C.csv	Green3	-399.5212855750294	-385.34382373988336	0.0036644259847691	-0.1018802970291909	0.062032032863679	0.8530674355902285	0.0986909325141709	0.3140330718816543	2.6037036428303786	1164.5633664163793
curvas_lod/1E4-C e 1900-A.csv	Green3	-416.85878565808656	-402.5574267832447	0.0028760372668195	-0.1326438776011685	0.0884537716220703	0.8729824643357675	0.2206594878328067	0.1555945339354865	0.0789334824282892	27.30580729982169
curvas_lod/244-B.csv	Green3	-400.4654433849567	-386.1640845101148	0.0038960890066556	-0.135937846354312	0.0778474790181453	0.7910608795560552	0.2968840494442811	0.143966222483677	0.1061011679000386	30.124424933253096
curvas_lod/1900-B.csv	Green3	-454.842716526881	-440.4196154530561	0.0036613314871505	-0.1138574119578209	0.1682274530570078	0.8228696262290143	0.2272812003154029	0.1924967326054945	1.802397682317087	38.5299444888627
curvas_lod/1E4-A.csv	Green3	-368.75422803342383	-354.452869158582	0.0039204470767106	-0.178244208502321	0.059404813719877	0.8211500398215207	0.269578368522244	0.1985813405343849	0.1258651957698841	36.507188102761965
curvas_lod/1E6-A.csv	Green3	-357.30721646730467	-343.1297546321586	0.0054145698625359	-0.3216619468361813	0.0243676267849778	0.7623658918396097	0.3277833056134582	0.2029913926631074	3.343195620895892	11.5511252637715
curvas_lod/0-C.csv	Green3	-441.2301264292884	-427.0526645941423	0.0032461060302688	-0.1653918398239832	0.0549193383085919	0.8528676856343717	0.0296304116241732	0.2472349211819429	1.0869141875955155	194.2868122821069
curvas_lod/970-A.csv	Green3	-497.6692507498671	-483.3678918750253	0.00211755255116	-0.1286808293847293	0.1370194929274147	0.8967774123884844	0.1958441222144644	0.1746932006817437	0.6379589287941771	98.05944771867648
curvas_lod/0-B.csv	Green3	-476.3463015886522	-462.0449427138104	0.0019863110588223	-0.4190342312307546	0.0152934259792291	0.8961553899548376	0.0818337998944236	0.1492783713969589	0.7300987439060179	26.12257056938544
curvas_lod/488-B.csv	Green3	-350.6240132432954	-336.3226543684535	0.0015977085609413	-0.1014526351557503	0.2327150689766165	0.8272128728500222	0.0469829729344401	0.1884480148993891	1.4588070394583814	115.6842630237343
curvas_lod/1E4-B.csv	Green3	-475.0099844995855	-460.8325226644394	0.0029435569279465	-0.0946390587014705	0.1228361600212428	0.834286398309781	0.2378919119050509	0.1619862165951678	2.0792174266239307	22.01781851892711
curvas_lod/122-A.csv	Green0	-490.5887377110917	-476.2873788362498	0.0023308605490171	-0.3737058412624356	0.0089567859270029	0.8637087530115755	0.0645062412024428	0.1929080467122128	0.3643461336667859	121.1719580532924
curvas_lod/122-A.csv	Green1	-477.2373023178114	-462.9359434429695	0.0031738369714538	-0.1665526573859583	0.0172208292536729	0.8771773802934557	0.1672707710846115	0.2083041623672826	0.243348314552462	107.7060780470602
curvas_lod/122-A.csv	Green2	-491.03377278787946	-476.7324139130376	0.0025448031318402	-0.2631756149209912	0.0123923302844516	0.8196243257034141	0.053415275859048	0.2002163442024502	0.047226187319524	82.33713120174707
curvas_lod/1E6-C e 1E5-A.csv	Green0	-410.1692578106105	-395.6264957032705	0.0037410415338875	-0.0771842585766093	0.1428983442636314	0.8273339451629523	0.1810758351506849	0.2422793911422607	0.3128730347372283	27.201354423348224
curvas_lod/1E6-C e 1E5-A.csv	Green1	-380.0780107582382	-365.53524865089815	0.0039673762807872	-0.2572292896316883	0.041059338063078	0.8260609412948965	0.3104037718978413	0.22266107072388	1.4259322288398475	23.64188120978038
curvas_lod/1E6-C e 1E5-A.csv	Green2	-388.47591463217935	-373.9331525248393	0.0039404481248686	-0.2363683048030708	0.0371160327188258	0.8226110547850773	0.2927495950683091	0.209900101800337	0.449609128295599	31.928086236788342
curvas_lod/1E5-B.csv	Green0	-406.08054478770265	-391.7791859128608	0.003102756407444	-0.1884358123551223	0.0379743723192633	0.8851335741357657	0.2387863763495318	0.2456235297078478	0.2778951261104959	58.9167372888036
curvas_lod/1E5-B.csv	Green1	-416.3306246273244	-402.0292657524825	0.0024150719769038	-0.232417964181377	0.0288425814739311	0.8037726170804403	0.2438778138963544	0.2069806920523066	0.1320949993632074	45.08593991734195
curvas_lod/1E5-B.csv	Green2	-442.7230874484034	-428.4217285735616	0.0022548925679401	-0.1022688877517036	0.0926724443472084	0.8573961937866236	0.1764746782515359	0.2336935751087938	0.3264306302307953	58.72764424331643
curvas_lod/0-A.csv	Green0	-395.7648962082104	-381.46353733336855	0.003093944071359	-0.4257505009521214	0.0097390377253695	0.8299237076897721	0.0807818810853837	0.187384274711199	1.368676048869871	103.67366490439215
curvas_lod/0-A.csv	Green1	-420.5333894020875	-406.2320305272456	0.002230160062753	-0.2214997040764473	0.0157750923519795	0.8437972920182999	0.0783678514290806	0.2097580711162454	0.1343216984292135	83.31233639190486
curvas_lod/0-A.csv	Green2	-522.2992571152096	-507.9978982403677	0.0019114391060038	-0.6066453001197577	0.0070044555380813	0.8735706249864976	0.0559326261367887	0.2755212860731918	0.1108002297666075	677.1828072484967
curvas_lod/244-A.csv	Green0	-384.18767071926135	-369.8863118444195	0.0017398126655146	-0.0938620432753727	0.1749669415114376	0.8298917017494132	0.0237227317149127	0.2515531418960893	0.3855731632899785	496.71107372002257
curvas_lod/244-A.csv	Green1	-378.24489251271154	-363.9435336378697	0.0018615562544742	-0.1319604197604357	0.0840356092992491	0.8424472035506856	0.0732685377823194	0.0890974863072567	1.78003618065218	8.292309602216584
curvas_lod/244-A.csv	Green2	-405.7595506915615	-391.4581918167196	0.001754005709302	-0.1069083253525401	0.2002578167769074	0.8285313893215515	0.0035903565909744	0.7745065028437526	17.654372876915136	303.51335874192137
curvas_lod/1E5-C.csv	Green0	-388.8235889064232	-374.64612707127714	0.0044637729355783	-0.1178736872697675	0.1397718142490944	0.9227065684915196	0.2065423892860036	0.249775538466138	3.5548715329616187	18.631397229880125
curvas_lod/1E5-C.csv	Green1	-386.2188908533039	-372.0414290181578	0.0030319613292904	-0.2945033021557869	0.025637723271554	0.8580248660699543	0.2546197436910248	0.2162519703233636	0.392454101377779	37.36260647370211
curvas_lod/1E5-C.csv	Green2	-356.6136325859652	-342.43617075081914	0.0034215575214576	-0.0923989415986172	0.1659951371491903	0.8137070449345073	0.2026518667481467	0.2142185081273297	0.2584576351665538	50.61920738096291
curvas_lod/488-C.csv	Green0	-407.0313310240073	-392.85386918886127	0.0015700096068848	-0.2363835407703836	0.0330236912485977	0.877593343102934	0.0641038867353344	0.1350487068480597	0.1770549303695192	19.185551153681512
curvas_lod/488-C.csv	Green1	-364.718874479473	-350.5414126443269	0.0023065464144112	-0.3046665125166271	0.0184312609200534	0.839293284327284	0.0740707403925645	0.1279572408030755	1.3907383548532797	22.91193235675349
curvas_lod/488-C.csv	Green2	-365.00004144798953	-350.82257961284347	0.0022336850299727	-0.3535499887083878	0.0155229592709792	0.8503703018882798	0.0927415074232725	0.1314932388855495	0.8723414810502885	22.57743421899868
curvas_lod/1E4-C e 1900-A.csv	Green0	-431.0876533484917	-416.7862944736498	0.0036431369118924	-0.1125990680672137	0.1395260931025081	0.8778154729686026	0.2002130036384588	0.1925462044222087	1.677216435185363	30.163165557236013
curvas_lod/1E4-C e 1900-A.csv	Green1	-408.008682756675	-393.70732388183313	0.0030100360616815	-0.0988871420791273	0.1532794837321837	0.8749238244004997	0.1890960881444959	0.2223550726829616	0.0520484158426611	57.47765019562329
curvas_lod/1E4-C e 1900-A.csv	Green2	-403.2398701940211	-388.9385113191792	0.0025922157390436	-0.1062797531088835	0.1619123252879964	0.874163542977285	0.1955651395299495	0.1600721902555735	0.2158329841394499	47.184706727947365
curvas_lod/244-B.csv	Green0	-442.4227623415368	-428.1214034666949	0.0013960262843989	-0.1062586894070351	0.0928051435886738	0.8857404708008616	0.1157394386766711	0.0682625095035275	1.4982560912205098	8.19000159846333
curvas_lod/244-B.csv	Green1	-455.752688639104	-441.4513297642621	0.0019333022152543	-0.1412656894362378	0.1642112606788218	0.8436593040251403	0.1042247999721786	0.3394681123939899	6.140970741562287	1062.4421675621447
curvas_lod/244-B.csv	Green2	-424.0158537419588	-409.7144948671169	0.0020274679396823	-0.1064334695637344	0.1496744907285433	0.8598595945216752	0.1247492785188558	0.2273303244261099	1.8754950341823733	216.5750874453071
curvas_lod/1900-B.csv	Green0	-448.727313809034	-434.3042127352091	0.0027007274787868	-0.1112047139656643	0.1318981081912844	0.8171694226267209	0.2220031761389822	0.2299096468906315	2.168399239474793	77.60981732401179
curvas_lod/1900-B.csv	Green1	-399.9398383304264	-385.5167372566015	0.0034817787407914	-0.1395890510886173	0.0997746841119539	0.8458439332668238	0.270207228676131	0.1766149808397731	0.2609239163227251	36.46349940916242
curvas_lod/1900-B.csv	Green2	-449.4779289852592	-435.0548279114343	0.0039863089147578	-0.1880376172811965	0.0425500394699621	0.8905143019749493	0.2238020910085584	0.18936163356819	0.0966717959143967	27.73511720811878
curvas_lod/1E4-A.csv	Green0	-373.9247945410394	-359.6234356661976	0.0025976349922496	-0.1669527953748124	0.0523647630800685	0.8283635692454747	0.2524905917905591	0.2179655082721179	1.210670272506416	35.49080855977272
curvas_lod/1E4-A.csv	Green1	-393.1179879635078	-378.81662908866593	0.0029375207482974	-0.1301184871725974	0.0694654195251669	0.8448727519655247	0.2192077336448858	0.2008454440032329	0.1137115178788719	37.64397163965387
curvas_lod/1E4-A.csv	Green2	-381.5030053799795	-367.20164650513766	0.0035682053326119	-0.1096431639412659	0.1070140735023549	0.8471945840213829	0.2256478684806475	0.171651977822744	0.2349855156513427	34.01912671029308
curvas_lod/1E6-A.csv	Green0	-347.61530763079907	-333.437845795653	0.0031856572249	-0.0943901453146145	0.0673602010172715	0.848454422250356	0.2146121056022664	0.2511578621298693	0.1652946158288178	33.22597144811786
curvas_lod/1E6-A.csv	Green1	-349.7325550187695	-335.55509318362346	0.0028543883809326	-0.1477195125965148	0.0704101677687816	0.8753507186983996	0.2414742469526234	0.226195240732739	0.0563017518342854	27.44456771496157
curvas_lod/1E6-A.csv	Green2	-363.0997732635354	-348.9223114283894	0.0030300583181745	-0.0686261615765894	0.1705257427534422	0.841693786550628	0.1702217388920301	0.2605744028403525	1.688607235878405	23.196430471802195
curvas_lod/0-C.csv	Green0	-488.72063609399663	-474.54317425885057	0.0025353863932206	-0.1005779714756838	0.0388559868540097	0.8772741031291571	0.0332609607076003	0.647608020085498	21.0804882265267	1314.5602831579847
curvas_lod/0-C.csv	Green1	-522.0707239405531	-507.893262105407	0.0016179776085303	-0.2865854606490563	0.0185471311505104	0.8993024907419418	0.0621375855858167	0.1740699673356345	1.9683795183936728	31.319215969653467
curvas_lod/0-C.csv	Green2	-487.2795515387493	-473.1020897036032	0.0016788624289853	-0.0319314566235128	0.2564234887985697	0.9428083954578604	0.0066756739936696	0.3506160411812622	6.030542189237802	495.3450082729506
curvas_lod/970-A.csv	Green0	-524.8264034916963	-510.5250446168544	0.0014154776296872	-0.080360426442712	0.1802751508179919	0.8961974157836546	0.0294110930908444	0.2036647896210758	0.4658338093036983	63.10257529202486
curvas_lod/970-A.csv	Green1	-482.019686580584	-467.7183277057421	0.0029076576196056	-0.1003734570081559	0.1119225699296782	0.8698509161165958	0.2057286314225382	0.1649396377637135	0.1475940199211281	34.192397908256794
curvas_lod/970-A.csv	Green2	-486.2819759054841	-471.9806170306422	0.0027739422931442	-0.1190229886310635	0.0753079356161606	0.8182475363961103	0.2322595081441005	0.1524510483078081	0.0811989642101886	24.22146094217896
curvas_lod/0-B.csv	Green0	-455.5657370729224	-441.2643781980805	0.0027254084307605	-0.6142839409325145	0.0072439889181499	0.922707947079798	0.0517816291234158	0.2625144198294963	9.243117260694612	61.19542983245203
curvas_lod/0-B.csv	Green1	-466.022863664944	-451.7215047901021	0.0022777954964009	-0.2990033311009059	0.0120739876307571	0.8884963439619995	0.1246845194605562	0.2078241902465446	0.536601598834308	453.230385929042
curvas_lod/0-B.csv	Green2	-417.5348321748361	-403.2334732999942	0.0022731827078963	-0.1185279601295008	0.0249769482555142	0.9067793039843882	0.0118316338508645	0.2933756987399452	1.4415659968743058	942.309245168472
curvas_lod/488-B.csv	Green0	-391.5194918641411	-377.2181329892993	0.0033191212134301	-0.0855919458855862	0.1406322383533296	0.8040394984674987	0.011877139057018	0.9889050630857826	8.8602741137722	3510.6325942896565
curvas_lod/488-B.csv	Green1	-349.3685837086515	-335.06722483380963	0.0040564014515689	-0.1005019517123588	0.7104518626982799	0.8990397829968705	0.0686736640475507	0.3480443259412552	12.032953662930986	1045.529077662204
curvas_lod/488-B.csv	Green2	-408.1930705390919	-393.89171166425	0.0016340218502997	-0.092865663347186	0.1951299639126613	0.8349687607690331	0.0413955536283564	0.1872625037317906	0.3544317879917156	97.5888978811096
curvas_lod/1E4-B.csv	Green0	-478.3219691217394	-464.1445072865934	0.0027587791019145	-0.1064991580092992	0.1199719426035545	0.8413793250339223	0.212977010884094	0.1957726392837516	0.7001303425481933	33.09254455137944
curvas_lod/1E4-B.csv	Green1	-489.7500654146782	-475.57260357953214	0.0023677231731919	-0.1539322995835023	0.0569079964930109	0.8837263521230866	0.2161668156443045	0.1955243449077555	0.0121821160103788	41.21632471168574
curvas_lod/1E4-B.csv	Green2	-457.272196507147	-443.0947346720009	0.0030397306240148	-0.0860675338671904	0.1403015851818416	0.828661178565156	0.176160338414842	0.1821803904835075	0.1774133087980408	34.775373275201225
curvas_lod/244-C e 122-A.csv	Green0	-395.0657666491624	-380.8883048140164	0.0032735798457709	-0.0793979453250565	0.1666069537644764	0.9061727561827624	0.202362329370027	0.2041838520460929	0.0264418556453367	48.00564878825909
curvas_lod/244-C e 122-A.csv	Green1	-402.4652759802421	-388.287814145096	0.0017803204992993	-0.1326569351899656	0.0861641860784884	0.8333240909623483	0.1493807994370188	0.0777605599042359	0.0924162874008192	12.328155113935576
curvas_lod/244-C e 122-A.csv	Green2	-443.0610165729193	-428.8835547377733	0.0016100787257163	-0.096129059200203	0.1844483628568199	0.8139449258237531	0.1294519591145832	0.2967788865253756	4.178865698462143	1175.8290941153718
curvas_lod/244-C e 122-A.csv	Green3	-464.7366376010682	-450.5591757659221	0.0025206640675455	-0.0905351529809954	0.1788384316457809	0.8914643147367942	0.1744846350676395	0.2093277767290278	0.1510980185586504	53.68277313411223
curvas_lod/1900e970.csv	Green0	-453.8774039859077	-439.57604511106587	0.0029870277252965	-0.144443143830085	0.0367618394986797	0.9197648709496148	0.190863847550162	0.20475230211567	0.0979542708929214	54.433810210557176
curvas_lod/1900e970.csv	Green1	-496.1175051174613	-481.8161462426194	0.0027927701746467	-0.1067027842354203	0.170223208640545	0.8154055810121215	0.2102952497784474	0.1513020542342165	0.7210719620327198	34.02529903274951
curvas_lod/1900e970.csv	Green2	-496.2487576101511	-481.9473987353092	0.0012324683599333	-0.0706884742616313	0.1596111652119204	0.8467830779662886	0.1017642974090312	0.2183270782157201	0.99660262262767	316.82710889173603
curvas_lod/1900e970.csv	Green3	-494.4909161247383	-480.1895572498965	0.0030063092472769	-0.117896739624607	0.1327852687406478	0.7810861856083158	0.310251158238153	0.1262346543203976	0.074230564424253	22.85649731105256
curvas_lod/970-C e 488-A.csv	Green0	-386.8411814842106	-372.5398226093688	0.0020489916330767	-0.0896685746298318	0.0939214822419491	0.8192498451172443	0.1184245770051164	0.3195798506586786	6.960145096259926	427.4894746052424
curvas_lod/970-C e 488-A.csv	Green1	-361.0579539556869	-346.75659508084505	0.0025995196964998	-0.0923716651234713	0.1040991061027157	0.8807191352757999	0.2146498058273626	0.1995875162997736	0.2135854631188571	83.09082211149612
curvas_lod/970-C e 488-A.csv	Green2	-370.2270244168081	-355.9256655419662	0.0036292860846148	-0.2147118250952409	0.0130575854569108	0.8160354404604113	0.2065913909722036	0.2466280003597327	0.3645720947618368	122.28187180305537
curvas_lod/970-C e 488-A.csv	Green3	-385.2028407377863	-370.9014818629444	0.0032381265561058	-0.2005170362327066	0.0290928903620131	0.8308112934588153	0.2346435770120393	0.1722757107021778	1.642872077686447	50.48686870948355
curvas_lod/1E6-B.csv	Green0	-350.6391657043522	-336.46170386920613	0.0037667290649154	-0.1552477084405819	0.0381243094325267	0.8189210180812656	0.2244682853595277	0.2353788136971959	0.2227870291573239	39.4254546625999
curvas_lod/1E6-B.csv	Green1	-368.60594640996095	-354.4284845748149	0.0030408570598349	-0.144482147555432	0.0581559708308955	0.8314723422443763	0.242672375406124	0.2139142571409573	0.115249017459245	30.319382449592503
curvas_lod/1E6-B.csv	Green2	-366.0502666530188	-351.8728048178727	0.0043544894003542	-0.1554755942157482	0.037144119737782	0.8360043331440757	0.2283623281297028	0.2282657502263937	0.6600461810111972	40.551482331633686
curvas_lod/1E6-B.csv	Green3	-262.293470843665	-248.1160090085189	0.0199831404103467	-0.0002747722034661	0.8277826042956552	0.7978274896596652	0.1631495844819617	0.2157817277382512	0.5132948080384765	39.81112912580282
curvas_ferramenta/0000007C4D:01O87:TEST003:_07C4D_NautT001Tubos9a12.csv	Green0	-263.8613232660514	-249.55996439120952	0.0060470824622832	-0.2038640760798328	0.7205140264698862	1.0330800107387756	0.1472572730556512	0.1755144670929884	0.3202333616386232	103.10817421304564
curvas_ferramenta/0000007C4D:01O87:TEST003:_07C4D_NautT001Tubos9a12.csv	Green1	-394.3949018206841	-380.0935429458422	0.0050594587596935	-0.0844892500361369	0.3681423876374509	0.8700053259474165	0.1397456142785003	0.2188818874338919	1.092917729821587	825.9950524353934
curvas_ferramenta/0000007C4D:01O87:TEST003:_07C4D_NautT001Tubos9a12.csv	Green2	-259.0264913989545	-244.7251325241126	0.0039470256927771	-0.2980825475908013	0.6828393449510881	1.1415747948381485	0.1447264243566901	0.2167792979413848	0.1507587567921078	1107.7456178530413
curvas_ferramenta/0000007C4D:01O87:TEST003:_07C4D_NautT001Tubos9a12.csv	Green3	-345.08351085350114	-330.7821519786593	0.0051079467940999	-0.1094275932134616	0.7767001895356919	0.8831789277106477	0.120840311893925	0.279942194086455	7.083262221987719	2412.309196456092
curvas_ferramenta/0000007C4F:P5022:TEST003:_07C4F_NautT001Tubos17a20.csv	Green0	-316.94793685729616	-302.6465779824543	0.0068154183143092	-0.1921719798731059	0.5209923203927825	0.988997683987234	0.1541507552506258	0.1997557295412794	0.4186531487921861	638.4689045021416
curvas_ferramenta/0000007C4F:P5022:TEST003:_07C4F_NautT001Tubos17a20.csv	Green1	-453.8066359514948	-439.5052770766529	0.0034977606031952	-0.0786943265080352	0.43668897670444	0.8754981075856987	0.1336753759087454	0.221379443068033	4.763756874522241	629.628805214107
curvas_ferramenta/0000007C4F:P5022:TEST003:_07C4F_NautT001Tubos17a20.csv	Green2	-217.9982260539668	-203.6968671791249	0.0074820275941582	-0.3929028638028785	0.862068408612724	1.1573510999004073	0.1356297495265741	0.1440534844486266	0.5432741831582424	128.02903860041977
curvas_ferramenta/0000007C4F:P5022:TEST003:_07C4F_NautT001Tubos17a20.csv	Green3	-384.5070734128776	-370.2057145380357	0.0051318579679024	-0.1147562906921845	0.5183216394434602	0.916416593757864	0.1488082820060511	0.1345000625088221	3.7732463294792153	37.138730509913614
curvas_ferramenta/0000007C4E:U5A3Q:TEST003:_07C4E_NautT001Tubos13a16.csv	Green0	-388.7353035757285	-374.4339447008866	0.0053235609058199	-0.0484116541694173	0.1661257720227251	0.7800175355640415	0.1448830545238938	0.2106938393505423	15.213540350001974	43.49600172190373
curvas_ferramenta/0000007C4E:U5A3Q:TEST003:_07C4E_NautT001Tubos13a16.csv	Green1	-374.1478810780324	-359.8465222031905	0.0047904271944313	-0.121386184666359	0.4779663054865914	0.882714923136413	0.156178490301962	0.2113697915195475	0.1265997422366865	780.2410973592871
curvas_ferramenta/0000007C4E:U5A3Q:TEST003:_07C4E_NautT001Tubos13a16.csv	Green2	-343.68328002653743	-329.3819211516956	0.005352601653264	-0.1520515709330561	0.5492757427410584	0.8969831935344661	0.1555240954300167	0.1958046995792834	0.6942270315359095	475.81672735877976
curvas_ferramenta/0000007C4E:U5A3Q:TEST003:_07C4E_NautT001Tubos13a16.csv	Green3	-319.4849154191345	-305.1835565442926	0.0071527495071303	0.0	0.6947003613492467	0.8176744389216107	0.1747095063755448	0.1635372037493052	2.948498550772199	111.91823869895582
curvas_ferramenta/0000007C50:H6XEC:TEST003:_07C50_NautT001Tubos21a24.csv	Green0	-445.3836609870005	-431.0823021121586	0.0032600078183426	-0.0665894770887874	0.2585996377698054	0.874939436649518	0.1383309015135821	0.1897289529286577	4.566617078924255	172.59431436953523
curvas_ferramenta/0000007C50:H6XEC:TEST003:_07C50_NautT001Tubos21a24.csv	Green1	-395.29111408089744	-380.9897552060556	0.0038488960365887	-0.083165713178946	0.4595716254610368	0.9247147900305616	0.1338048186444425	0.1903683157617158	1.0517934022848878	303.17456898094827
curvas_ferramenta/0000007C50:H6XEC:TEST003:_07C50_NautT001Tubos21a24.csv	Green2	-394.0292725703536	-379.7279136955117	0.0033397458237021	-0.0951227990465652	0.6713391211878431	0.92231649810542	0.1355084243356367	0.145894641315767	0.7995840102849372	109.57733098299812
curvas_ferramenta/0000007C50:H6XEC:TEST003:_07C50_NautT001Tubos21a24.csv	Green3	-416.9191409976011	-402.61778212275925	0.0036992452438527	-0.0913184603963662	0.3718385362842663	0.8952787058948039	0.1582190424910954	0.1969515917395252	0.3898319304205874	482.4137735641704
curvas_ferramenta/0000007C4C:W2GFV:TEST003:_07C4C_NautT001Tubos5a8.csv	Green0	-347.6813247115678	-333.37996583672594	0.0058229010658155	-0.1336821804143333	0.7635037402643722	0.9361034540291512	0.1639700981307517	0.1886017588599363	0.0479477489167391	341.0926936355358
curvas_ferramenta/0000007C4C:W2GFV:TEST003:_07C4C_NautT001Tubos5a8.csv	Green1	-448.4845403441528	-434.1831814693109	0.0037572063294171	-0.0667393449518186	0.1489315233426172	0.8636788251665042	0.1587180310097999	0.225732306517421	0.7773711371327772	65.46632259311741
curvas_ferramenta/0000007C4C:W2GFV:TEST003:_07C4C_NautT001Tubos5a8.csv	Green2	-525.723437008486	-511.42207813364416	0.0013151314387757	-0.0746106527551398	0.3423189754080492	0.8167650099355788	0.1399848363487279	0.6305975334831169	37.74174364851999	0.3085897071011331
curvas_ferramenta/0000007C4C:W2GFV:TEST003:_07C4C_NautT001Tubos5a8.csv	Green3	-415.7483538043946	-401.4469949295527	0.0039334612463289	-0.1084076178347253	0.3862891104382037	0.9301921158036476	0.1737064852626291	0.2220186489067792	7.343979188127799	195.64422145670096
curvas_ferramenta/0000007C4B:Q7IJO:TEST003:_07C4B_NautT001Tubos1a4.csv	Green0	-368.2466737027317	-353.94531482788983	0.0044131874875714	-0.1139643233992865	0.3765952571254581	0.9265188383026016	0.164199834292558	0.2091660663283536	4.362088370481793	357.9774298168968
curvas_ferramenta/0000007C4B:Q7IJO:TEST003:_07C4B_NautT001Tubos1a4.csv	Green1	-389.90760986310505	-375.6062509882632	0.0039656114652979	-0.1202034302712505	0.3620408892297633	0.92546210630564	0.1652734076227357	0.196257999204478	0.0724097803161104	621.2749924732677
curvas_ferramenta/0000007C4B:Q7IJO:TEST003:_07C4B_NautT001Tubos1a4.csv	Green2	-355.88687559143904	-341.5855167165972	0.0048405091157177	-0.1123677378997929	0.4962833969517621	0.9082327844616304	0.1499735670267744	0.1853302088627282	0.6036172371801346	260.76370022804923
curvas_ferramenta/0000007C4B:Q7IJO:TEST003:_07C4B_NautT001Tubos1a4.csv	Green3	-373.45123682277824	-359.1498779479364	0.0050668185811743	-0.1010249138104623	0.4379037010423791	0.8958254526749421	0.1660195171921927	0.2391924073568145	13.232985741491447	90.69816642112792
curvas_ferramenta/0000007C51:D3N8N:TEST003:_07C51_NautT001Tubos25a28.csv	Green0	-308.5985133422864	-294.2971544674445	0.0066146771266101	-0.1436537299581781	0.5339771358160667	0.9272160593427848	0.1713557667085976	0.1408487122853206	9.525173433785335	16.699803972033948
curvas_ferramenta/0000007C51:D3N8N:TEST003:_07C51_NautT001Tubos25a28.csv	Green1	-348.81493545961285	-334.513576584771	0.0048558311148705	-0.0975124242597865	0.4949385089793519	0.9004001131239324	0.1361220169251032	0.2033009595955625	10.443728717930783	80.55579819544221
curvas_ferramenta/0000007C51:D3N8N:TEST003:_07C51_NautT001Tubos25a28.csv	Green2	-327.0948400457554	-312.79348117091354	0.0051796882201477	-0.1391107461866069	0.5942340031410142	0.940336601462444	0.1590405712341486	0.1824423640593027	0.0409655208737333	262.0188503514587
curvas_ferramenta/0000007C51:D3N8N:TEST003:_07C51_NautT001Tubos25a28.csv	Green3	-379.9527011956746	-365.6513423208327	0.002385662015323976	-0.09433700916040991	0.30255139934358344	0.8714123807171156	0.16603189533247403	0.8462610104255752	37.11981363156082	0.1396587938001177
