# Supplementary material for: Data treatment methods for real-time colorimetric loop-mediated isothermal amplification reactions
Source: Sci Rep. 2023 Sep 1;13:14397. doi: 10.1038/s41598-023-40737-x (PMC10474118; doi:10.1038/s41598-023-40737-x)
Supplement: Supplementary file 1 — Supplementary Information 1. [file 41598_2023_40737_MOESM1_ESM.zip › 5p_Double.csv]

Arquivo	Canal	AIC	BIC	RAE	a	b	c	nmax	r	xt	f	nmax2	r2	xt2	f2
curvas/000000768B:IYT51:SW001:_0768B.csv	Green3	-253.9932141579077	-236.8843854815241	0.0016455660423638	-0.0635282384819711	0.2185198731202361	0.8413255822587621	0.0986967237690026	0.4137388352880276	0.1764993822247917	1375.635565059535	0.0627711511979436	0.7980917923889274	2.51262527953314	3772.7152799587234
curvas/0000007A2F:XSOOG:SW001:_07A2F.csv	Green3	-212.7499045805212	-195.331196257504	0.0020858558478312	-0.0834325712465263	0.2550650165996617	0.866014770688927	0.0491709753301732	0.6106984728601814	6.162440239376339	1940.1009870001992	0.1132400755724849	0.5549055613777054	0.1367470902245452	702.8915374918518
curvas/00000077D5:NSLO5:SW001:_077D5.csv	Green3	-206.02505458010447	-189.2350888093268	0.002638736737034	-0.0493831318230417	0.2801773885571116	0.8640965614814408	0.0978658860629641	0.4404343705930739	0.2005140338163122	477.76467083108906	0.0426177004831152	0.5511891436558516	5.237523403031674	3181.8902529969228
curvas/1E6-A.csv	Green3	-359.8976695718783	-337.6188009737916	0.0026275525242693	-0.084527088582706	0.1368296422440126	0.7679979525663474	0.0923777300316324	0.6757428218593676	0.8741685595138354	1503.33813166207	0.1268307101338387	0.4709850643250122	1.0397475990187837	3118.987444855056
curvas/00000079FB:8JFBH:SW001:_079FB.csv	Green3	-253.80064511715693	-237.0106793463792	0.0013208546428687	-0.0649174030370322	0.2797966278840205	0.8831523637175259	0.0508895194877321	0.6520148460363586	4.359510053077545	4308.838768449579	0.090376960105188	0.6244714959540365	0.0825561704441379	1151.5523739449584
curvas/00000079F6:TD16Q:SW001:_079F6.csv	Green3	-265.870811403448	-249.08084563267016	0.0017571537205707	-0.0714171101013356	0.2370697297954082	0.8691304297475554	0.0974244709881173	0.6049233791355827	0.8661336713819946	565.412749630773	0.066840319298415	0.603742192510723	5.636974886031782	795.2620723314957
curvas/00000078A0:J70EQ:SW001:_078A0.csv	Green3	-242.57723573900813	-225.7872699682304	0.0013947112017854	-0.0623289379700903	0.340783639525029	0.8818844058239372	0.0628655179494823	0.4160185762497841	0.3717292996306802	1631.6148135006906	0.075698254286382	0.5741780890987902	1.5471397693266271	641.5111720390696
curvas/00000078C3:PU5DA:SW001:_078C3.csv	Green3	-285.23548965643585	-268.4455238856581	0.0018440028246622	-0.0718425148645987	0.2585127885081059	0.8792874331391715	0.0901468229943907	0.5356696667735898	1.64957914684464	407.3102499050306	0.0525273251635262	0.7365524398051829	7.651989365882497	2108.2272705820665
curvas/0000007653:UQ6OX:SW001:_07653.csv	Green3	-240.77738222405736	-223.9874164532796	0.0019448084326844	-0.0801056816386033	0.1218425568426846	0.8812557953394056	0.0857030065857001	0.7242227118261446	4.010176309461885	2519.90954089112	0.0937015237581547	0.4784224470707101	3.559325141977989	2091.3956150182635
curvas/00000075FD:IQ4DP:SW001:_075FD.csv	Green3	-297.9193275759028	-280.81049889951925	0.001873090381945	-0.0534300555670169	0.1464923288211233	0.8378708559901732	0.0814995488373826	0.5688275270025324	0.4224931817540571	1044.1075382155284	0.0756217788476404	0.4768568961899875	5.156339539003681	549.7002258019935
curvas/00000072C0:QY1LX:SW001:_072C0.csv	Green3	-226.5194422133727	-209.7294764425949	0.0014712371699802	-0.0592885899151148	0.3329334978557651	0.8850533788397619	0.0551212515487088	0.5833429651718026	4.409467415583131	4636.091649704571	0.0782210395160023	0.5534306013345626	0.2973743663377027	851.3368467886592
curvas/0000007657:HPB6T:SW001:_07657.csv	Green3	-187.9241786435752	-171.13421287279743	0.002284881715841	-0.1345332419128	0.4210486556281886	0.8761569909511896	0.1229371292467077	0.4157399024667205	1.4203452102376914	1222.1141026360522	0.0826551887792703	0.8276845306340953	3.405260280551939	4794.723812355387
curvas/0000007876:ELYZA:SW001:_07876.csv	Green3	-249.14928563655505	-232.35931986577725	0.0016930634250096	-0.0693530780358023	0.2700852634853264	0.8532531706065434	0.0794137936189953	0.6865268187038687	0.2629400379797694	4032.9997020042174	0.0863861843115278	0.5355950117427382	3.4757543963276176	1828.6523702488023
curvas/0000007A22:2RZSA:SW001:_07A22.csv	Green3	-239.82133450919585	-223.03136873841805	0.0020002581466027	-0.0811413075449487	0.1816682736979387	0.8007118101409987	0.0849563933443086	0.6498130634414064	0.1777442649459539	1013.6691727286204	0.0667612443221541	0.4657611021791459	0.2291864535460109	1962.967156255772
curvas/0000007A1B:G80ML:SW001:_07A1B.csv	Green3	-218.04149333251527	-201.2515275617375	0.0012795591780567	-0.0806479096474079	0.2447978612364566	0.8657144492402755	0.1063653954797203	0.5728575352053695	1.7983561671992834	321.0568224991912	0.0572558704576685	0.7160961673575644	8.160716403983647	830.4381033078716
curvas/0000007795:LI9KO:SW001:_07795.csv	Green3	-233.0214521185043	-215.91262344212075	0.0012681555915456	-0.0809893670104784	0.2802005235987218	0.8890610616664626	0.069299496104219	0.7285955304011673	2.1854085899360336	1636.8331708605072	0.0784828018730097	0.3822237711611192	0.4279872184598348	724.100464736869
curvas/000000784F:JP61I:SW001:_0784F.csv	Green3	-186.2831315651344	-169.49316579435663	0.0028021775716361	-0.1240728033137587	0.4793900297456632	0.935841480239196	0.1411764705882353	0.3456182397164294	0.8727929860005046	107.02165882840632	0.0085427228084482	0.2734080375484241	11.792831774746348	614.7522262740637
curvas/0000007761:G5F4E:SW001:_07761.csv	Green3	-245.61846491001216	-228.8284991392344	0.0014725896767959	-0.0816502946589177	0.1986602650564783	0.8689745385161717	0.0651958084067935	0.4037670591276681	2.3883158927197075	658.8523948878666	0.0880270822210379	0.593731184132911	1.4884023868140306	932.6270099765352
curvas/00000079CA:L51CL:SW001:_079CA.csv	Green3	-179.37666226116804	-162.58669649039027	0.0016142955557309	-0.1110823933888268	0.4300578419583276	0.923709731013402	0.0912955088918216	0.3517620473678218	0.2535512159789198	239.49378454532865	0.0682164127092711	0.8932138699909649	3.7323268156386	684.0319148366641
curvas/0000007B5B:F4NEB:SW001:_07B5B.csv	Green3	-245.2595728001034	-228.46960702932563	0.0015644323779074	-0.097259929082378	0.2205334122857681	0.9039552478777452	0.0724035441683588	0.8130630528767591	3.088874518696356	1800.7956833071796	0.0823352003462903	0.3624116096683847	3.01486204635026	184.4614968573725
curvas/0000007BCC:F7M5W:SW001:_07BCC.csv	Green3	-231.04158404674388	-215.62841284846016	0.0022183810054079	-0.1182662957798343	0.0345596837971145	0.8546661027448093	0.1127675838331514	0.6021123605488572	3.773357832966259	4070.973210137354	0.0703064497137742	0.6788236684935799	12.000259844404406	2318.1530995883736
curvas/0000007584:VEYUB:SW001:_07584.csv	Green3	-250.5774064304425	-233.7874406596647	0.0017074050818976	-0.0379361186029114	0.1733751890907663	0.8611139296664214	0.0418118650260277	0.6078926107802807	7.537872847587772	2051.135970512955	0.09762754680037	0.4098269292998171	0.8652723271850679	135.0805198684797
curvas/000000760B:4J1MP:SW001:_0760B.csv	Green3	-226.4555131111268	-209.665547340349	0.0020108424580509	-0.0661446013729123	0.1437902783853948	0.793830460049052	0.0717819558047971	0.7952570040342161	2.573223027702148	1237.0228715104977	0.116356837861727	0.3972542747215601	0.084746384512976	563.5294310130097
curvas/0000007825:0OEPA:SW001:_07825.csv	Green3	-233.1054228804874	-216.31545710970963	0.001698507197191	-0.0713164970244569	0.3587162957222145	0.8658001486302855	0.088664708984495	0.4560909376664078	5.759717181850652	201.6488923121876	0.0621584867994636	0.8115532966449632	2.282677149572009	3954.580175145392
curvas/00000079F0:BF8GZ:SW001:_079F0.csv	Green3	-198.1044949173584	-181.31452914658064	0.0022646834434792	-0.1002922244658155	0.2813790934485454	0.8774949402646781	0.0939924168785484	0.3474578201072706	0.8356288912106912	235.8268671797047	0.0925003787023774	0.700314590876019	0.4846178047537529	2858.6083502678225
curvas/00000076D9:86ZNH:SW001:_076D9.csv	Green3	-209.9275684257656	-192.20747138667912	0.0022045185599273	-0.0864635714643993	0.3046087000343087	0.8612039294014595	0.1179371381177222	0.3166427759498044	0.2181834424891151	199.0704374109836	0.0485754120721835	0.9961990953485792	5.151972711242048	2624.469475188451
curvas/0000007B6B:GK4HH:SW001:_07B6B.csv	Green3	-248.57521988160207	-231.15651155858487	0.0026134068884767	-0.1079161597416601	0.3435177025135333	0.9183588492573148	0.0757167895515699	0.9497892607986304	4.09625369816827	2069.235625283566	0.0895273986950686	0.4980813539931587	6.917849971827913	158.72746183373405
curvas/0000007767:19I2J:SW001:_07767.csv	Green3	-208.7349888439172	-191.94502307313945	0.0040045568270937	-0.0910451056480202	0.2693057604103217	0.8871327503382406	0.1396664269398742	0.3564608306143779	0.1754015566158338	142.5115720140812	0.0138546201501345	0.9758579994419097	14.878270627155684	3097.096634216229
curvas/0000007687:COSZ4:SW001:_07687.csv	Green3	-210.8944239312732	-194.10445816049543	0.0015027389990964	-0.1046976575673148	0.2329780404948461	0.8814035964303797	0.085332555224864	0.4057250879156082	1.3747424200555285	1062.0651983722953	0.1002931125919884	0.5568173796429924	1.4635947264258695	816.6329114021773
curvas/00000079D3:CD9EA:SW001:_079D3.csv	Green3	-204.7138757112099	-187.9239099404321	0.0034682297742893	-0.0787245179669258	0.2661442155996952	0.8505881666012747	0.0934808605147483	0.762506287184146	1.713666648872631	3841.716262392513	0.0769468190963478	0.9962341407652376	10.42470658549209	2065.3042968994887
curvas/0000007363:U5SN1:SW001:_07363.csv	Green3	-196.7368459939743	-179.94688022319653	0.0018712420103631	-0.104655449286975	0.492843304818889	0.8949493790420073	0.081632756947367	0.682162237532526	2.527804015640782	605.0031700502018	0.0673451204503301	0.4450690775112246	0.2801160584064188	2438.331579417984
curvas/0000007881:1FIJL:SW001:_07881.csv	Green3	-221.2838891541177	-204.49392338334	0.0021307127771791	-0.1084918644687196	0.3509902340805628	0.9179275449681062	0.0035986969179364	0.7927607203674076	18.302790960050903	677.0979648325683	0.1411764705882352	0.3263264251503167	0.9492236392686132	75.26032021901705
curvas/0000007A4C:94CR7:SW001:_07A4C.csv	Green3	-198.7266514693609	-181.6178227929774	0.0020949838680413	-0.114696444596883	0.4885295022682657	0.8922482712921171	0.0800695850158542	0.7627822745874997	0.7918408350344326	3317.4181265363377	0.0846408515429313	0.5222551292978254	6.170067097878872	249.7479915517529
curvas/0000007839:4G7FF:SW001:_07839.csv	Green3	-210.81904337108125	-194.02907760030348	0.0016914428321043	-0.0832044481294501	0.3990296087872684	0.8940834233162115	0.0849449620945672	0.6986334207825585	2.7457777957999108	890.2820257465805	0.0643430599486	0.519577620258475	3.267620106718571	1747.8920937137232
curvas/0000007A28:MN7CS:SW001:_07A28.csv	Green3	-149.56697113590295	-132.7770053651252	0.0019498344942185	-0.1844078537384234	0.6007952372890726	0.982856538400964	0.0541869748744127	0.5461871521177416	3.0185446229639594	4117.833606056733	0.0997475748649135	0.6250751819953676	1.765251248047126	882.7670791610542
curvas/00000079CC:EOR1L:SW001:_079CC.csv	Green3	-203.06470616773467	-185.64599784471747	0.0025648982240402	-0.1251631356130353	0.4724191387414362	0.8772445833378482	0.0935959671193556	0.557871451489761	2.690625018699902	2622.628524664963	0.0951015276317288	0.7006000533594149	0.1953753804948243	2266.838487928483
curvas/000000785A:F1CF4:SW001:_0785A.csv	Green3	-210.3627499527873	-193.5727841820096	0.0017010155174319	-0.0874604339058745	0.4707442187917761	0.901289165060711	0.08479988963434	0.374446780435048	0.3782451215790281	445.3967898620843	0.06439807099136	0.8844791547970547	2.9508774864251364	3102.8273916208263
curvas/00000078B5:NZZNF:SW001:_078B5.csv	Green3	-254.9832001742637	-238.193234403486	0.0016562550623389	-0.0854091048541359	0.2611627030632152	0.8893472930314406	0.0778578089661275	0.7477440037970998	2.242864935035107	1184.4957244069628	0.074406207677842	0.4472780181753485	0.1436503513809117	1541.256941454986
curvas/0000007A27:4T6TQ:SW001:_07A27.csv	Green3	-222.8399436357924	-206.04997786501457	0.0013237894848386	-0.0661655019935748	0.2673341913980099	0.8806710447341951	0.0874930346848934	0.6699529321525419	0.9138258251615176	1400.472411862024	0.0574823285682566	0.4395704901480425	9.75855451844916	31.69872655739889
curvas/0000007A4D:US2J3:SW001:_07A4D.csv	Green3	-232.3309757021236	-215.54100993134583	0.0018086108724812	-0.0857974589968858	0.1928733024644717	0.8595208981171857	0.1059692060094654	0.5631895641367899	1.225195146549476	320.75711075864893	0.0708352987586469	0.4181037139046237	0.2012389463429135	1083.7640333105446
curvas/0000007A30:5ZDJ3:SW001:_07A30.csv	Green3	-221.74079791723696	-204.9508321464592	0.0014106076844489	-0.0752476613631481	0.288155184265717	0.8665537573204685	0.0591541652104866	0.4822561201788496	2.923530448940425	1362.4055677751562	0.1037742497460483	0.6000970301204913	2.329516551001076	427.7461957782864
curvas/00000077EE:6NXFV:SW001:_077EE.csv	Green3	-267.48277552710664	-250.3739468507231	0.0017499713550166	-0.070847986923568	0.2801850099190661	0.8455857344459263	0.0850273652558839	0.7217458659831817	2.0073813110902354	1390.820096086969	0.0823936074265917	0.5067996869457	2.3190986462407857	2244.271397962848
curvas/000000788C:VFTIL:SW001:_0788C.csv	Green3	-222.71199549595647	-205.9220297251787	0.0023384036558333	-0.0959179182834765	0.301781986572965	0.8731006750674518	0.1214847675998694	0.4050999469054535	1.7721329316281351	434.8049729150944	0.0622780665870466	0.9003293441086125	3.0042385494096444	3643.652268705196
curvas/000000764D:7VK1T:SW001:_0764D.csv	Green3	-216.2519636537532	-199.46199788297545	0.0021768911190546	-0.0928036465421105	0.1789559536609105	0.8268047942493411	0.1185925708098388	0.3007566873617577	0.049028561746837	170.20180797748566	0.0850105245169385	0.7058984599949819	2.8370810924928263	606.2812013495424
curvas/00000077D6:0SPPG:SW001:_077D6.csv	Green3	-191.4529279786784	-174.66296220790056	0.001983013016488	-0.117258306199034	0.1313330474111291	0.8806219602422415	0.0949406400802163	0.7370974073750246	3.2852121121380886	668.1432178028306	0.0913488686107311	0.4054665221727436	1.2364902038760608	599.4801620504085
curvas/0000007890:UMRWK:SW001:_07890.csv	Green3	-250.14338570279347	-233.3534199320157	0.0019988494287378	-0.0441110546188034	0.2714902201009445	0.8288347176340474	0.0690346406623117	0.4556955377636313	2.7983149630453235	1800.4118716978	0.0810368815770628	0.5952675494554214	2.414782054323832	702.8169790055135
curvas/0000007366:5GZT4:SW001:_07366.csv	Green3	-185.8550079044528	-169.06504213367504	0.0035711358655902	-0.1080408384087841	0.438087952913575	0.8855062766555555	0.1686274509803921	0.2826226162422018	1.1829209456274	42.72369473041644	0.0158306626398129	0.1901735504716909	0.3853688440662505	498.4653731628328
curvas/0000007782:67SX0:SW001:_07782.csv	Green3	-244.1828610185228	-226.7641526955056	0.0017096626696209	-0.0732159115658426	0.1512189972229245	0.8637942165738899	0.0940736039332342	0.5798900862227605	1.1248801479452732	844.9134646991527	0.0663271816781762	0.3537593943943168	0.7874580722159368	445.46486044175873
curvas/00000075CB:GS8U1:SW001:_075CB.csv	Green3	-287.5485655752492	-270.75859980447143	0.0014868974192254	-0.0723150965706797	0.2031341891091902	0.8501519379218255	0.097218287689488	0.6121449256330259	0.1318738798028817	1139.0307921771566	0.0650189634998367	0.4047641671977703	0.0987497264808003	925.9665763812592
curvas/000000786E:PNOPP:SW001:_0786E.csv	Green3	-251.03268606041428	-234.2427202896365	0.001803783285639	-0.0627673424010778	0.2385797886174621	0.8404943779147582	0.0910089514049647	0.5911697693414607	0.8652100103315878	1178.6480317741598	0.0740951634211244	0.461335867405299	0.2301928303652179	4142.791077161398
curvas/00000074CF:1H7DY:SW001:_074CF.csv	Green3	-216.88074721621567	-200.090781445438	0.0018380649260087	-0.1089778853149454	0.4804630765070652	0.8905811622953741	0.0646604217597124	0.8195577046857186	1.4388914049709376	2047.8191260912583	0.0925875350021582	0.4726013569991946	0.5599559228682965	1849.270405974058
curvas/000000738A:7AU93:SW001:_0738A.csv	Green3	-222.9191931394038	-206.12922736862603	0.0014395312356345	-0.0664196011760207	0.2452427479588668	0.8262684642189962	0.0738115203887352	0.5308454984633131	6.947394262074745	413.0856730216552	0.0921082680174122	0.6446491859968283	4.5061286056489145	116.5455368079952
curvas/00000079E9:IHS8P:SW001:_079E9.csv	Green3	-140.1250413426704	-123.33507557189262	0.0063965014846629	-0.2189404156484361	0.5388935769825315	1.0072667336391423	0.0442099102679505	0.9095395049864506	10.03650819923708	1299.726930594671	0.102935382230397	0.5851127451682728	0.0295114420944495	1182.93942260702
curvas/0000007766:IR5Z7:SW001:_07766.csv	Green3	-191.87601938201607	-175.08605361123838	0.0045513798887766	-0.0903407792065314	0.2393504019703393	0.8792104810840261	0.0816396848298103	0.6699971438347534	7.258050288715496	1150.5736665357044	0.0696349894548912	0.90178257782881	4.61665249457533	1209.7180105741404
curvas/00000079E8:ZVJ1P:SW001:_079E8.csv	Green3	-233.60844366177173	-216.818477890994	0.0018064976198628	-0.0836222640972009	0.3913745948168712	0.8858422414112455	0.0656523385827239	0.5683999391938394	5.284375826125968	588.0772959668209	0.0837676377024859	0.7127952840107641	0.1776974865795519	3101.2592466419387
curvas/0000007A02:S51EG:SW001:_07A02.csv	Green3	-232.80625451452843	-216.01628874375064	0.0022933347745906	-0.0712240229511806	0.23348153521849	0.8570120726248585	0.0795364603184301	0.8670402129450461	2.902758081441375	1420.0961722721545	0.1030039363359271	0.3912219910898714	0.32664354423456	455.1564811400181
curvas/0000007851:761H8:SW001:_07851.csv	Green3	-244.2194394397609	-227.4294736689832	0.0014059733495304	-0.1031464644237642	0.2557850673749957	0.8889034784372196	0.0849737769686799	0.6691579738334494	0.0297760198210327	3112.679744727933	0.0784636840796655	0.4538882280463821	1.4817961078828734	1207.7345914547786
curvas/000000788D:0G2DQ:SW001:_0788D.csv	Green3	-273.9939716134005	-257.20400584262273	0.0016560839896672	-0.0592377451778671	0.2322659017233795	0.8612609042057368	0.0483371488471117	0.531892425988617	9.37984406263867	267.81756349836064	0.1005729965764684	0.464072935777311	3.951354413610567	111.72147790420456
curvas/0000007593:29Y3D:SW001:_07593.csv	Green3	-214.3291162916233	-197.5391505208456	0.0026185994099185	-0.0699973604024928	0.2736000713506651	0.8654026091434283	0.0811904837807847	0.4207986799318551	0.0558569280292062	1235.780997146314	0.0712180683850863	0.7996347787550291	2.483073047465441	1986.626039684424
curvas/0000007678:M8E2P:SW001:_07678.csv	Green3	-201.51856224978152	-184.72859647900376	0.0019071217291396	-0.097475108759049	0.332747124417692	0.8768986096225956	0.0907795991383588	0.3925810785190566	0.0677975273339057	749.909626551667	0.0799717062595014	0.6942030397643663	0.2368093085600241	3218.2123650723256
curvas/0000007A70:C46DX:SW001:_07A70.csv	Green3	-218.9700010990993	-202.1800353283216	0.0042337047790642	-0.093907138755583	0.2105029258811593	0.8681610231188496	0.0273217572531912	0.2709796611936874	25.841042355301976	986.4387978697888	0.1706305430057418	0.3147834906632087	1.1461099048662986	46.84106497174062
curvas/0000007852:06MHD:SW001:_07852.csv	Green3	-222.6110981708416	-205.8211324000638	0.0023917293228799	-0.0785095924879172	0.2201089383388263	0.8894994627653253	0.0904082896804557	0.5586934362880178	3.848126623540953	1831.0304375119604	0.0771551279543926	0.7986927749273898	6.123939993168247	107.62929639415478
curvas/00000076DD:ZSYM3:SW001:_076DD.csv	Green3	-252.66485547067964	-235.87488969990187	0.0018096888007355	-0.0683972326287733	0.1853841808093757	0.8346658205321345	0.0857523323484455	0.3663816234513093	0.319634399323105	462.0534476312546	0.076808261360408	0.7503133866129299	1.7153674394963012	2762.657647804743
curvas/0000007896:7TQP7:SW001:_07896.csv	Green3	-180.40153213218787	-162.98282380917067	0.0027878821788332	-0.1918610870744467	0.6037334402909434	1.0013543501056534	0.0371196458174449	0.308500477390917	15.5833247901854	4600.562072315453	0.1450980392156862	0.3531015561277169	1.5214611516992027	106.59432654587272
curvas/00000077C5:ITUC6:SW001:_077C5.csv	Green3	-210.98818552608947	-194.1982197553117	0.0022100986875747	-0.0994291873995318	0.4190824074187907	0.8873189070066784	0.0624204120124705	0.9665808887985288	3.456553226585266	2565.091030071838	0.0922625367129096	0.3964524504030516	0.062816486963737	713.2743768004995
curvas/000000777F:QHMVF:SW001:_0777F.csv	Green3	-258.7768218848254	-241.9868561140476	0.0021900839737689	-0.0653720025862425	0.1869245977922397	0.8373964915290091	0.0890782435085535	0.5979954043091205	0.992513174484462	1094.3718062189555	0.0744776602696097	0.5105077073405364	1.728998750938436	4270.476518326987
curvas/000000764C:VKQQ4:SW001:_0764C.csv	Green3	-238.25664021509817	-221.4666744443204	0.0017112803694771	-0.1047985118021451	0.2277984289586549	0.8784091579536738	0.1148222631488676	0.4051632060895884	3.2068875382887816	525.3532641493335	0.0745952330855482	0.7178392042786167	3.3164219592332724	1740.504261537015
curvas/0000007A0A:TYUDF:SW001:_07A0A.csv	Green3	-211.8211518760704	-195.03118610529265	0.0015675700497628	-0.0659381434513862	0.2067745407057774	0.8100830321126518	0.0514305456605641	0.5144009584653391	1.4373342047926658	4468.155540909186	0.0830633825048308	0.6427598799750771	1.219858899141057	1542.7528413546854
curvas/0000007800:JW3JT:SW001:_07800.csv	Green3	-225.09252984381675	-208.30256407303887	0.0019013440167443	-0.1023276365797463	0.0901985925341125	0.8493332070351515	0.1328709441329272	0.4250396224642883	4.947312034454906	37.32962968256874	0.0562398848670726	0.3679895586510935	0.2358273086283811	1242.2698735100514
curvas/0000007BA1:PVZCB:SW001:_07BA1.csv	Green3	-231.291320196146	-214.50135442536816	0.0018781713718261	-0.0900115522653925	0.2833716015849971	0.8909682991201503	0.0864193406614068	0.399722825571171	0.2912127093166183	853.0394134077495	0.0705611715965825	0.997050663274813	5.763007216197417	517.4621974617901
curvas/00000075BB:C3RGO:SW001:_075BB.csv	Green3	-218.4899043828276	-201.6999386120498	0.0021984118185786	-0.0895215580424944	0.3545200312369988	0.8744408074540998	0.0826365346812824	0.5624506809698595	5.511006781403535	713.3253530361338	0.103323505907902	0.6150560370002791	0.2940775498607892	1220.0940555450509
curvas/00000078C6:S4IYH:SW001:_078C6.csv	Green3	-239.92391674761384	-223.13395097683605	0.0018018251262447	-0.0729601164662389	0.369411683464659	0.8876461208485685	0.1490140860415658	0.3291705743999353	0.0629683222824524	87.95761645641666	0.0039396048365752	0.9960625570632536	19.2097584940223	2143.0810897232464
curvas/0000007A63:JIFV0:SW001:_07A63.csv	Green3	-167.21356867221115	-150.1047399958276	0.0035432836223064	-0.1591730948381581	0.5777896241038121	0.9448121522866588	0.1013205699842526	0.4072837483748115	27.145133150802195	3509.078573342052	0.1647058823529413	0.317907118414471	1.3498948204479757	50.2907893227899
curvas/00000074BC:3H6C6:SW001:_074BC.csv	Green3	-289.2563538845744	-272.46638811379665	0.0016861952292329	-0.0758566697643874	0.2253756155479577	0.862390230240178	0.085114665098235	0.4216230587818511	0.7621871039064256	874.2439436682272	0.0717025042878481	0.7372802371072192	2.549855928346208	493.2418475420472
curvas/00000079CE:40DN5:SW001:_079CE.csv	Green3	-232.494949258088	-215.70498348731024	0.0020137559722134	-0.0687351190368497	0.90934105522232	0.8567975010869875	0.0897421171206806	0.4054942599762552	1.1046901499714576	101.63680922640587	0.0780404975525092	0.8766370455833485	0.8728119227598424	286.17649973554893
curvas/0000006F80:5CGJH:SW001:_06F80.csv	Green3	-234.8696383619653	-217.76080968558176	0.0021487119169089	-0.1063980866717158	0.0168011882968109	0.8005114345564511	0.0713539085621488	0.499207951418212	11.37201130422962	809.2075320406332	0.0839486419210794	0.5789609263152686	4.702979666491841	4793.280337993005
curvas/00000079D0:CIXRK:SW001:_079D0.csv	Green3	-253.0819607633545	-235.6632524403373	0.0023032303503196	-0.079370676507119	0.2458601892422077	0.8425471238167291	0.0818717993633623	0.5110254969303256	3.587233865751549	738.0072864886605	0.0969752422857744	0.6751937297931982	0.966967996330051	571.1108992346362
curvas/0000007866:QJQSN:SW001:_07866.csv	Green3	-247.6106168032869	-230.82065103250915	0.0024071891186803	-0.0941065726931567	0.1369106806831576	0.857777561033818	0.0392181550338582	0.2653044946072478	3.625700937519945	56.98926739471485	0.1537868153904684	0.3642849978364184	0.1658827586616299	100.36082676286092
curvas/00000072BD:PT672:SW001:_072BD.csv	Green3	-223.76277777110087	-206.34406944808367	0.0031291101723543	-0.067678728996277	0.4225978522850698	0.8631981359921996	0.1568627450980393	0.2695185103500916	1.0840685780442407	35.16990280338762	0.0786387416412461	0.5066426270733204	16.446966104716257	3328.8204150092247
curvas/000000782E:SI9U8:SW001:_0782E.csv	Green3	-187.4661525118612	-170.6761867410834	0.002721368616553	-0.1352061147269598	0.4829315906138996	0.9328162681796266	0.1529411764705882	0.2937641988288761	0.1598318087122396	79.65394946440718	0.1002717102115983	0.1175424203724749	18.86372531674037	1315.011810727148
curvas/000000766A:FNOWX:SW001:_0766A.csv	Green3	-283.67846145630267	-266.8884956855249	0.0017074972013719	-0.0605482150833294	0.1796241281521984	0.881349378282296	0.0954332588650192	0.4663521397967388	0.5475443736562037	162.64867624958254	0.0509065827562678	0.790734102005919	9.864983938459558	2137.347613261624
curvas/0000007670:K857Z:SW001:_07670.csv	Green3	-198.4583948041281	-181.66842903335032	0.0033366693186683	-0.0968740615615961	0.3563566135256744	0.8654697945085239	0.1445678884419423	0.3104908463483774	0.5273075393854402	46.31974286912837	0.0153162332283982	0.3850434454963253	12.85454838381134	868.2293169120533
curvas/0000007781:NO8PQ:SW001:_07781.csv	Green3	-134.8212636972346	-120.56705817118696	0.0039833806086285	-0.0973393586046217	0.4045434626838424	0.8960761782738339	0.086808989685777	0.6245649539666004	0.3695676751776862	3085.6289859191293	0.050540908953722	0.748014613686098	7.362656616548099	4898.1312152522105
curvas/0000007824:6MP4F:SW001:_07824.csv	Green3	-208.27173259139883	-191.16290391501528	0.0025319028345676	-0.1180226689031225	0.4806725295342653	0.9303334014744872	0.0867248825995921	0.4015099768733018	25.475512500904102	3950.808144756517	0.1372549019607842	0.3573460205075712	0.4353628119178951	121.67336951131936
curvas/0000007B80:M00G1:SW001:_07B80.csv	Green3	-220.59843605431712	-204.13685287818583	0.0015111633258113	-0.1075856021662769	0.2383270829076395	0.921797644419629	0.0650222761012025	0.5743278873654201	5.010714545098735	4778.045186996068	0.0936087582693497	0.5595683652162109	0.218042696631653	1463.2044003388155
curvas/00000077F2:1LWR3:SW001:_077F2.csv	Green3	-268.7295732293083	-251.93960745853053	0.0012291786299277	-0.0505011996001161	0.2176581979217466	0.8782494303376418	0.1001765301013062	0.260787578422719	1.4972808347936044	38.29490669585531	0.0149404990660219	0.99282360054942	5.119766170593797	769.5514719012474
curvas/000000788F:G2PWZ:SW001:_0788F.csv	Green3	-204.1179568924801	-187.32799112170235	0.0020345154405407	-0.1163842662135754	0.4397020238254909	0.9126143396042176	0.1607063120231881	0.3056036495728624	0.5188333525197162	62.020453644166416	0.0223127490244918	0.3919040344233729	10.684376229012992	2993.797906352548
curvas/00000078BE:VM7PR:SW001:_078BE.csv	Green3	-258.1055475142095	-241.3155817434317	0.0020441228108778	-0.0686207270556556	0.195169404259886	0.8540897716045263	0.0818283303854718	0.3591781370397645	0.0187847072419416	642.5132164715759	0.0762443967710717	0.6512796864114513	0.5277435362365671	3060.399259733198
curvas/00000076FB:QQXEK:SW001:_076FB.csv	Green3	-219.9302874468853	-203.1403216761076	0.0017866776523273	-0.0936430956188261	0.3788645697763085	0.8916635545993139	0.0849526198437006	0.6715640011503644	0.3310704904260218	1667.8089239785045	0.0599768782010887	0.6296760720136219	3.661353500622299	4900.5600905572055
curvas/0000007671:3DSP0:SW001:_07671.csv	Green3	-233.0170493225609	-216.2270835517832	0.0018152781387807	-0.0880927388661695	0.1154979180152336	0.8355626912212505	0.1604688279421884	0.3342604320049943	1.6273049672301727	81.35201592558943	0.024889649230843	0.4707101898785036	2.649036734115116	4019.289128501856
curvas/00000076C2:2E8UM:SW001:_076C2.csv	Green3	-238.16755435244016	-221.3775885816624	0.0013960925618243	-0.0719172620421734	0.1702678236596313	0.8174716426854817	0.0891756719838711	0.6257274266277373	2.3060083675630167	1696.2723510876954	0.0877314783028099	0.4299133728008191	3.5608524337638565	939.5552561820904
curvas/000000761F:GZMT5:SW001:_0761F.csv	Green3	-262.6812679607815	-245.89130219000373	0.001754944377717	-0.0634805309655756	0.2647199622220513	0.8570894259480718	0.050383951462575	0.6765409439108359	2.652607971653516	948.8045237287286	0.0967221122258756	0.3060135472409274	0.2253423092339728	150.00594729059847
curvas/0000007A40:N2CKP:SW001:_07A40.csv	Green3	-224.31837006813933	-207.5284042973616	0.0019490419663032	-0.079794741339408	0.2710346827288375	0.8758991750593494	0.0990837345450541	0.5345354611519759	5.6737930891328805	433.0208481571309	0.0784427321938587	0.8880199105064436	4.754037593956038	494.1160265597877
curvas/0000007672:8QMQ7:SW001:_07672.csv	Green3	-219.01435083848315	-202.22438506770536	0.0023544566665817	-0.0763618065626499	0.1832704122191839	0.8824705048307377	0.0888170941139686	0.3597799471356555	3.702091985426115	106.116180113947	0.1029596212286259	0.5895815028169564	1.6525897773237603	611.6272047602135
curvas/00000079DB:TIAPU:SW001:_079DB.csv	Green3	-208.6035653970616	-191.8135996262838	0.0021959404010832	-0.1060416842784709	0.3283183806131998	0.8784517210240607	0.0929018229139725	0.7818937494669306	1.842798003305954	2107.395061277639	0.0793215476946524	0.5687842420768733	5.566506389134125	708.6922914143067
curvas/00000077AB:247H3:SW001:_077AB.csv	Green3	-230.9343765994511	-214.14441082867333	0.0018467089570104	-0.0921717232356586	0.1907171405122161	0.8128778064084656	0.0146508787634768	0.9995995521622248	10.574754970329623	3227.664343913605	0.1331529096784174	0.3366891876819052	0.0900155254494117	92.20304230483778
curvas/0000007884:AYZ9F:SW001:_07884.csv	Green3	-232.6425832611004	-215.8526174903226	0.0026289780781881	-0.100448249838591	0.2254241269346222	0.8791249016236194	0.0916560699652228	0.678075281079571	2.91772473852138	584.2247681019197	0.0898562336032152	0.4553687828931631	0.8215565493247594	2160.916367786052
curvas/0000007A71:1TKCO:SW001:_07A71.csv	Green3	-227.56845930760588	-210.7784935368281	0.0016911875548672	-0.0681504782458247	0.245217524964643	0.7896540738362248	0.0720913982794949	0.8061366759095034	1.0527174979243823	4848.716641775624	0.0771293616094865	0.3858380796975563	0.4992586347039464	511.76664250276747
curvas/00000077B2:OEBY8:SW001:_077B2.csv	Green3	-260.72494524944415	-243.9349794786664	0.001328905471551	-0.0668081362969062	0.204567988680235	0.8081466292211693	0.0670956163923315	0.5009284143595039	1.118041052753619	3686.722246966293	0.069007234113035	0.6879753586689515	0.0597647683270935	4930.153936908911
curvas/00000076A4:ST520:SW001:_076A4.csv	Green3	-267.163122126993	-250.37315635621525	0.0028049760906013	-0.1400730473492052	0.084691431282769	0.8151291540741865	0.1835874979993521	0.3623399155769083	0.1863082126559651	148.10063980829207	0.0529864882925452	0.3135135645592539	0.3449878655274204	535.8115102289613
curvas/000000769E:XI4VN:SW001:_0769E.csv	Green3	-251.3924653939253	-234.6024996231476	0.0015729766446669	-0.0778251972221385	0.2706907662604055	0.8920721633572035	0.0871642469537676	0.5478182862974811	0.2412341319064425	1310.1214159832225	0.0621650316500316	0.4956186782498469	2.0041101421318697	3699.094049818424
curvas/0000006F81:HAKIW:SW001:_06F81.csv	Green3	-301.73967201483475	-284.949706244057	0.0016919556941541	-0.0417249414814485	0.12050459803291	0.8097592318639165	0.0666407652497338	0.836358942786617	2.924430337240349	1893.449274194412	0.1019383618627347	0.3649729992669053	1.6778630175157665	324.58457344763985
curvas/0000007641:ANPVM:SW001:_07641.csv	Green3	-248.11159744693165	-230.69288912391443	0.0018981632035603	-0.0885731756123738	0.2235266688014588	0.8286017705011681	0.0807116998942777	0.6783385797533636	4.762948828609845	326.79609484367114	0.1090221988933799	0.3759092923226159	0.0040222888854032	848.648745803685
curvas/00000074A1:9Q96T:SW001:_074A1.csv	Green3	-261.17243097639493	-244.3824652056172	0.0021739797308456	-0.0711521656895485	0.3246033299554799	0.8741785741728602	0.0803033525147047	0.4797572843750726	0.98861441577504	2051.0746204432144	0.0685593940612471	0.7474915621126897	2.6611710416297707	364.8976718572409
curvas/0000007A79:7FGQ4:SW001:_07A79.csv	Green3	-229.03333053129683	-212.24336476051903	0.0017293528380498	-0.0809639134408649	0.2647454170723483	0.8692203434361806	0.0922306683635703	0.7622978780809553	3.69512275670916	666.0445214325874	0.0701334852331721	0.4442298614932939	0.9071969997061434	1851.8375882732137
curvas/00000076C8:7I52I:SW001:_076C8.csv	Green3	-126.86468854720536	-113.90609641337797	0.001371622240723	-0.0980405740018733	0.2991071246963803	0.8109754130831383	0.0838745088932574	0.6745336295540825	5.370444204548208	349.5903981105003	0.1286931706482286	0.3741290386400239	5.560221807626796	149.28393667619744
curvas/00000077B3:I94G3:SW001:_077B3.csv	Green3	-229.75175094807284	-212.96178517729507	0.0014592837252085	-0.0774353411760522	0.2361484200478217	0.8152647756917308	0.0732864287198772	0.4039223336113141	2.6681120989487783	258.39168303370576	0.065507681535264	0.7802368490279253	1.23455074113992	4568.392111387558
curvas/0000007868:EFPUN:SW001:_07868.csv	Green3	-295.92247626304425	-279.1325104922665	0.0019223812147111	-0.0720827786335354	0.2917740928546312	0.8348790957598501	0.0943983185613663	0.4127071776505143	0.1390034264878452	1283.8611958294366	0.0800903192809632	0.6945264239994859	0.1999906722272824	4337.656848938371
curvas/00000077D2:12NLL:SW001:_077D2.csv	Green3	-226.4773522566973	-209.6873864859195	0.0017902414523127	-0.1059434335848988	0.2106669216017386	0.8829406140201093	0.0725927951416555	0.4729007799745813	3.058605068480401	797.4758210391659	0.1042515841051829	0.6262661853365217	0.9889273666799856	1273.8656776434393
curvas/00000074D6:GBFAL:SW001:_074D6.csv	Green3	-246.4299603937775	-229.63999462299967	0.0013281616367443	-0.0611426721892507	0.1611867162304174	0.890320551711642	0.0709545315098042	0.5077136338173028	0.1301476465093328	494.9407867870755	0.0582261490534581	0.3253092557894481	1.2386176156265871	255.87825451081312
curvas/00000079E6:VL1VW:SW001:_079E6.csv	Green3	-210.08539172692485	-193.29542595614703	0.0016880786672098	-0.0664557675689989	0.3801646152283072	0.8850857511358734	0.0691790738709483	0.369951092304849	0.9284934527404052	446.5818201644664	0.0682257025769538	0.7135829424242349	0.954182968493742	3166.542498133167
curvas/000000782B:BU1Y6:SW001:_0782B.csv	Green3	-240.41730317459536	-223.6273374038176	0.0015713170752628	-0.0882812212778611	0.2563828695464034	0.8798851646241808	0.0899058281785695	0.5989935045639416	0.0829826826458276	1547.408391934244	0.0670592923817091	0.6118851415815361	4.123717457100408	4244.4708338237415
curvas/00000078B7:1VLQS:SW001:_078B7.csv	Green3	-197.9797521242805	-181.1897863535028	0.0020862746046775	-0.1193061622885351	0.5166971889492261	0.9124598026624864	0.0651374865856626	0.7469553949888766	1.2877247152239255	3798.40554642641	0.0940539176153941	0.4432139490371544	2.904208778347454	498.61735853012
curvas/0000007692:51178:SW001:_07692.csv	Green3	-240.31117799680584	-223.2023493204223	0.001386810265648	-0.0898630281195742	0.3699977358481044	0.8408248692947586	0.0721559793848903	0.4748984376168083	1.9884507031137764	3707.408781997213	0.081382667084441	0.6644188112622725	2.789859302388777	1374.1263557507466
curvas/0000007A08:9V4DV:SW001:_07A08.csv	Green3	-209.32816148384708	-192.5381957130693	0.0016174388138353	-0.0810433110116713	0.2690892014959794	0.8596268070484293	0.0613046793399951	0.4780768480722906	2.2154356438577474	2487.536523428056	0.1009369050006577	0.5804673754391	0.4008394781547993	1504.4823460171026
curvas/0000007685:QJH0G:SW001:_07685.csv	Green3	-235.12116199744275	-218.33119622666496	0.0027035115974126	-0.083703268688169	0.3125071585245514	0.8148594454949056	0.0896855042529247	0.6950744898790164	0.4721316860424481	3413.892655581384	0.081373871196137	0.5620374358193014	5.561080003526174	664.6759961666027
curvas/00000078AB:I2IY1:SW001:_078AB.csv	Green3	-237.01285967638307	-220.2228939056053	0.0018232544748248	-0.0845894266600823	0.3602341312047876	0.8901550055426469	0.1046811861532202	0.4799176986725807	0.3239987620823252	431.7655229811722	0.044499500834536	0.7997241723924848	7.320648116066755	3565.4377711789925
curvas/0000007BDC:QP9Z6:SW001:_07BDC.csv	Green3	-181.31664293527368	-164.5266771644959	0.0026703880651507	-0.1533847438449438	0.4240353960134093	0.988056198788978	0.0971870285976691	0.3370027145871015	23.67739382450232	1237.2209147913431	0.1294109161747782	0.326148458629069	0.1194902650452361	100.26129782670088
curvas/0000007597:QMMJ7:SW001:_07597.csv	Green3	-250.5959386603858	-233.1772303373686	0.0016061112660346	-0.0835071380788406	0.2123685770704511	0.8760277525073961	0.0811621959937688	0.4815505511702095	1.7133350765895767	2304.0191650118754	0.0995696017767034	0.5417390002218679	1.7406135133433718	356.18718919603543
curvas/0000007A29:GPVBS:SW001:_07A29.csv	Green3	-213.6288041997712	-196.83883842899337	0.0041989820009143	-0.1097059812350017	0.1296652382380053	0.8751077988938636	0.1340175918865883	0.442744852673187	0.1280997158319839	161.17269998886076	0.0527050470393507	0.4487119722047579	3.152903956626491	976.2761234039896
curvas/0000007A09:BBLXN:SW001:_07A09.csv	Green3	-216.61304861351044	-199.82308284273267	0.0016943390941181	-0.0903739385343822	0.2521696493676172	0.8082792243284773	0.0854979666958748	0.3984485401634339	0.245241457022054	862.1950416868071	0.0702980418762244	0.8557945447100247	2.313928305044955	3750.3807582078734
curvas/00000078B4:GAK8O:SW001:_078B4.csv	Green3	-257.39901531909214	-240.6090495483144	0.0018157537140897	-0.0771812695285512	0.1916246690417665	0.8746138400390769	0.0775373142057439	0.3974007808564341	0.1759592381427376	741.2608611003345	0.0830883427346804	0.6781951031811544	1.7559362485151286	1058.7878068067844
curvas/000000780E:O8AGV:SW001:_0780E.csv	Green3	-193.9145651148108	-177.12459934403302	0.0038783668749136	-0.0934233776865055	0.2250694526498181	0.8966470558322582	0.1450980392156862	0.3299410676726162	0.0389746626752823	135.48505937166072	0.1354258516479789	0.9844486101761782	22.959933966242183	2721.610578871056
curvas/00000078A5:ODJMT:SW001:_078A5.csv	Green3	-248.42677599631816	-231.3179473199346	0.001905964696715	-0.0856412554164621	0.284897281737374	0.8838521058719792	0.0703005765763897	0.7225780421001241	1.6198459486121255	3533.434488209185	0.0811447951249137	0.4347699200870467	0.1287088864327888	2522.367317702249
curvas/0000007827:PF0ZY:SW001:_07827.csv	Green3	-232.1241407476088	-215.334174976831	0.0015089756829933	-0.0816983262493057	0.3304612721201862	0.8953048960915911	0.0750085263145961	0.3875901361096763	0.2307843549838207	646.5531143066239	0.070810274806781	0.6780835455398219	3.369046241449993	389.7607793419151
curvas/000000783A:WP4K7:SW001:_0783A.csv	Green3	-234.2813466355044	-217.49138086472664	0.0017863376891821	-0.0845590215099973	0.2030036571512061	0.8649600552344678	0.1143814231826463	0.3747247794623643	0.3520010910499204	475.5464695631585	0.0628953822114208	0.8864885972792902	2.4246329770945114	4550.715224882244
curvas/0000007882:SSOQS:SW001:_07882.csv	Green3	-240.562589657214	-223.77262388643624	0.0013340413983863	-0.0961438541917394	0.340332660397884	0.8963241581752789	0.0553010613657263	0.9891149698504692	3.849174493688982	4537.018718573854	0.1024675480430229	0.3696410652980248	0.1821416047383161	497.3143830268359
curvas/00000076E9:C1WVX:SW001:_076E9.csv	Green3	-205.27519220934047	-188.4852264385627	0.002349414145405	-0.0865180612976816	0.1498327285098632	0.8879306879670037	0.1307686648030816	0.3901690591735522	0.47626003224336	522.0482071312665	0.0654519398626126	0.970130657179181	3.573071503835023	4623.05366584005
curvas/00000075A3:ZU8SQ:SW001:_075A3.csv	Green3	-250.1574454060681	-233.3674796352903	0.0017238935545182	-0.0792036702176567	0.274130921655482	0.8925358955194937	0.0519140324638248	0.5036701665540564	2.7578552796293376	1900.9024820467848	0.0881565087439645	0.6079655663215914	0.2608239046445977	1534.77213951536
curvas/000000734E:1KXAV:SW001:_0734E.csv	Green3	-230.21940516183	-213.42943939105217	0.0014973604292726	-0.0742621725654896	0.2088984281085589	0.8428208068780266	0.0729684879988035	0.4405157807135655	4.110868364979285	619.1763954850716	0.0995099029330154	0.5456271998152683	1.513047897384848	330.8592936298376
curvas/000000759C:3Q3UL:SW001:_0759C.csv	Green3	-229.8294184223757	-213.039452651598	0.0020693621238213	-0.0772166079714974	0.2708355878262581	0.8672840995249534	0.0823130805853153	0.4101521589024965	0.3496592664585141	1079.8336733224694	0.0773795779481219	0.733070196831465	3.5237251465790647	611.4441405703757
curvas/0000007854:4J3EC:SW001:_07854.csv	Green3	-247.45436115114325	-230.66439538036548	0.0019855244309489	-0.0866197789184117	0.2730291518193433	0.8771611146319029	0.0751925200463332	0.8490339012266279	3.4615258528948267	1297.0418443818974	0.0994582938355447	0.393835613283678	0.2087852265013709	719.2062403269434
curvas/0000007B38:3L0CJ:SW001:_07B38.csv	Green3	-203.99788071417137	-187.2079149433936	0.0019268269987273	-0.1074647829444837	0.2688774443584797	0.9248408379632584	0.0763729667430313	0.9555656205342512	5.504789167517489	423.5058673877203	0.0627751260872494	0.5067662052911679	0.5472096991400294	4273.585978856238
curvas/0000007667:P3V55:SW001:_07667.csv	Green3	-196.697879363912	-179.90791359313425	0.003231887407135	-0.1075758540177573	0.1854958949549996	0.8942415139903467	0.0770601328269126	0.6993619813614976	1.2023236284444787	588.8802268308109	0.0836517958629387	0.434381032578306	0.1591488659360977	1392.6895696371314
curvas/0000007690:PVCYV:SW001:_07690.csv	Green3	-227.00929335202	-210.2193275812422	0.0023637711774418	-0.0793523493792517	0.2690552037071155	0.8803808888233168	0.0971360731950036	0.6673354231681231	0.2993998961962855	1840.543810336804	0.0855274327081405	0.5260949225945355	6.217028379032157	225.92002430047967
curvas/0000007886:AK6GI:SW001:_07886.csv	Green3	-234.07465908538632	-217.2846933146085	0.0026613277754287	-0.1031740012164776	0.3938558252609186	0.911353706126406	0.1411764705882351	0.3232681412241583	1.52725894632189	69.11755786122984	0.0998132619089636	0.3315537693698433	24.730170785709547	1896.472985478596
curvas/00000076A8:3QWNY:SW001:_076A8.csv	Green3	-216.9029823581301	-200.11301658735232	0.0019721022289609	-0.1271782401255002	0.3253568967690315	0.844959424715769	0.0698792085769838	0.6560058091452566	0.4527837081649063	4451.052764762346	0.1422338288225011	0.2819217556994813	0.0917229771064216	129.14741354787756
curvas/00000074D2:8ZE3I:SW001:_074D2.csv	Green3	-197.84420262712624	-181.0542368563485	0.003147876628479	-0.1220551176231642	0.5192594605981264	0.9180268419689368	0.1607843137254903	0.2700754310151118	0.7186803125943572	31.46325307075388	0.1570252197262566	0.5387481022605647	27.97659788661596	636.651471048757
curvas/0000007673:B6W37:SW001:_07673.csv	Green3	-196.94902200780567	-180.15905623702795	0.0013939780026766	-0.0880785016381087	0.6947983512967385	0.9833994275375864	0.031807699874901	0.9980517371685544	10.4791110516569	995.3729285475272	0.0736171109616855	0.6239137162959612	0.963358250895038	2868.5620647488504
curvas/00000077F1:ZFVQU:SW001:_077F1.csv	Green3	-295.29873235723784	-278.50876658646007	0.0019876254815267	-0.0586814467679917	0.1986068213345104	0.78428387291366	0.0930321381042374	0.6437533634485069	0.029680702875001	3804.221988764663	0.0887745938714473	0.5112095108141288	2.0506675895235937	3468.9048457703625
curvas/0000007A72:DUQTI:SW001:_07A72.csv	Green3	-180.35329545884417	-163.5633296880664	0.0011048098350842	-0.0946426128971632	0.4003817176010876	0.8899004740074781	0.0992170005545644	0.6412160708068995	1.4362564534945133	1135.8273682350834	0.0538321823970106	0.648678147398533	8.445269407525595	504.835808224549
curvas/0000007BAD:5X180:SW001:_07BAD.csv	Green3	-249.1747505738849	-232.3847848031071	0.0014388296831802	-0.0928669358334947	0.1752793885855899	0.9134972158103962	0.0999726979723445	0.5692297558100787	0.2155954484040927	1191.0213671869903	0.049184918886259	0.6425577995446143	5.246151781556323	3884.727177371789
curvas/0000007871:8KNPO:SW001:_07871.csv	Green3	-215.4700967592746	-198.68013098849684	0.0017769720712234	-0.1007092436898332	0.3241770739597162	0.8910723643051416	0.0827750105975007	0.6587744354999393	1.162929575149873	1928.3958865090824	0.0718431580314789	0.4535801351035664	1.289791631170124	1660.9797612248617
curvas/00000078D6:J3MEI:SW001:_078D6.csv	Green3	-237.4481433383304	-220.65817756755257	0.0023310135729316	-0.0720144818856676	0.3623006737186272	0.8569264292176694	0.0889725053540446	0.4241316233168999	0.2087014376268496	1262.1730470652772	0.0792548602225271	0.7053979822667164	0.7031171749602764	2963.8722868528403
curvas/0000007647:I3VOZ:SW001:_07647.csv	Green3	-219.5204612761341	-202.7304955053564	0.0016452658033993	-0.0833111614598845	0.3222290676020541	0.9300651465668294	0.0785494953563716	0.5212440472188125	0.549960019404078	273.3971242638369	0.0423194864275675	0.4429632514253386	3.104821769803125	918.4505810265354
curvas/00000075A2:EFL1X:SW001:_075A2.csv	Green3	-268.75715012185486	-251.9671843510771	0.0016859734169315	-0.082754880063719	0.2017741456712007	0.8764650826565579	0.0567137159774273	0.4162569091636648	0.1721570527336361	1416.8438810208827	0.1011920267229152	0.4938474673421689	0.3674031195228288	371.62572793455087
curvas/0000007796:BR1KO:SW001:_07796.csv	Green3	-201.6713854879484	-184.88141971717064	0.0014110545165108	-0.0890276580271174	0.3109592906130294	0.8847604231508558	0.0651566246039943	0.4203004954302995	5.515423910643018	226.4896921122617	0.084091047707223	0.6691483380007825	1.7852531197949637	1721.0504230576105
curvas/00000079E0:W72QB:SW001:_079E0.csv	Green3	-204.25817837716616	-187.4682126063884	0.0020826748082156	-0.1155096136523668	0.3197962880084729	0.8872982583152477	0.097551526588083	0.4270226852417724	0.6812686059404053	726.3073185941122	0.0924324451108341	0.7804411599310793	0.8664250729147442	2699.2536490140983
curvas/00000076BD:48EFB:SW001:_076BD.csv	Green3	-226.6963798456253	-209.9064140748476	0.0012649820845825	-0.0790436661861905	0.4441730595076074	0.9215428978265376	0.0824495845073538	0.4702736751569482	0.3471731345700062	190.55748398513265	0.0330809221657618	0.5691615027662672	5.951989376928413	1545.837328320593
curvas/000000765A:AYKFG:SW001:_0765A.csv	Green3	-192.3994156208545	-175.60944985007674	0.0018103671477614	-0.1201623535537465	0.3774421053870682	0.928217248132634	0.0808177640374029	0.5812186274910213	0.3776809087947137	642.7403931333541	0.0530762485479022	0.6464331993086668	6.715409068572315	1102.7418127374372
curvas/0000007B55:G41W6:SW001:_07B55.csv	Green3	-255.4375359990057	-238.0188276759885	0.0015723852754373	-0.0898730434968347	0.2440280938539397	0.893926513383403	0.0619247698568917	0.5829304514449287	5.842091921890583	2936.481173217104	0.0816415172271371	0.6763843257715956	1.3203843478015609	3070.253279299148
curvas/0000007A61:4YT8L:SW001:_07A61.csv	Green3	-127.83085891481755	-111.0408931440398	0.0023322908369519	-0.2407657797797183	0.8939744435754657	1.0284367244970325	0.0639254141631495	0.9978150344452128	3.4223768082502333	4716.892225265369	0.1050003121844674	0.4199255539155269	0.2236772739082257	764.9066602004559
curvas/0000007646:YCLSW:SW001:_07646.csv	Green3	-275.1419809000227	-258.35201512924493	0.0016784855588716	-0.0761384397397273	0.1753126611729742	0.8717993092515044	0.0887265044309085	0.6194228757863708	0.0329764596792415	1032.4845360624645	0.0667868699349659	0.4339747241870687	2.181204691064456	847.2868017490405
curvas/0000007828:III7Y:SW001:_07828.csv	Green3	-231.2316860956865	-214.4417203249088	0.001698196651604	-0.0910024165532892	0.2552556071194484	0.8765003668611657	0.1250560797193158	0.3485210373225376	1.6937966564840448	155.48463822136978	0.0598821148524362	0.9772689766200026	3.985221160065928	1877.328480103038
curvas/0000007A6A:RDPX1:SW001:_07A6A.csv	Green3	-204.38448799415767	-187.5945222233799	0.0026166267514794	-0.1099012685042626	0.5450211057885348	0.902329042105852	0.1607843137254903	0.3174178867071184	1.4195737518046088	47.67948105056744	0.0531001192063001	0.5668836448083892	26.256737346070693	3871.350109152265
curvas/00000076A5:RW07M:SW001:_076A5.csv	Green3	-194.8538959709768	-177.74506729459324	0.0026726859988187	-0.1319708659417036	0.390375827828497	0.881880905161417	0.1764705882352942	0.3415045113901858	1.925802885972944	81.39819385106233	0.1205106668567451	0.5059698499745031	17.70994793267099	2037.2249273928385
curvas/0000007A56:XIXSO:SW001:_07A56.csv	Green3	-210.8209327630211	-194.0309669922433	0.0035640939353841	-0.1299139667859707	0.3862396379963602	0.9098651119591756	0.1154059967680051	0.1705494113402446	2.780029663249241	4677.9027674262925	0.1647058823529413	0.3199410239832444	0.176155058810623	71.46034132873638
curvas/00000076AD:SS408:SW001:_076AD.csv	Green3	-223.53690219363315	-206.74693642285536	0.0016976853327442	-0.0814772328367943	0.2277391815708757	0.8323975083675058	0.093378307808724	0.335282763323765	0.0277756149233846	406.1941341831252	0.0843531144571868	0.5797626023641993	0.4679540362676795	1311.51049056255
curvas/0000007344:K3DN4:SW001:_07344.csv	Green3	-249.57884337281035	-232.78887760203256	0.0018055112303012	-0.0509114774765223	0.1735039850017662	0.8736054280282953	0.0535354953483598	0.6598514204748871	9.163240757318276	1415.7128137524942	0.085437519238748	0.5213965386888143	0.1429785503645708	583.3660918263529
curvas/0000007649:KT951:SW001:_07649.csv	Green3	-182.49005221113785	-165.70008644036008	0.0017162545080999	-0.1506787035955971	0.4017667343043493	0.926840632358477	0.0754499551656647	0.9019784043555906	6.921540093597387	1023.1074873546348	0.1102628942706579	0.4177435146079372	2.071180954875848	1381.5694917539918
curvas/00000079C7:LQLUS:SW001:_079C7.csv	Green3	-220.25915637173745	-203.46919060095965	0.0016745922831023	-0.0858597611838067	0.3005820134309352	0.866827498840425	0.100449200200006	0.5750175961461641	0.2343286396012797	717.5869019888806	0.0634273872891203	0.5848915624992704	5.695791414293792	919.4279315366427
curvas/0000007631:9926X:SW001:_07631.csv	Green3	-202.44218550799727	-185.6522197372196	0.0021408187192139	-0.1037958695880964	0.4095486835634586	0.8702951181153272	0.1096651996351114	0.4245660246621318	3.112739010210745	272.8878241800042	0.0707208825988202	0.8310995912842333	3.4200820549228723	945.67730069282
curvas/00000076B7:B97BL:SW001:_076B7.csv	Green3	-198.61575173170755	-181.8257859609297	0.0016319825036395	-0.1054556537923593	0.2911813935493658	0.8427006004059671	0.109861829029688	0.4885790312411187	4.798078813701174	1339.674442291415	0.0862787548970254	0.7836713811428653	3.643944982519944	4527.159583818844
curvas/000000769A:50TF9:SW001:_0769A.csv	Green3	-214.56246363923884	-197.77249786846107	0.0016609446862868	-0.0971958674922577	0.2341386879468338	0.8773563185249039	0.0961702062486529	0.4188565667547957	1.725660328247566	1506.7907294646038	0.0932647854911433	0.6640414202587713	3.0659189400188134	1553.7342160668245
curvas/0000007B60:N03OY:SW001:_07B60.csv	Green3	-236.9908226393956	-219.5721143163784	0.0033589306841786	-0.1097242194239671	0.2896941252933772	0.905822321004134	0.1529411764705881	0.3082750373085258	0.7892201554271624	74.19746240988937	0.0049775082346674	0.339025243131543	3.5379724279942204	4425.087070221001
curvas/000000788E:KNHGQ:SW001:_0788E.csv	Green3	-245.15984268807244	-228.36987691729468	0.0021431245529933	-0.0915742176092118	0.2462696724223411	0.8744629787717364	0.1526505398957399	0.3103785711228616	0.1540174192806246	73.62156860648258	0.0115686782078049	0.9920934457932912	10.547536006022604	2570.3187134164496
curvas/0000007783:G5TFW:SW001:_07783.csv	Green3	-272.57667363602434	-255.4678449596408	0.0017724712340089	-0.0728200990075721	0.3780814305009077	0.8879667226810702	0.0741635899414805	0.4061522891491962	3.2953391487456205	298.4878360456352	0.0750238839353879	0.703066823787341	2.5017132583069146	652.3439485027611
curvas/0000007802:YWC9W:SW001:_07802.csv	Green3	-209.39845861987223	-192.6084928490945	0.0019761852328467	-0.0897759371359211	0.2085502799039592	0.8712038386384547	0.0887099675811613	0.7282189288002827	1.973054486499204	4525.455304352998	0.080321056022963	0.4704895985237657	4.734384912188592	907.7743208498206
curvas/00000079F9:V8H3C:SW001:_079F9.csv	Green3	-197.3091330627641	-180.2003043863806	0.0031210816353548	-0.1087927847164945	0.4738722549703866	0.9195983065010294	0.1411762419526704	0.3291530070968195	0.950773410718207	48.9735879620054	0.0587065785590147	0.2472148644261009	16.093620489483737	3585.155059104466
curvas/0000007656:KDD02:SW001:_07656.csv	Green3	-280.0212802236252	-263.2313144528474	0.0013819225222349	-0.0590911822248473	0.2366995483288143	0.930689052697165	0.0488293970666498	0.5286203827981665	6.619333399055017	1179.1096331759657	0.0742727085552183	0.539232481772524	0.02727516920971	609.3442579010316
curvas/00000073B4:ZCUXA:SW001:_073B4.csv	Green3	-227.48857358505256	-210.06986526203536	0.0031790658069278	-0.0851668127587209	0.5193381168047465	0.870345597001687	0.0469416744916105	0.0794644934880816	22.17116046006076	1352.7958271307562	0.1529349085116919	0.2683882133939848	0.1285892805166954	39.70224454005897
curvas/000000782F:3UO5C:SW001:_0782F.csv	Green3	-211.11432865039845	-194.32436287962068	0.002059782439209	-0.0965046161075335	0.3015266488274668	0.8921661808052852	0.1449966092961417	0.3211098405491828	1.1118869559907836	48.46316586092364	0.0094212746398535	0.281850438501505	1.0946672819555443	219.52750798309808
curvas/0000007847:33YTU:SW001:_07847.csv	Green3	-262.62900226017484	-245.83903648939707	0.0015561978471054	-0.0907232181286433	0.3706469678767066	0.9002750095225952	0.0707312987610319	0.5545371276437024	2.1232060830733808	4566.518049367526	0.0835241139576237	0.7344531219070369	2.0262805816501808	1874.3953752218804
curvas/000000734A:5KRVN:SW001:_0734A.csv	Green3	-200.94982294448928	-184.1598571737115	0.0014097573617873	-0.088434237051089	0.4835774523254001	0.9026789283418608	0.0577104612136627	0.4637902436204927	3.486677070995344	1213.7843851850432	0.0767317760886733	0.661730648828755	0.891873082246243	2223.302303849401
curvas/0000007BCB:Q80JP:SW001:_07BCB.csv	Green3	-228.4320162382088	-212.30892130741185	0.0015739805358286	-0.0972031130282384	0.2715093995411854	0.9226702956641264	0.0622555938094853	0.4876071262479808	2.0645227907268047	4855.400509511617	0.077937621051217	0.5849974459546099	1.7278636595343415	952.3029517083944
curvas/0000007832:5Y343:SW001:_07832.csv	Green3	-240.752220029549	-223.9622542587712	0.0022713452871117	-0.0525809631420302	0.3435493608889206	0.8424395237564195	0.1607797789908572	0.3007310133630042	0.1129510352378245	81.90453038359095	0.006677983600445	0.4397668221952175	8.796351746181605	3635.4726673247874
curvas/0000007A1C:CFWRP:SW001:_07A1C.csv	Green3	-258.47838025224394	-241.68841448146617	0.0038324277149439	-0.0008267055888712	0.9631286676709392	0.7447885432069157	0.1283765125365025	0.3960635200295143	3.666070976832324	45.82598807908438	0.0095068878346941	0.9923142177494918	16.12123688203256	2021.857548667734
curvas/00000072CA:XLG5M:SW001:_072CA.csv	Green3	-212.98487442719056	-196.1949086564128	0.0022123737691835	-0.0682900551460417	0.4162507802390052	0.8899142899867392	0.0478632586904482	0.7693580604148921	21.235570822236923	2218.315132009475	0.1333270390701328	0.2772369132631139	0.6766190668965534	40.98213388815668
curvas/00000078B9:FK9TZ:SW001:_078B9.csv	Green3	-293.9218967347954	-276.5031884117782	0.0019436869438748	-0.0743416644576482	0.2590870111078709	0.8628675591652761	0.087655887514225	0.5651866672498055	0.0286986196965968	1260.844947512308	0.0708227341549566	0.4588989847185536	4.046214475285969	666.1020202406614
curvas/00000079EB:HTY4T:SW001:_079EB.csv	Green3	-183.0698109668168	-166.27984519603905	0.002968800938496	-0.0959121105163524	0.2948433294835308	0.8539597589833565	0.1137254901960782	0.3562592527566807	0.1830579888250994	115.4499129187699	0.0755274379472625	0.4648282223516645	15.250158240019182	3415.862892897112
curvas/00000077E6:AR6ON:SW001:_077E6.csv	Green3	-234.2430436575493	-217.4530778867716	0.0013701820700214	-0.0720906724458874	0.2363883384590928	0.8684646137182527	0.0579987131413789	0.4490734317859965	2.760847413063514	1116.2816979950196	0.0935106138646936	0.5661675644441905	0.2491779683293808	1193.2413141638654
curvas/00000077C0:R302T:SW001:_077C0.csv	Green3	-194.90877327510512	-178.11880750432735	0.0050354452928906	-0.0751662020378763	0.2967876310827085	0.8894354552819566	0.0482566939814289	0.9890832776727324	13.36298454047721	3125.042448400119	0.0916413861100453	0.5762360849465514	0.3951417401747764	1426.4889842659295
curvas/00000076AE:MXHRH:SW001:_076AE.csv	Green3	-260.0180714029033	-243.2281056321255	0.0012702294917342	-0.1133078807233887	0.2692965597813657	0.8327554844319849	0.1052709184140608	0.4825891923416676	4.516706649987747	1107.1476577648118	0.0907360666704553	0.7307405018042029	2.373585252915149	4869.85447024849
curvas/0000007A2D:5MKVP:SW001:_07A2D.csv	Green3	-218.29035185818628	-201.5003860874085	0.0016530186144558	-0.0772026301481127	0.3063312135961016	0.853830238196724	0.1072261727102694	0.5646631399609167	1.6720807663681896	624.9287470667939	0.0598036172891142	0.5933637329226165	5.062581728043816	3563.364906382693
curvas/0000007829:XSU5I:SW001:_07829.csv	Green3	-278.2637408909247	-261.4737751201469	0.0017524536060021	-0.0595778796762154	0.2339143964517143	0.8602896642215757	0.1266743645442266	0.3322631109401988	0.800376418859297	69.82754028740166	0.019873893579632	0.9964607918783598	10.346919154789004	3206.7445914473647
curvas/0000007674:N9HXH:SW001:_07674.csv	Green3	-221.12004373611583	-204.3300779653381	0.0020115059716702	-0.0736032008728065	0.2268675859081821	0.8463753211974491	0.0748741539571595	0.378667934393984	0.1751513993444404	838.1396582745455	0.0881567960239428	0.6184972787290619	3.666796594466787	281.12084500591953
curvas/0000007BD0:454WT:SW001:_07BD0.csv	Green3	-245.60620001838936	-228.18749169537216	0.0016459133469176	-0.1018562311035845	0.4218540960424093	0.9209948544912552	0.0892653389450812	0.6922255032982343	0.9890678333356672	2342.1800860587514	0.0514989156243178	0.5937487886341785	9.367061736089536	131.36334893050795
curvas/0000007846:IYYQY:SW001:_07846.csv	Green3	-255.0112438215429	-238.2212780507652	0.0013447649871622	-0.0830038746056117	0.2472586187321491	0.8788109777319414	0.0959657476897938	0.5599278532128351	3.079861725776953	263.7836939536791	0.0557692351051509	0.6423765501685808	7.508749586922538	1178.9368753757246
curvas/0000007BDF:URUFZ:SW001:_07BDF.csv	Green3	-276.3488062628939	-259.55884049211613	0.0024321415837868	-0.0885803190386854	0.2691129020115002	0.890493167932204	0.0756283451055523	0.6383888408644166	5.909589062104088	3612.735775049541	0.0886416097108396	0.6337750063407767	3.624624404412371	338.6652610036332
curvas/0000007878:NI0UA:SW001:_07878.csv	Green3	-261.9797289220456	-245.1897631512678	0.0016816718917552	-0.0544902267123212	0.3013816825786179	0.8483478969476097	0.0903203469979768	0.5391251332329641	0.2481695309407451	1112.3790072972283	0.0652166685111983	0.4349029025355905	7.221651620591265	129.20473205079287
curvas/0000007809:8808J:SW001:_07809.csv	Green3	-213.79132350774185	-197.00135773696405	0.0015728611456194	-0.0943693590181121	0.124024398000917	0.8689083648232423	0.0541739150651261	0.4138189607167972	4.214427699010438	651.9930289901407	0.1252639589861723	0.4132472478149581	2.255538284890911	102.37169040672462
curvas/0000007784:3JCZ7:SW001:_07784.csv	Green3	-206.6660036447631	-189.87603787398533	0.0020182531049085	-0.1010521838752035	0.1985849719029454	0.865777725508827	0.1686135899061163	0.3392475592855172	0.1965987977629544	86.35735601286433	0.0172711757743306	0.9847443736964732	11.328354853008568	763.5653479568764
curvas/0000007863:TLQWA:SW001:_07863.csv	Green3	-228.54698852112296	-211.7570227503452	0.001550575876251	-0.1042425578223009	0.3639231900349553	0.9164167753387252	0.0679612077694539	0.5071012988825432	4.705850915994501	617.1805476261483	0.0736893910781872	0.8448555183876326	4.324743092954085	1043.4777735966543
curvas/000000763B:9W8XW:SW001:_0763B.csv	Green3	-188.51625373431057	-172.3931588035136	0.0015417144057522	-0.0981069939637446	0.198200126049768	0.8955469289906703	0.114201400094158	0.3360607362809016	0.0174698150757876	156.0503021970391	0.087726160972175	0.6084909829322296	0.1107659973428376	787.4046234686001
curvas/00000079F8:IS25D:SW001:_079F8.csv	Green3	-222.41578557211432	-205.6258198013365	0.0016096357608947	-0.0439281150961486	0.2288694480201772	0.8418215088179122	0.0640029868577785	0.6571670886022071	5.418752084597721	4840.079329496029	0.084130195174939	0.6001774043431531	0.07214993725566	1292.0626716989186
curvas/00000074D5:8F5P6:SW001:_074D5.csv	Green3	-199.6309833848709	-182.8410176140931	0.0015514301798766	-0.1188401046691213	0.6486668179716896	0.9290921345693228	0.0705686397167601	0.660465922187176	0.0906619884152914	884.9701235847548	0.0604836484244303	0.412616242626804	5.218143178520633	102.93204069877048
curvas/0000007808:8OFQL:SW001:_07808.csv	Green3	-198.7618345057436	-181.97186873496585	0.0021369778852266	-0.0978123744250899	0.2737028740148793	0.8868735312732003	0.1267402754157914	0.4174174024326864	1.0221046593672485	259.5992885427619	0.0325841592934398	0.5695940458846239	5.2315209704481855	3997.357608787206
curvas/00000076D7:8EXVU:SW001:_076D7.csv	Green3	-204.0295082325221	-187.23954246174435	0.0015341588813017	-0.1188372246419059	0.4081609274010448	0.9280418027085224	0.0946811233786516	0.4695687536474603	1.0659938811962455	4705.020753543911	0.0757049088239344	0.7866143671311566	3.513733451207464	4212.9946069831085
curvas/00000077FF:BY2UM:SW001:_077FF.csv	Green3	-240.1007601647065	-223.3107943939288	0.0012786250776039	-0.0689579564919191	0.2120650059642642	0.8759411194363549	0.0669815983468756	0.4181366197074225	1.375437444431855	1273.2767472429366	0.0812184611845094	0.6323768602997665	3.844288616561741	275.791020385639
curvas/00000076A2:LSTYC:SW001:_076A2.csv	Green3	-248.8227070322235	-232.0327412614457	0.0021570060346532	-0.0864092782533395	0.1661048448768662	0.8361711918679051	0.0987882134476338	0.6860093288870284	3.295031940700544	2011.5197655597688	0.094539174635134	0.5266406670559286	4.014445226728757	3360.023394006525
curvas/00000079C5:1W8PF:SW001:_079C5.csv	Green3	-200.33925064300067	-184.9260794447169	0.0022207430260768	-0.0840980858806772	0.2449506465768942	0.8374841564345707	0.0324920081510733	0.9959162481224206	13.700508226549166	1809.2377294569217	0.1608202235462044	0.3469295347118464	0.5570692941299928	281.5634952040642
curvas/00000078D9:9M1X3:SW001:_078D9.csv	Green3	-231.38145165765928	-214.59148588688151	0.0017545705264436	-0.0914666552618146	0.2649568591085417	0.8793499874141572	0.0830435759779945	0.6687071182256381	3.01566275061736	427.2399219863622	0.0749741004599736	0.5052896997788248	2.408616810250904	1831.106737380348
curvas/00000075B7:7Y83X:SW001:_075B7.csv	Green3	-198.94944120411748	-182.1594754333397	0.0014210145796874	-0.1344287252364133	0.4449143161775871	0.9468314502020604	0.0769512283553718	0.4068749568837312	2.7777422655635555	290.5659093736781	0.0647518781011901	0.8744299115706226	2.512817402777728	3788.281453976361
curvas/0000007662:BT6JO:SW001:_07662.csv	Green3	-213.0479992168131	-196.2580334460353	0.0010924266526781	-0.079600757527089	0.2714123349333158	0.934151564955768	0.0876058559228691	0.6952397614967151	0.6920055542259695	1183.7345994844636	0.0579929482913634	0.5814978378661895	2.7175509988363147	2355.4381103913547
curvas/0000007BB1:S6FBG:SW001:_07BB1.csv	Green3	-296.750716136514	-279.3320078134968	0.0018747440463975	-0.0680198704229687	0.2240232197707301	0.8874085958645375	0.0973558280771161	0.360262434888733	2.361082797301678	169.67505859609355	0.0565292618354667	0.997843657636248	3.85859907314926	2142.6421409208883
curvas/00000072BE:45DCE:SW001:_072BE.csv	Green3	-208.83223514825912	-192.0422693774813	0.0013835580139009	-0.0775564347553331	0.416285001947993	0.8940780789518515	0.0806643201466815	0.6038854953227504	1.0489566722642707	728.7742178099937	0.0621742589874763	0.4428354098077297	0.4158840665340264	2975.741234467864
curvas/0000007B68:BEGM4:SW001:_07B68.csv	Green3	-183.67451283915523	-169.83545092091893	0.001724418669104	-0.0825741578295253	0.2465720191152072	0.8824016483395903	0.0720784834662114	0.4768714531142733	1.0649917297867937	3406.617319096226	0.0843796434258323	0.7224918546029678	2.3360542128012947	1432.4633437165448
curvas/00000077B4:78QW3:SW001:_077B4.csv	Green3	-213.25839538506509	-196.4684296142873	0.0021575681762606	-0.0842964560074587	0.31443218585251	0.8867043554560414	0.067316435251331	0.7892300140735686	2.29640397691539	3148.4226119412424	0.0788478851742509	0.4788321878495271	2.872218053026976	1245.4406240351332
curvas/0000007879:PDZO3:SW001:_07879.csv	Green3	-220.01615600969336	-203.2261902389156	0.0016827987781529	-0.0736913922037771	0.2938193382917357	0.8833772240435852	0.0656429528862746	0.4834613139575322	1.3886111208949905	1825.6777980677248	0.0756222347417645	0.7172914146791277	0.7687452405160581	3029.0911251565026
curvas/00000074DB:IXCGV:SW001:_074DB.csv	Green3	-266.99533317881776	-249.8865045024342	0.0020643896283202	-0.0751020796183915	0.3334193256126088	0.8743536284499391	0.0805642309441912	0.4977572028428544	1.5158099858162528	1925.5279169633448	0.0639681195486772	0.7823835844303005	2.714324184796531	637.5740074729107
curvas/000000777C:ICIEL:SW001:_0777C.csv	Green3	-204.70361606264123	-187.91365029186343	0.0027386286011313	-0.0996278526272654	0.3299265981438697	0.9006775606487507	0.0558575298838027	0.9977920610497611	4.736382670704162	2101.5685575457505	0.0855416601237739	0.4989202579953983	2.1157884115803016	2528.049072002684
curvas/0000007375:0M4ZX:SW001:_07375.csv	Green3	-223.43348344540647	-206.6435176746288	0.0011821652025475	-0.064434665807534	0.3053855828011999	0.8613372006921525	0.0999759821627561	0.532444720476912	0.2875983606306507	552.4073840781256	0.0491229082054418	0.5595996021059404	4.893881082482156	2170.8231633941787
curvas/00000079E2:2A0O0:SW001:_079E2.csv	Green3	-227.15506003540145	-210.36509426462368	0.0017116259822214	-0.0805173566037659	0.3031746602477442	0.8723572469328279	0.0624870751398016	0.6338069534298664	3.863394275489629	4346.498278288478	0.1002170383236677	0.5682116024651694	1.1381767205773832	255.88842236359883
curvas/00000076FF:7JHMP:SW001:_076FF.csv	Green3	-185.4380240372692	-168.32919536088565	0.0019128313840228	-0.0695360154558189	0.2780517659600716	0.7662796318466559	0.0768082599029543	0.8924527190350882	6.707599730569941	1478.3968543752817	0.1224521690759876	0.3952758983085738	0.3386715038315921	2118.976710772178
curvas/000000766F:CGYFA:SW001:_0766F.csv	Green3	-237.56373592640205	-220.77377015562428	0.0018599710260782	-0.0822292446983743	0.2766328665311013	0.8947405600108259	0.0833968203363667	0.516508383118575	2.4307645352408573	1468.4424694929996	0.0896951486253389	0.67758328584694	0.1005456499511742	2537.806120818986
curvas/000000759B:O6FO0:SW001:_0759B.csv	Green3	-230.53920634781463	-213.7492405770369	0.0020010423167053	-0.0693396236739263	0.2435790071496249	0.8129086214680055	0.0938457968266362	0.4033351834800533	0.0992779613163375	539.9043030250842	0.0671372139549205	0.8352153853148577	1.1119814701524164	3528.8279922145152
curvas/000000766E:TL3GY:SW001:_0766E.csv	Green3	-164.11060225366325	-147.32063648288548	0.0023848477486745	-0.1449399488857716	0.4925890094690187	0.9335845010748104	0.0260205962414024	0.4907919689272753	15.98883260682968	2957.917658108241	0.1607843137254903	0.3175111217483971	1.7783652132283878	57.98166763520386
curvas/0000007A1F:LC7GI:SW001:_07A1F.csv	Green3	-233.9019264666848	-217.11196069590704	0.0018770292253411	-0.0685785166050843	0.3030845361596112	0.8689664871106796	0.0951670935171	0.5395839767297992	0.0110261875346342	696.170425795477	0.0567771736662668	0.4711973409658141	1.0304854998166897	2682.4439843642563
curvas/0000007A0C:2U08Q:SW001:_07A0C.csv	Green3	-179.62138603669246	-162.8314202659147	0.0024855063216726	-0.130374057966894	0.4123596138358558	0.8391786239817284	0.0038384777481712	0.9936076112882258	21.17811486981297	3467.176234276598	0.152941176470588	0.3366962032552623	0.871212863294714	97.25436451784928
curvas/0000007A6B:1IIZ6:SW001:_07A6B.csv	Green3	-217.4903283787543	-200.70036260797653	0.0015124222370089	-0.0832548138992072	0.3069677151759323	0.8069238639219164	0.0928420168892618	0.5857661607243225	0.6284293214845639	909.301604824048	0.0418887745900916	0.5741084919978708	4.08662129310717	2118.788047061323
curvas/00000074B8:RQX6Y:SW001:_074B8.csv	Green3	-201.90722245791287	-185.1172566871352	0.0025311604226627	-0.066219857649624	0.3393228456027808	0.8752778263100114	0.1219786620551889	0.2828129819669807	1.7040085569446803	23.79430594969237	0.0131262762721263	0.9193689644400764	9.704584066596947	2003.50277268524
curvas/00000076D2:35TBN:SW001:_076D2.csv	Green3	-197.0007817928917	-180.210816022114	0.0018548585898429	-0.1017456040976316	0.3355793081257823	0.8446634448757226	0.0914155876046604	0.6591978768225253	2.0531154883400307	3348.867568828864	0.0978878059525263	0.4366283719596478	5.035558979353928	453.92476431053456
curvas/00000077BF:AFJDT:SW001:_077BF.csv	Green3	-87.64487570932242	-70.85490993854464	0.0073583864384048	-0.4816147032476981	0.973817119275059	1.2888967014346704	0.0833226095127703	0.7238620094585374	2.445813520461848	2657.595239830484	0.0618469360112006	0.9892390381960336	11.260059967037474	4053.6926695734232
curvas/00000078BC:QBJDO:SW001:_078BC.csv	Green3	-217.2267374528212	-200.43677168204337	0.0016434085293776	-0.0980300974214623	0.3275498734635139	0.9083846650759332	0.0757654276107589	0.663809642057857	1.028255530230986	1645.7667317184012	0.0695280658119453	0.4145991871958821	0.3324845644927104	1071.0250093830937
curvas/000000734C:DF2QR:SW001:_0734C.csv	Green3	-211.95447797492207	-195.1645122041443	0.0013486119250734	-0.0889442759599832	0.4519696260682305	0.8893276567316428	0.0781654987977649	0.7470362458808981	1.854719337070475	1758.5640796335058	0.070413960060717	0.4706740840168301	0.1840956687351818	3629.9117371768953
curvas/0000007586:ZYRPL:SW001:_07586.csv	Green3	-241.6944952356503	-224.9045294648725	0.0013655772418871	-0.0682386576963644	0.1485105907336291	0.8609731283188786	0.0589642696624584	0.887285047561363	11.580289516796745	1227.8477740621354	0.1047757980628225	0.4621765552608144	0.010842358735258	289.4936606684934
curvas/00000078CB:4A2TA:SW001:_078CB.csv	Green3	-252.365331330454	-235.5753655596762	0.0015223854222549	-0.0890132061824166	0.2862237176107597	0.9135663334834964	0.0868262381715971	0.5719018327558072	0.5967682605047003	1032.606795835979	0.0453603320100802	0.5750508516982559	4.854941518761778	2000.3325194017496
curvas/0000007A4A:0YCZU:SW001:_07A4A.csv	Green3	-221.22949967094056	-204.4395339001628	0.0015606093442798	-0.0837085747295	0.3252514635361934	0.8569590883806257	0.0693395253281528	0.7597832197090656	7.835165606915535	1598.665665130022	0.102280985340138	0.5923986829147116	0.0017827175156847	1123.6893784111803
curvas/0000007B8D:INE3C:SW001:_07B8D.csv	Green3	-225.9794291889349	-209.1894634181572	0.0014633797681803	-0.1145166863675102	0.2975303690511794	0.9230845178698543	0.0700787173582164	0.9019853719781992	4.158720851344929	1587.7002731874472	0.0805081516735662	0.4463338969233666	0.3393331842134741	1877.7168911067224
curvas/00000074DA:1NNP4:SW001:_074DA.csv	Green3	-223.54992857487733	-206.4410998984937	0.0016938411960799	-0.0946631522644507	0.2621784239829568	0.8912611182993093	0.0613028353964922	0.5256416142435303	3.5623212770887647	2303.707429399142	0.0975996158924197	0.519501162742566	0.4275467748128338	442.657323237156
curvas/0000007763:69G5J:SW001:_07763.csv	Green3	-221.7129423895145	-204.92297661873675	0.0023704983572854	-0.0816590993754003	0.2278223223342335	0.8641034761588486	0.0185037412193298	0.9977074181530378	9.470502901999224	4617.743836771132	0.1536422343576983	0.3259000610458735	0.6919357545095304	53.52454824688316
curvas/0000007650:I4DEC:SW001:_07650.csv	Green3	-221.2647487527003	-204.4747829819225	0.0016837810775024	-0.0958293033917812	0.2700804883273833	0.8745112900060475	0.0924676954952923	0.6007917475376904	1.6002210757276425	2087.603762740729	0.0964294692008729	0.3673303974196477	0.2378313839935824	1261.4051917703373
curvas/0000007A2E:L535W:SW001:_07A2E.csv	Green3	-230.73552783981265	-213.31681951679545	0.0021734183922543	-0.0757031320514707	0.3773885161890721	0.8478134563746951	0.0926870611254119	0.6922755108455045	0.0659893358032174	2780.6319641225714	0.0852730801243628	0.5057840124774979	2.635269119715756	1258.961250943569
curvas/00000078E5:R3RM3:SW001:_078E5.csv	Green3	-219.1669718823048	-202.37700611152704	0.0015086944372724	-0.1001240709631143	0.3860282548268867	0.9252904460184032	0.0704723284291202	0.669331265578688	2.263545410951698	2000.792609509146	0.0659081082138965	0.4049838816333996	1.6987773347466002	976.9102844340885
curvas/00000079F5:Y7ZVE:SW001:_079F5.csv	Green3	-216.2877507246681	-199.49778495389032	0.0020816037866031	-0.0753160483063992	0.2513681114498425	0.8584562442745612	0.0876072510685549	0.7692567379154479	4.740253889982211	169.13344220851076	0.0798291223509764	0.6669106225695585	6.250809788376845	1142.208211944824
curvas/00000077A5:N5843:SW001:_077A5.csv	Green3	-196.5893380077375	-180.4662430769405	0.0013792567192748	-0.0883258803516386	0.2968628328922834	0.8803433074972518	0.0587243423210496	0.347757961387896	11.4845868472051	7.18461451248499	0.1008801786723342	0.5026370037935841	1.4547946894057815	254.303807445578
curvas/0000007660:DG6W9:SW001:_07660.csv	Green3	-202.6175586963579	-185.8275929255801	0.0026957221097246	-0.0849371433779512	0.5465774989507873	0.9124563899286672	0.0338092012674261	0.5722351473537807	25.000891583214816	3918.040844356052	0.1058549723105455	0.28333675526807	1.856013204991659	23.844539226218032
curvas/00000077E7:3PSKL:SW001:_077E7.csv	Green3	-207.8640693439	-190.4453610208828	0.0017030968204339	-0.1084172981603739	0.3452948509925768	0.8987594397743659	0.0792487612940038	0.6575774328779546	1.957837205595912	1414.0445810573929	0.074422692320757	0.3955880030546551	0.5198861342739555	1075.4942676802923
curvas/00000076E6:F5WA0:SW001:_076E6.csv	Green3	-256.9953210657119	-239.5766127426947	0.0022749430723726	-0.0926829975958176	0.3191147956679128	0.8759047290588479	0.0846880281611274	0.4689076891781928	1.3298246835730845	1488.9979292753667	0.0959057698558474	0.622094661240657	2.858684732892639	205.1841940122169
curvas/00000079ED:YWA8V:SW001:_079ED.csv	Green3	-115.12672944877256	-97.40663240968608	0.0031996524150593	-0.3726605816145223	0.994755414289229	1.1975397172269502	0.0559541974825387	0.4290473452315456	1.9016626054686967	1062.0916442144544	0.0751506902735621	0.7035693405193246	0.8111276122964064	3042.027832483534
curvas/000000778E:2U1MT:SW001:_0778E.csv	Green3	-209.1099632518184	-192.3199974810406	0.0037312652390887	-0.0920885450903134	0.2024426748238473	0.8819823438467955	0.0641298306577178	0.3852558848145334	4.294457257412787	247.7282578496499	0.0976639171254251	0.5557238729823729	0.5813809897561124	960.1749593180456
curvas/0000007BC2:PBHMB:SW001:_07BC2.csv	Green3	-267.9400080079508	-251.150042237173	0.0019922841180909	-0.0788971541374025	0.3599224535468616	0.8654771771376374	0.0873031389789329	0.4977784470533173	0.5864137024951279	2080.929054315989	0.0920936556737315	0.716670038813875	0.09661224692739	2259.383547943246
curvas/0000007A38:9IEXW:SW001:_07A38.csv	Green3	-198.7987625037393	-182.0087967329616	0.0031957558035304	-0.0316530829452491	0.4856317477159226	0.849324308266616	0.1254901960784313	0.2704342044844955	1.2768208316260583	60.58098358135093	0.0704516584453762	0.2552720509360229	14.218581511191507	358.9313631401065
curvas/0000007365:1Z6NE:SW001:_07365.csv	Green3	-183.30454226620864	-166.51457649543087	0.0015304678059877	-0.1056673317835181	0.3222504454168622	0.8744996487238237	0.0910638658622835	0.4300881514130584	2.033070390518789	1098.3146115616485	0.0820947146769741	0.7028140373946655	0.2037715106723979	3909.95384635481
curvas/000000783B:5P9SM:SW001:_0783B.csv	Green3	-253.32984783986743	-236.53988206908969	0.0023215614257337	-0.087208133854133	0.2305413083718041	0.8799656112299103	0.1445587110872329	0.3121139148360722	0.2654837399899241	61.96686681866008	0.0155813381656346	0.9197077936603006	8.994894876775016	4752.350913579675
curvas/0000007B76:303S8:SW001:_07B76.csv	Green3	-291.8279230727553	-275.03795730197754	0.0017080916115435	-0.0826947124828634	0.1945070046641693	0.906460054384764	0.0716384332006349	0.4859407130993396	2.286713117991567	3680.370926192008	0.0828903481539871	0.647150409842864	0.8117946255096775	2256.2815047680824
curvas/0000007BF0:UA5US:SW001:_07BF0.csv	Green3	-246.57931173946287	-229.78934596868515	0.0018067569221574	-0.0872015496714243	0.1870087289974379	0.9222221488843706	0.0672605029828448	0.7271036085256753	8.27203998996766	3776.484170970979	0.071329768142505	0.8283346472717522	3.5581008634135576	3461.096717122105
curvas/000000780A:VH61X:SW001:_0780A.csv	Green3	-218.7970935776539	-202.00712780687613	0.0013356755157791	-0.0676793033890708	0.2139273264430042	0.8725154538905318	0.0788975592317477	0.618908889881004	2.175158623687658	773.7089243763834	0.0669196008820955	0.3769441247239432	1.9211673991215656	490.5159793737619
curvas/0000007A1D:DJV4D:SW001:_07A1D.csv	Green3	-179.46212680732367	-162.6721610365459	0.0056008927251908	-0.0882963355293778	0.3480120094170668	0.8765384969213063	0.0736275668863865	0.9779818804318768	4.539299974973139	1152.781832945845	0.0780119385804058	0.9228683118601672	9.668719899063946	1204.6027496362613
curvas/000000789D:0QG0O:SW001:_0789D.csv	Green3	-206.4885760668175	-189.69861029603973	0.0022109966290437	-0.1040465451819949	0.3881884425352788	0.9195005461919744	0.0078672894718571	0.3327260882236058	3.847768877012518	3057.946644321165	0.1411764705882352	0.3467980965990289	2.1289958723109708	57.6343501247028
curvas/0000007682:E145R:SW001:_07682.csv	Green3	-233.7425107589688	-216.3238024359516	0.0021363774430332	-0.104418200211257	0.3051601140996852	0.8756002225300733	0.084858685494853	0.6030835680143983	2.103651557889142	1285.9219231679851	0.0955186486992372	0.4379784833360041	2.469282029910006	1380.8614110860672
curvas/0000007777:ADMFQ:SW001:_07777.csv	Green3	-191.74949447734787	-174.9595287065701	0.0025234771797295	-0.1295920232077954	0.4047751926999116	0.873315502860699	0.129411764705882	0.3382112798670403	0.6809664444394377	113.40205335471404	0.0165679348057626	0.4428056959585935	13.844273478516586	2297.2671846999883
curvas/0000007A75:C5QNY:SW001:_07A75.csv	Green3	-232.44697064299413	-215.6570048722164	0.0017512100315847	-0.0879534051657511	0.3398948222285722	0.864268483967533	0.0870648258079893	0.7308837136247864	1.321888677758566	1778.789133298291	0.0821043463648242	0.5039152201420779	0.6392734693710508	3580.6765671149096
curvas/00000077F4:WZS2B:SW001:_077F4.csv	Green3	-207.3619735884689	-190.5720078176912	0.0017847004723374	-0.0933343392940977	0.3056975956343893	0.8956005641538106	0.0576455386232732	0.5816766802859247	4.508183790282784	4388.26803949136	0.0912795063047631	0.5949341970354917	0.8102305428812057	1607.1813184254115
curvas/0000007664:SBGMS:SW001:_07664.csv	Green3	-238.4634930009799	-221.67352723020213	0.001690522372411	-0.062085074988634	0.306660224601581	0.8891311819676633	0.0552409082078281	0.4882103394471196	0.1596783210379805	4218.617993713715	0.0755246643311044	0.678360398568309	0.770857665299428	1131.6726119827963
curvas/00000078C2:BJ24D:SW001:_078C2.csv	Green3	-224.62026563891152	-207.8302998681337	0.0018919311257615	-0.0946507080936079	0.3863452951013106	0.8925367060680446	0.0780856400791943	0.4895647233827968	1.4111791625014702	2709.366038190676	0.0774770239352319	0.6714297389964777	2.472079406436402	763.1551466573796
curvas/000000777D:DAB11:SW001:_0777D.csv	Green3	-262.9601437552479	-246.1701779844701	0.0025312575858425	-0.0386870364265853	0.2462156862459491	0.8458886545542282	0.1411764705882352	0.3112254706677579	0.692187559726566	128.52425903875204	0.0077177867716353	0.7745169528279671	23.68417425953989	164.06423074810533
curvas/00000074D1:41QA4:SW001:_074D1.csv	Green3	-212.3764169784512	-195.5864512076734	0.0037341080202164	-0.0729847702644184	0.3851087496159478	0.8726070978108394	0.0714171770516721	0.7967711831728129	0.0937992335753222	4515.7000363441375	0.0824948412229841	0.5716379196339614	5.810966027199283	483.2943012041978
curvas/0000007830:DO6XX:SW001:_07830.csv	Green3	-235.0650863572196	-218.2751205864418	0.0016353287401599	-0.0929832132378638	0.4142389159688528	0.866248378884481	0.0997045681741134	0.4138256149798732	3.733837030447852	186.803850819144	0.0609901302218468	0.9346894112435854	1.6182553542317628	4671.534197534008
curvas/0000007BB3:5YM8X:SW001:_07BB3.csv	Green3	-249.08403893320792	-232.29407316243007	0.0016514112632568	-0.0797323560213076	0.328288843639723	0.916299693910462	0.0713463756575857	0.6816423847092489	0.8644325144451857	3807.299149039923	0.0656262408171195	0.5279884859714771	5.386482040495491	1147.3468433013015
curvas/0000007599:0BDG1:SW001:_07599.csv	Green3	-259.97804938608607	-243.1880836153083	0.0016053412530078	-0.0553764555819595	0.1453113682563492	0.8449229261019634	0.047572212212456	0.684020494370206	1.0206880910857057	1759.479871438485	0.106588228562181	0.2868628912726984	0.9242449198382396	70.32114443694894
curvas/00000078D2:PNQ1J:SW001:_078D2.csv	Green3	-204.6200708305369	-188.49697589973988	0.0017181301293091	-0.098419174326621	0.3102327473721798	0.9026151805938392	0.0782130164452137	0.7346358327020062	1.4415153967248515	2901.707160151272	0.0757179512562514	0.5217754872323215	2.070622895480923	2637.1023187435385
curvas/0000007663:1T9Z7:SW001:_07663.csv	Green3	-226.9367491760946	-210.1467834053168	0.0010927941370244	-0.0843058266726523	0.2694236419277873	0.9026620126183028	0.1082487174243457	0.3898666179729041	0.1339784424833906	85.35894100853429	0.0302459240512763	0.8500712706614104	8.99124261606531	4710.923137219872
curvas/00000072CB:858ON:SW001:_072CB.csv	Green3	-246.71215907923488	-229.9221933084571	0.0012670416701088	-0.0670135468917393	0.2875550332703196	0.8850422176423623	0.060132997441136	0.4602510831513679	2.667216654591789	1522.119385952615	0.0780723379181742	0.6258693478165127	0.9672780377598336	1246.5918636499348
curvas/0000007B97:H83PD:SW001:_07B97.csv	Green3	-233.98620608231263	-217.1962403115349	0.0015843266172736	-0.0836450391225983	0.2580778497892171	0.905032806605065	0.0835261886443441	0.5659261120464311	1.313936164438572	912.9988425005736	0.0556830316052341	0.6838496475495429	9.062283840512348	1192.808056146403
curvas/0000007655:P3W3L:SW001:_07655.csv	Green3	-284.4926374118768	-267.70267164109896	0.001893766971911	-0.0844120563304007	0.275349517239851	0.8437811925927075	0.0642225368523434	0.6243973834221347	8.511983522677612	442.86385110617647	0.0881854452897054	0.5880809645351125	0.1402436988572818	735.9247112485817
curvas/0000007838:L7ICU:SW001:_07838.csv	Green3	-228.8542869049328	-212.064321134155	0.0018034087763971	-0.0917476610399428	0.3203113079143269	0.8972616875033979	0.149019607843137	0.3246973961109517	0.9980648251059292	81.13276731738807	0.0081315355684163	0.3835085641857517	8.314320043134867	3391.5788629763524
curvas/00000076F8:82H1E:SW001:_076F8.csv	Green3	-249.8061171771976	-232.3874088541804	0.0018623556300054	-0.0722496772560174	0.355378884136642	0.8585498269793324	0.0752997256207555	0.6972857362314779	3.149544310846445	813.4744956458271	0.0812849213265373	0.5131076661100273	5.005675715909639	627.4132007938617
curvas/0000007BDD:DUQJG:SW001:_07BDD.csv	Green3	-261.3514052527072	-244.56143948192943	0.0012567753968355	-0.0806259548567886	0.1746750900619962	0.8863593653134952	0.093840690599207	0.5956856239074864	3.164205599506291	328.24496803635355	0.070131827238736	0.3519586302495306	0.3311531978955228	547.082321264702
curvas/000000784B:O444K:SW001:_0784B.csv	Green3	-226.5644006265117	-209.774434855734	0.0013668707519566	-0.0908335334049382	0.2977063698805429	0.8924724049396418	0.0855521900233966	0.4128246122555248	0.1392426161655091	746.9958651268682	0.0696155150700734	0.7953436359422839	1.812221896946136	1437.7817367562002
curvas/0000007A1A:9MOGN:SW001:_07A1A.csv	Green3	-216.94102857181704	-200.15106280103927	0.0015579858319559	-0.0754085377987693	0.2116559537181022	0.8662564641363732	0.0613168508923597	0.5026360910176269	1.3343463506211677	4272.561253882635	0.0993118695118704	0.6485204997341658	0.0815314729232771	2748.4109271822954
curvas/0000007A6F:CRWAU:SW001:_07A6F.csv	Green3	-263.2325355692241	-246.4425697984464	0.0017940034880067	-0.0668600097510983	0.2508705581612727	0.868363325757344	0.0401126254125529	0.7312841706199812	7.711796198140787	803.7612153951935	0.1092980170768951	0.5334826635446843	0.8297936653255739	341.0858827813312
curvas/000000758A:SC8J2:SW001:_0758A.csv	Green3	-201.1329731490136	-184.34300737823577	0.0032220559105754	-0.1050337097810315	0.3199826595285726	0.8333879701654859	0.1725490196078433	0.3416285542847034	0.0389349047705419	99.93470233557537	0.0027518069374529	0.84949357986029	19.156991177328315	1327.1062099462367
curvas/00000076BE:QU7DL:SW001:_076BE.csv	Green3	-214.3473733452623	-197.55740757448453	0.0026531563445839	-0.0960407013587089	0.4373099747724366	0.8594830060210615	0.1022700486724865	0.5274007486878143	18.35155977530828	1720.681150335758	0.1450350508172494	0.2953374783687856	0.5470615182539428	38.501681309558506
curvas/00000078E0:W1P50:SW001:_078E0.csv	Green3	-274.9592697551007	-258.16930398432294	0.002084669239526	-0.0844054322927566	0.1131927401925157	0.8568357063348669	0.067231419413864	0.3989379361885352	0.3262585166297382	1373.5898389611991	0.1087719253453896	0.4884093515389937	3.192721950432781	95.25605206926676
curvas/00000073A8:QPD1Q:SW001:_073A8.csv	Green3	-194.8813723577644	-178.09140658698664	0.0015145503056489	-0.0807185155424738	0.3435101407227963	0.8723027603264294	0.0867772865226681	0.661175199969006	0.2629229606277619	2499.800643586957	0.0687384179710993	0.4453237845658878	2.8899003802332475	897.9707479716407
curvas/000000783E:A4O9Q:SW001:_0783E.csv	Green3	-198.4115450893508	-181.62157931857297	0.002390657907876	-0.1262987454772183	0.4862942941556662	0.9414493075102132	0.1411764705882353	0.3475452859031867	0.9666124545789287	80.19476755584004	0.1122605790105883	0.3524208341050966	12.84842650465816	1825.6180424779388
curvas/0000007776:K2JSC:SW001:_07776.csv	Green3	-190.64235387002395	-173.85238809924618	0.0018106112680638	-0.0892562999293444	0.2004799902272374	0.8683530047697585	0.1277003472497292	0.4975917497581699	0.0650106715629631	547.3965841220476	0.0448731084281882	0.879373361344097	12.169515420453257	149.00855181253388
curvas/0000007898:XFSCF:SW001:_07898.csv	Green3	-247.26501624521688	-230.47505047443912	0.0014838966265869	-0.0764774457338261	0.2333341235708168	0.8679530429830035	0.0879658600527379	0.6780234936672552	2.134264507484478	1049.0053755469812	0.0699448225480747	0.5684036717294779	3.8717618316243816	2286.3204710366485
curvas/000000768A:0K771:SW001:_0768A.csv	Green3	-307.25786185305145	-290.4678960822737	0.0015212137858617	-0.0769974382976015	0.1840036992572712	0.8269561040765231	0.1094124301427627	0.5104953578904113	6.2789139661637385	55.67019613928095	0.0653593086367862	0.4934088254451618	4.774313694411803	1182.5971846188777
curvas/0000007840:U73OE:SW001:_07840.csv	Green3	-268.6933933476018	-251.903427576824	0.0016694565267456	-0.0781072306030312	0.3234014227715744	0.891113322833963	0.069631075861189	0.7645470167913615	2.574598630935062	1552.8546906753584	0.0724050109362192	0.422433533316026	0.1649199576024007	1302.5437475502044
curvas/000000764E:O03B7:SW001:_0764E.csv	Green3	-228.2981965286569	-211.50823075787915	0.0023369617899639	-0.1220469600869188	0.2961500170753282	0.8873201106046065	0.1203398227954037	0.4138866726818882	0.8100410302602143	654.5632986900754	0.0755182745866824	0.8128758193942308	1.6353029046836618	2380.33170288414
curvas/000000785B:ZV2A1:SW001:_0785B.csv	Green3	-218.8237741152371	-202.0338083444593	0.0018890873184192	-0.090541349779946	0.3172526270936637	0.8707505842173953	0.0763209281959798	0.7036491204694145	1.9627884464226364	2523.850670630147	0.0789379190570834	0.5202352484290885	3.8369987990133896	1959.700201624251
curvas/000000784A:W4WSF:SW001:_0784A.csv	Green3	-222.1399670079512	-205.35000123717344	0.0013985906557901	-0.0897813332442082	0.453882571135642	0.8970294950570923	0.0528633625621051	0.9969639896202482	3.8584837703872665	3181.667635323772	0.0881975498786397	0.332832038502547	0.2552431067136571	297.06043692746294
curvas/0000007610:072CT:SW001:_07610.csv	Green3	-199.0921958419502	-182.30223007117243	0.0031423409887053	-0.1215213631740723	0.424755317580653	0.8631320047687574	0.16078431372549	0.3382561589465864	2.2214730255757846	51.085992078122	0.0203900409160761	0.1536682890513754	19.64489311894292	4400.426861093064
curvas/00000079DF:866DS:SW001:_079DF.csv	Green3	-178.47536393062026	-161.6853981598425	0.0058175804210453	-0.1132469396292566	0.2781559070762541	0.8842296556094278	0.1643139032673568	0.3234632490947893	1.0063632393043245	53.95878590340571	0.013003848108744	0.9987224412332916	14.751138475640444	4362.56049777299
curvas/00000076F6:KNVCT:SW001:_076F6.csv	Green3	-193.5904154961305	-176.8004497253527	0.0019200080896601	-0.1224110959039128	0.5358366221449447	0.900564514619767	0.0708784190052997	0.3591479948018535	7.921812490557581	453.51307982118726	0.0875677618542908	0.449499072665894	0.067757812805347	4882.263490411726
curvas/0000007661:945IU:SW001:_07661.csv	Green3	-205.141498266396	-188.3515324956182	0.0013211320216967	-0.1169878697831937	0.3792224229182704	0.8484362392020443	0.0803652434926471	0.7475547012056754	4.403103678728479	863.3133246601365	0.0912124678507879	0.4519627955489855	3.685222192813807	900.1331512814954
curvas/0000007BDE:25KV7:SW001:_07BDE.csv	Green3	-246.3704938158162	-229.5805280450384	0.001858725214041	-0.0930315882328613	0.2074735023563468	0.8981206270100198	0.0774638332890758	0.7842993841177546	3.608479681026026	776.9743813369299	0.0810377346129052	0.4237252038180805	0.0615243001084368	1450.9156553587914
curvas/00000079EA:6AL1G:SW001:_079EA.csv	Green3	-174.521441321507	-157.73147555072924	0.0042778202525097	-0.1407131956092089	0.4500220961042908	0.9537386761447176	0.1686274509803923	0.2961846907953875	0.3512142196237166	41.68650410740472	0.0299824429836482	0.9333107848195904	23.340302488533137	995.8796637513296
curvas/000000767A:SFPIA:SW001:_0767A.csv	Green3	-302.9603076532116	-285.85147897682805	0.0019657021828332	-0.1153433541995131	0.0686311740835944	0.8085789667331916	0.0712860023219332	0.8964266673795788	4.705608804102452	2568.597485249746	0.1438402692461357	0.3476430030891305	0.81761128963388	444.2675991790018
curvas/00000077C1:Q2AT1:SW001:_077C1.csv	Green3	-213.60908305337475	-196.5002543769912	0.001555100330498	-0.0856814759093725	0.2787310517922145	0.8380673721340152	0.0655339433457105	0.7974882366426111	5.626233764758038	330.22181788362786	0.0628651444249845	0.422816642750506	0.1135337541372854	2212.3116371619794
curvas/00000079EF:I7PW7:SW001:_079EF.csv	Green3	-223.2802068905734	-206.49024111979563	0.0026553226373201	-0.0943200828909079	0.3631431266774605	0.8766130562597413	0.0930700901062178	0.7318127584672717	0.059235968202175	3004.3146848268693	0.076008146766025	0.4812560906319483	0.3695183455495916	2027.5315660473
curvas/0000007362:TK1YZ:SW001:_07362.csv	Green3	-204.7014580196256	-187.91149224884776	0.0015491610011087	-0.0687545543760961	0.1613077920153012	0.8272789301650367	0.08665842189761	0.4814840901461719	7.249177752603338	360.10378071871565	0.0855849343032606	0.7038642312358953	1.13002814748836	4753.568048758118
curvas/0000007858:5IIT2:SW001:_07858.csv	Green3	-241.9218695414236	-225.1319037706458	0.0022492553348328	-0.0763900986312584	0.1739407001065686	0.8406357308337638	0.1023493788905964	0.4444276610891981	2.7501278614681604	1055.0267989798272	0.0821966872181763	0.7083518471060573	1.0504945007175888	4045.194616655401
curvas/0000007535:GR9I5:SW001:_07535.csv	Green3	-209.3596782450361	-192.5697124742583	0.0016784770533448	-0.0840041290934842	0.2221004063571169	0.8870405984597409	0.0853170587454645	0.5585930197704594	0.1607889012898727	709.282054924067	0.0669904122655786	0.3902794171563331	0.3957011715687499	801.1272716369609
curvas/0000007A37:3CLFY:SW001:_07A37.csv	Green3	-194.79198054552444	-178.00201477474667	0.0028228789325217	-0.116209344973697	0.4534031551863684	0.8425183092037682	0.0136318355776898	0.2743761298117598	21.314090134578898	2959.270424834487	0.1372549019607842	0.3409880818133117	0.2109420992596619	89.44626957823488
curvas/00000076FD:SRFFM:SW001:_076FD.csv	Green3	-192.34589023307703	-175.5559244622993	0.0029583351378282	-0.1135907616094329	0.4334070106271349	0.8799849770017101	0.1882352941176469	0.3166609682650956	0.7785194247820337	151.0354632813576	0.1709815118042008	0.1242444410747052	20.51925936731554	2492.197833985867
curvas/00000077FE:BIZ29:SW001:_077FE.csv	Green3	-215.16260252060263	-198.3726367498249	0.0014018624696324	-0.0791095572670944	0.1601853293717514	0.857196742935149	0.0680106628276423	0.4580346212960174	4.3810283055192185	638.2815655078257	0.097441979494952	0.6711530690639033	0.1187161428503153	4131.173237520613
curvas/000000788A:RJXA2:SW001:_0788A.csv	Green3	-175.46213838969433	-158.67217261891656	0.0032441816301566	-0.1407229374775628	0.5230621735373856	0.9445342265153084	0.1411746658760926	0.2991932241230993	0.0334826467652641	62.25139659209032	0.0131138506237632	0.6888947314016022	19.6862444204768	3091.109906760116
curvas/0000007A2B:36KC9:SW001:_07A2B.csv	Green3	-234.8435786893172	-218.0536129185394	0.0018871766550728	-0.0822877731784105	0.2459374387450745	0.8675875923862182	0.0774441985292379	0.5777699333023953	2.097322477802595	3528.5667769648867	0.0880581444055972	0.8337350077617199	0.9020841459550148	4043.374027479189
curvas/00000077EC:CACAW:SW001:_077EC.csv	Green3	-223.22518244476825	-206.43521667399048	0.0014456196580109	-0.0856162362872017	0.2802211349147503	0.8370855235988846	0.0480077682322406	0.4052024548333157	0.3232635467664877	1285.7646120947547	0.0846639569726171	0.6121522074902175	0.1159570399584588	2119.92576752973
curvas/00000076E2:69JYN:SW001:_076E2.csv	Green3	-230.35747130839752	-212.93876298538032	0.0021124820726672	-0.0794775699983429	0.2447627885171042	0.852862264547434	0.1045020585759368	0.5685294145361804	1.7569376193381323	660.9683754146183	0.0926754585847648	0.4990074790001741	3.1088977971951604	1786.5082529124736
curvas/00000076D3:XJ1ZE:SW001:_076D3.csv	Green3	-244.1613121698064	-227.05248349342287	0.0025318107261276	-0.1010566241681791	0.2733209687924793	0.8075674765863848	0.1429024098219151	0.3937075249412439	0.2588374086285977	929.8768422546297	0.0777028374991425	0.7490521369915993	1.7861890252624002	4713.493557619187
curvas/0000007A0E:YNGZN:SW001:_07A0E.csv	Green3	-231.3633238784633	-214.901740702332	0.0020383932280515	-0.0844838683980229	0.3525702913755723	0.8553087673744719	0.0760231146614057	0.6491934970703764	4.862518847629135	2533.800832428366	0.0936853939610398	0.6748039063400635	0.910329403797802	1338.316259662635
curvas/0000007585:JWUT8:SW001:_07585.csv	Green3	-245.72836283185643	-228.93839706107863	0.0017430610232888	-0.0630605460218663	0.1578515616435762	0.8252353635013349	0.0431050849327324	0.692495235409795	8.476519644390036	2358.531150405827	0.1069742019678728	0.4197683138817424	0.1886837582436924	257.4763032116348
curvas/000000759D:8AF3R:SW001:_0759D.csv	Green3	-213.01391140029628	-196.2239456295185	0.0020089482217745	-0.0855934699147637	0.2532442384043415	0.8663079453266782	0.1310325379172117	0.2912696344026722	0.5425977908945824	56.4564942407689	0.0275913986522744	0.9939785461241828	2.424708231546807	4624.275552421297
curvas/0000007B37:NTTHC:SW001:_07B37.csv	Green3	-245.92665852678303	-229.1366927560053	0.0022219635163212	-0.1016084320755912	0.2283693609247243	0.8924600510410708	0.0900392233144787	0.4479236069035057	0.6102058440325172	1256.8596224872529	0.0722691771410813	0.9364928976643604	3.624543910028085	1719.4725947409097
curvas/00000078B8:94314:SW001:_078B8.csv	Green3	-284.48445665965926	-267.6944908888815	0.0020447102611272	-0.0772919646262348	0.3282296901302988	0.8801645737452555	0.0878901915372476	0.4576538876664923	0.1840794326578557	2601.2494529775963	0.0618082158741533	0.9144407557154516	4.667705194828859	1139.380586424932
curvas/0000007651:54H8K:SW001:_07651.csv	Green3	-226.5452876370999	-209.7553218663221	0.001812391006582	-0.0867412518258929	0.2381899408984045	0.8495028859582417	0.1112722723292149	0.4229744544773497	2.429947725430827	408.9808388672016	0.0597372762070105	0.5415892092075988	7.576322356663264	2660.26340342034
curvas/00000078B3:18S7G:SW001:_078B3.csv	Green3	-232.26511072333528	-215.4751449525575	0.0020336395582246	-0.097424053863692	0.4742443724011539	0.8831015079000302	0.0376037829465818	0.7448876247318944	20.48064263222908	2871.8544509174303	0.1647058823529413	0.3258138131430167	0.431750747435155	86.5994453680794
curvas/00000078AA:UWSCO:SW001:_078AA.csv	Green3	-215.7240837721616	-198.9341180013838	0.0022972185026618	-0.1003611480514384	0.2733680576402801	0.8778078132609631	0.1025270464386462	0.4006376605816473	1.6822535855610987	445.5052514592914	0.0779872599498142	0.7735670543563075	1.573375572865268	2702.5602438458336
curvas/00000076D1:9O3HN:SW001:_076D1.csv	Green3	-136.1661783037385	-120.39231905440188	0.0013926297738722	-0.2426744001438812	0.4660969758285117	0.9740553066665169	0.1038442747240237	0.3900226465378335	0.2917980656673069	1376.455620678237	0.072369387002216	0.80379534616792	3.673587400187979	4406.501609479322
curvas/00000077B5:6LAHM:SW001:_077B5.csv	Green3	-209.4225655236524	-192.6325997528746	0.0025817374201239	-0.0792926788046585	0.2997570088176592	0.8740601107424142	0.089037266986806	0.3579754649832655	0.7364477243820774	480.4091415785086	0.0678635250960173	0.796806657395314	2.1168935559631143	4985.29352978576
curvas/000000784E:1MC4L:SW001:_0784E.csv	Green3	-272.2010678318947	-254.7823595088775	0.0018676382929377	-0.0788753138685262	0.2763901061513381	0.8778543145547044	0.0689532734058135	0.5306757274850795	1.1864091965142896	4777.536562418099	0.0917577263443426	0.6827690881468768	1.3587443856809194	1431.617558618348
curvas/00000076F2:SM228:SW001:_076F2.csv	Green3	-193.961031034752	-177.17106526397424	0.0016773105429868	-0.1109546448884787	0.3233366606010258	0.8890173098366363	0.0949160728887428	0.6385449461288657	1.747278617774733	965.9421994169657	0.0787744981844118	0.410220712416706	0.5231543051849554	1059.7845733264303
curvas/00000074E3:LZL0P:SW001:_074E3.csv	Green3	-253.4344289058826	-236.64446313510484	0.0020779152496162	-0.0761390511861274	0.247925936817505	0.887700953790189	0.0712369549695605	0.7881936402213945	1.3141952031745885	1165.0130322422524	0.0862560468114961	0.3943366718548245	0.1517179454800728	569.6301046141149
curvas/000000734B:PEISD:SW001:_0734B.csv	Green3	-235.2359943971176	-218.4460286263398	0.0020030701052107	-0.0804102568877549	0.1297430766981721	0.8473147833743024	0.0965601256624774	0.5200915655159977	6.543717697394935	24.53952563794598	0.0625502432981944	0.445477441641354	0.560710876740126	4747.288988130834
curvas/00000076AF:6SN6V:SW001:_076AF.csv	Green3	-212.9738465463315	-196.1838807755537	0.0016325090912227	-0.0894930683581987	0.125960587414955	0.8283342187534857	0.0992492074910421	0.5964834673237353	0.6365719281202191	3391.852092066187	0.099437135741524	0.4047674613746405	0.1455345952311507	2495.148968694308
curvas/00000076A1:S6NUJ:SW001:_076A1.csv	Green3	-278.35039844643046	-261.5604326756527	0.002428664779562	-0.1643909669112707	0.0453249350284791	0.8012872987017512	0.1799493546863745	0.3411434411716058	1.5227334409109097	222.4020311160284	0.0494580946289584	0.5326315111334426	10.813118094501595	454.8162952634218
curvas/0000007844:RWMKV:SW001:_07844.csv	Green3	-249.9118859894886	-233.12192021871084	0.001482636259336	-0.0819345826719055	0.2334391136640382	0.8856628518105845	0.0781940040257082	0.5135319453990641	2.166296702486382	1786.539149415974	0.0713854315855713	0.7770455277404396	1.542459418761753	3450.946285706085
curvas/000000767C:EDHC2:SW001:_0767C.csv	Green3	-215.0158203895962	-198.22585461881843	0.0022469362358624	-0.1036458941960098	0.116715293604994	0.8332996152510236	0.1959620275823015	0.2900935178469617	0.0089042963699377	117.73532121039192	0.0238506787005612	0.9595123511133342	12.588618322863832	1663.5378523172328
curvas/00000077DD:ISOFC:SW001:_077DD.csv	Green3	-209.82459979151656	-193.0346340207388	0.0015149514119741	-0.0758723783400112	0.1820009395862952	0.8600427465519105	0.0951882993700265	0.595945722493167	0.0773444734113091	2314.5049510971394	0.0641795590805806	0.4850988493254367	3.7489608027108376	1684.193141532851
curvas/00000074E6:FPF6B:SW001:_074E6.csv	Green3	-225.60271762081868	-208.8127518500409	0.0025149690504058	-0.0808960448477911	0.3252370107467395	0.8985030388314553	0.0596936087379588	0.7844733450695729	1.2345268116961128	1992.8303480286409	0.0705890402914683	0.3688772193531171	0.2473640009201182	464.431972503233
curvas/00000076E0:E2BYT:SW001:_076E0.csv	Green3	-198.6072438038697	-181.817278033092	0.0020587149021747	-0.0947099569128732	0.2370593432156003	0.8645047064041046	0.1350931810409289	0.351905962763962	0.4877626050024741	194.9131332604973	0.049719225056624	0.998385869329724	3.516142968143156	2638.1387175199693
curvas/0000007A6D:ZBUIV:SW001:_07A6D.csv	Green3	-261.5968068274678	-244.80684105669	0.0021454972172027	-0.0793021287596154	0.3282613688863616	0.8585405310883848	0.0824615847957525	0.5153455192606756	1.1932213856818037	1854.466117925683	0.0970601891997088	0.6853198294945668	0.1245727613914044	1491.9521337785166
curvas/00000078C5:I5NUQ:SW001:_078C5.csv	Green3	-211.56965074613893	-194.7796849753612	0.0025235447376311	-0.0934302861428805	0.181109600079848	0.8600507782741454	0.0199839929743141	0.9870737653486724	11.217892364660994	1727.7614557645336	0.1643363328382453	0.3234692185353173	0.0602208238460571	92.2116997152676
curvas/00000078C0:311FQ:SW001:_078C0.csv	Green3	-223.916064724074	-207.1260989532962	0.002413742843936	-0.1137216892805008	0.3747513293776092	0.929235812187185	0.1411722419423347	0.3294469054279432	0.2951041963044308	90.994376160703	0.1030080594933855	0.2474080711294196	6.779940319481174	978.7403489743572
curvas/00000078D0:UIBUO:SW001:_078D0.csv	Green3	-293.66131495069766	-276.8713491799199	0.0018137971093108	-0.0661713940463869	0.2223687417092056	0.8548551673077119	0.0122796562425705	0.9989682653989364	11.458477875586818	1260.7760648804008	0.1512730546787813	0.3057370950663822	0.044361276065558	74.75087705979495
curvas/00000078C8:VSHFJ:SW001:_078C8.csv	Green3	-257.6657249660352	-240.8757591952574	0.0015639156589981	-0.0717796629183569	0.1800368072360101	0.878141072187885	0.0767512339440742	0.3287453980577213	0.3134747604981697	239.2349417360101	0.0760501471698152	0.6587098556204244	0.7700627268539961	1787.042554481295
curvas/0000007A18:OPDPE:SW001:_07A18.csv	Green3	-228.1982349158745	-211.4082691450968	0.0015047766126812	-0.0867323003516886	0.22722262493279	0.8703994307291094	0.0878629141298664	0.8187181254350285	1.2516461813123798	3034.308064595714	0.0791520322760521	0.5412743448454058	2.000387226113735	2103.7406070125307
curvas/00000078DA:3IREU:SW001:_078DA.csv	Green3	-238.76722392124844	-221.97725815047067	0.0014732627002686	-0.0795567014537952	0.2890172490189427	0.8745778624188304	0.0861446147719724	0.6322536438526747	2.6952078669018102	528.5996013952537	0.0673360790007212	0.5234963693966144	2.2539420642825774	3211.2512163034685
curvas/0000007A49:U0791:SW001:_07A49.csv	Green3	-232.6347928549383	-215.84482708416053	0.0016651875918731	-0.094094654852676	0.3299804599851045	0.8757744369739666	0.0950057921979103	0.5580624141596131	0.2192481586198819	377.1229256646248	0.0528588783380017	0.6025897852076476	3.8612578951223737	2521.045805772204
curvas/00000076D5:B9ZLG:SW001:_076D5.csv	Green3	-217.6901440585877	-200.9001782878099	0.0019412461371797	-0.0901689487027564	0.2027207794211308	0.8972904588477039	0.0658401045022358	0.997486466019594	4.514451909189872	2108.3897471299183	0.1262521993057336	0.4075381291009674	1.275284147899318	469.92079564402127
curvas/00000077D7:BCWZK:SW001:_077D7.csv	Green3	-203.42282807331247	-186.6328623025347	0.0013022301572365	-0.0898566602239557	0.3457573377247613	0.8828474753498728	0.0836818349169324	0.3791251897337296	0.0670784454860487	808.2915098056186	0.0741090080432779	0.7619545001183377	2.40664892737592	2133.902229079776
curvas/000000785D:6QFDQ:SW001:_0785D.csv	Green3	-175.51189684042106	-163.02146046520042	0.0017164326987306	-0.0776507703401855	0.2356587388586245	0.8760999309328179	0.0099917581754284	0.3264761624480721	1.2430673221967146	282.10855467408066	0.1445492608910682	0.3588922004994321	0.9283469030789276	88.11721644663415
curvas/00000079EE:GCJ67:SW001:_079EE.csv	Green3	-204.93192059044333	-188.1419548196656	0.0033822238467898	-0.1087432822107831	0.2684546555990354	0.889334433232452	0.0414395219679948	0.1211406770764572	15.978121886562906	2817.657071318363	0.1761607028905153	0.2915323328624924	0.1896428726321801	46.35514414703438
curvas/00000076AC:ERD1H:SW001:_076AC.csv	Green3	-279.8852232686104	-263.0952574978326	0.0012887676578982	-0.0557350106470331	0.3190166103569054	0.8380702691932032	0.08477986634207	0.5691865421334676	0.496955574186174	699.4793320777281	0.0495523678002221	0.7655114597445555	7.798833342230761	3001.946534130701
curvas/000000789F:1AUEZ:SW001:_0789F.csv	Green3	-233.41244007730208	-216.6224743065243	0.0015574374928356	-0.0951823334348742	0.1807125069856926	0.8744980499342021	0.0792554189593948	0.8887644847838531	4.753517328132124	615.5356963766156	0.1107715103421411	0.3754763876087505	0.2809103772178817	532.4713900717911
curvas/00000076C1:WR1NL:SW001:_076C1.csv	Green3	-270.5059723618152	-253.7160065910374	0.0017038261999519	-0.0730340626829516	0.1492219242716212	0.8321965530982922	0.01820324485116	0.448177416591429	2.100679389721535	3666.803729841809	0.1606147134091412	0.3198451166082263	0.703478203679929	108.28861306655396
curvas/0000007BAE:SWZYU:SW001:_07BAE.csv	Green3	-248.9586462660177	-232.16868049523995	0.0025981615344606	-0.0958835396024851	0.1978745471778567	0.8802354655054074	0.0870519575715651	0.8170440209321154	3.785874924770715	516.8509975991847	0.0838527029329748	0.454885837065463	0.2143591765657795	1797.2318771178182
curvas/00000076B2:UL63I:SW001:_076B2.csv	Green3	-236.07878550817804	-219.28881973740027	0.0024895447417413	-0.0699582276766474	0.1729929878736897	0.822121741904761	0.1093082579620639	0.3993157710890801	0.2201126098742118	1504.9482768512432	0.0742231899648734	0.7987785255378588	4.338398505159153	2028.7557810676649
curvas/00000078B1:MNS5T:SW001:_078B1.csv	Green3	-236.4361957669632	-219.32736709057963	0.0016810760506937	-0.0831243623110414	0.2761745370392552	0.883349551395994	0.0923890768968375	0.3609853778967251	0.218863821400036	324.00787802240023	0.0666650789608467	0.8725076825868562	3.980550750704832	918.8389687925596
curvas/00000074B1:G73ED:SW001:_074B1.csv	Green3	-203.04550023666644	-186.25553446588867	0.0058523825286278	-0.0739645677032797	0.2918915324982107	0.8754915133589843	0.0898342605908238	0.8229575746358992	8.317151337376979	1858.426883860456	0.0568603577977501	0.9964345175313948	4.394204757848215	1483.1815075383684
curvas/00000076A7:2P8PD:SW001:_076A7.csv	Green3	-188.01027362953084	-172.23641438019422	0.0020268456898633	-0.0883306725007881	0.161740714247732	0.8299586476429324	0.1046262181287948	0.622397957564794	1.3942692688886755	3104.9795980188987	0.088404617945271	0.4221826514294804	4.321321559311834	697.5779851814356
curvas/0000007833:34ZH8:SW001:_07833.csv	Green3	-230.46916947013247	-213.6792036993547	0.0019247495592995	-0.1010461783756212	0.3740623417751225	0.8777705246427999	0.1027564258461309	0.4389194036184494	0.0652029137961604	1825.618751960816	0.0692796548067929	0.776431929527692	2.7138492844327624	1749.2540260230091
curvas/00000076B8:NWM15:SW001:_076B8.csv	Green3	-189.84132099673675	-173.051355225959	0.003626258269236	-0.1421619479501144	0.3678315342106735	0.9039825394970092	0.1960784313725488	0.329137120171214	0.2306304413939934	136.69892769184315	0.1409105115181347	0.2648714468337594	28.43862895206169	1047.865403534265
curvas/0000007A20:04PZ3:SW001:_07A20.csv	Green3	-268.1254765666945	-251.33551079591672	0.0019128857473804	-0.0785090155382227	0.346013261486689	0.8545280425825428	0.0907829718042014	0.7273156981299769	0.8773850729847328	1750.361206716757	0.0826323708911991	0.4796690186613168	0.5883951096252935	1877.152845300836
curvas/00000079C6:H0VDS:SW001:_079C6.csv	Green3	-176.64357455629874	-159.85360878552098	0.0019064401805871	-0.1365830139722189	0.5733027503411038	0.9267944591442836	0.0741991354951789	0.7964392840198634	2.1436270625265417	420.4833881598957	0.0752712063938626	0.4728292880361346	0.0797772605429296	1522.9780048807663
curvas/00000075A6:5QASU:SW001:_075A6.csv	Green3	-246.62689742099	-229.8369316502122	0.0020454952574814	-0.0981380594990123	0.3044383178976961	0.8595856056369119	0.0081591103675201	0.356748268918877	2.9564514645659425	2047.6159402351784	0.1686274509803921	0.3384310228441304	0.2711313047853259	78.36882069210496
curvas/0000007779:RFEDJ:SW001:_07779.csv	Green3	-205.6543907472968	-188.86442497651905	0.0014754730265514	-0.0988980512225694	0.4229264660977215	0.8987975546718824	0.0597169855434257	0.4710162404546947	1.4330339127373484	3027.9435212792337	0.0915021990489552	0.5745798700957764	0.1065246908588633	1445.8789205459489
curvas/0000007591:LQDM0:SW001:_07591.csv	Green3	-202.6751591123707	-185.88519334159287	0.0028752161147357	-0.0958460708990445	0.3054643296385171	0.84929514589621	0.1953941992941499	0.3120265289367363	0.0819760997290139	70.99578577475127	0.0931495367831684	0.4200118144578988	14.524061663962597	1887.7797843623664
curvas/0000007343:96Q7J:SW001:_07343.csv	Green3	-175.32804092194797	-158.53807515117018	0.003558907904465	-0.0963706663760979	0.6106693184441055	0.8742919278992118	0.083330484046167	0.3361507299577543	24.48653177566973	4171.77608483519	0.1529411764705884	0.2889729740134512	0.2316828760131138	62.08765679186781
curvas/00000079FA:LCVQ7:SW001:_079FA.csv	Green3	-199.3465359357745	-182.5565701649968	0.001834315605792	-0.0945002083920441	0.3678217233171896	0.856485588358633	0.0539645730938996	0.7366120594237069	21.39724234011043	1674.5374787596888	0.1293531781890498	0.3627379103138293	0.1948161801665423	106.37491263819985
curvas/0000007679:P17OR:SW001:_07679.csv	Green3	-237.99165135838103	-221.2016855876033	0.0024031636078321	-0.0842819378028074	0.1991988348387924	0.874079873428441	0.0637129307783567	0.5610923872469232	0.6860275897695906	698.5202947493884	0.1438038349088162	0.2803128017174451	0.1491040379779442	75.34613101862256
curvas/00000073A9:95JPN:SW001:_073A9.csv	Green3	-213.2926236990129	-196.50265792823515	0.0021186831877086	-0.0829526961766892	0.2801195676678154	0.8385371190169254	0.0845081309239586	0.7167164209645513	0.3410046853931074	2692.238748989745	0.0880137428062174	0.4087536144216145	0.2999752908069279	1286.4310740017704
curvas/00000078AD:L9YZ6:SW001:_078AD.csv	Green3	-179.5820290216833	-162.79206325090553	0.0015417308127722	-0.145743799349597	0.3981433333499453	0.9413040055980112	0.0777450676647479	0.8427161910388301	2.390526494555425	3896.101889860093	0.0801043980862337	0.5191675801267147	5.404096468172499	473.5852609531091
curvas/000000766C:TG9XF:SW001:_0766C.csv	Green3	-209.86069049421675	-193.07072472343896	0.0016767821135095	-0.0854632891158065	0.2589923314154068	0.8952222119455814	0.0810818040271155	0.7175319285068706	0.218534152457874	1987.9882243490304	0.0632143993344873	0.5252014090752815	1.0920200171662322	3916.767317731857
curvas/0000007510:EGZB0:SW001:_07510.csv	Green3	-231.7031958422097	-213.4040177347836	0.0037675972931999	-0.1136875562982388	0.4205153216512133	0.9109998826184674	0.1490196078431372	0.2658302030424035	0.0731466706814103	41.5363562790132	0.0015124048729811	0.1272973897184128	17.79560664031399	2642.432748035941
curvas/00000077D3:40OEA:SW001:_077D3.csv	Green3	-257.15923928752187	-240.3692735167441	0.0008268170451396	-0.0479313937053973	0.3010009958760974	0.915153934433696	0.0638771467075162	0.4424680343918329	0.1059763607188824	467.26126048879473	0.0264582275928638	0.4500974764376781	0.974193720084596	4714.66814615863
curvas/00000079C4:0NDOB:SW001:_079C4.csv	Green3	-248.51480071015143	-231.09609238713423	0.0013482178878235	-0.0947553945241012	0.266877056210363	0.8880180541504729	0.0797515456455247	0.7468411340104516	3.271367166165602	321.1016503159733	0.075888119634997	0.4368214590932788	0.1529917840513107	1021.5827105941293
curvas/00000076DB:GT688:SW001:_076DB.csv	Green3	-204.2833818354277	-187.49341606465	0.0016072534610704	-0.0402924536527865	0.2906779780868875	0.8196116873052669	0.0445028231862099	0.7329299303853196	7.738586381149363	1334.043247926269	0.0899455959349182	0.5390897073599904	0.1858123695151158	639.4996393292419
curvas/00000078BA:IYEWO:SW001:_078BA.csv	Green3	-229.8156603212397	-213.025694550462	0.0023899348220089	-0.0835372132105606	0.4317622819980579	0.8810727842366911	0.048164543716883	0.1119970620752649	16.09552693973863	4479.316768718965	0.1568627450980391	0.2985700169810838	1.3228128688143703	46.489497502086365
curvas/00000074CB:D5VC9:SW001:_074CB.csv	Green3	-194.08842306229965	-176.9795943859161	0.0044514703787465	-0.1460230365375351	0.7793351188563503	0.9437799047317366	0.1607843137254905	0.2788956171342493	0.4441419639464288	32.94690683605102	0.1279208315933488	0.093318851501209	16.179042935881572	3232.027223101818
curvas/0000007594:CA3NS:SW001:_07594.csv	Green3	-219.2878305163497	-202.497864745572	0.0028117063255765	-0.0681656313651773	0.2192507901544271	0.8327754662264036	0.0148388453690866	0.3193758588185638	4.947196909816847	3003.607414073354	0.1568627450980392	0.314728832462478	1.4180482030524044	69.92031157959656
curvas/0000007869:KV7VJ:SW001:_07869.csv	Green3	-224.2414848945414	-207.45151912376363	0.0023362008068164	-0.0797453743504345	0.4045164948006699	0.8646704296154795	0.0047856933501968	0.4772167581050805	11.809283544696754	1217.223106325162	0.16078431372549	0.290039662706967	0.5865760338377577	57.23299899918039
curvas/0000007B81:RRJI8:SW001:_07B81.csv	Green3	-177.73409708808364	-164.32646301453343	0.002215724107805	-0.0947316256261526	0.2006028865257215	0.8776952993637476	0.0964050745512953	0.6747456571872952	5.255353278752275	114.40223749238372	0.0725337414671858	0.5615550058484592	3.3553713233446736	3222.7238074816323
curvas/00000072BF:Y0NB7:SW001:_072BF.csv	Green3	-241.51439368443687	-224.7244279136591	0.0015683950988439	-0.0649088529518523	0.1870158497354588	0.8761450785963484	0.0523549657953312	0.5047366066662575	5.184904034250216	1186.0995984568551	0.0921181159148558	0.5289680849191235	0.0824002919539609	538.7212127213398
curvas/0000007A74:YDSWL:SW001:_07A74.csv	Green3	-186.5251395587821	-169.73517378800432	0.001595544982747	-0.1096679237966108	0.6056400025943086	0.9122355576463388	0.089913685123957	0.5734382796797937	0.388237763476719	632.6764749077792	0.049747278768779	0.6228900264379903	5.773866284056854	1019.1895262938606
curvas/0000007598:YG3F6:SW001:_07598.csv	Green3	-243.3273763396409	-226.5374105688631	0.0017939565266132	-0.0821064895170473	0.3114554407878911	0.8566812295602715	0.0790339099378103	0.3814641626643584	0.2273382591044554	743.663507805479	0.0791959606118198	0.625816503364574	0.1428441890850063	2533.3556825763744
curvas/00000077E8:C5GNB:SW001:_077E8.csv	Green3	-242.1117131028172	-225.32174733203945	0.0018175716004867	-0.0983177869059314	0.0935805581619505	0.8543980068944472	0.1370224632878513	0.3586373417941253	2.4775911613769632	49.45002017963387	0.0378987049885679	0.393553412168123	2.742221512403869	837.3529537394014
curvas/000000776B:TDNK4:SW001:_0776B.csv	Green3	-192.06710184918137	-175.2771360784036	0.0034514797763599	-0.0929189816171299	0.482099180317309	0.8850195531602624	0.0865840071461683	0.9850899582473936	23.263124066891148	3458.850130050056	0.1607843137254904	0.3012587651592539	1.1594359614231382	48.46134429286372
curvas/00000074DF:7VUAP:SW001:_074DF.csv	Green3	-236.53464721339503	-219.7446814426173	0.0035010079418305	-0.0721444376926738	0.1969265485286788	0.8629804274671317	0.0819925791416563	0.5454070684831309	4.423737747638434	1555.3487307907992	0.0766871000810932	0.643047573946205	0.3595485575848876	1296.454927553238
curvas/0000007666:RIQDU:SW001:_07666.csv	Green3	-180.8709263214808	-164.08096055070305	0.003177419718471	-0.1009370464389682	0.5685242980689672	0.9620565335892656	0.1411764705882352	0.3523984366802833	0.1181664030682561	79.73309890722108	0.0545311632430956	0.7564842779528367	28.33352999269372	4947.179909160837
curvas/00000076C9:WHUT5:SW001:_076C9.csv	Green3	-181.93168386397792	-164.82285518759437	0.0013267337754491	-0.1466414801807473	0.4465401547706513	0.8823972804611003	0.0647946534330778	0.9681606040206676	6.79011869107233	2212.228215737912	0.1113857616031869	0.4065681910759947	4.733382104343208	361.0365938915028
curvas/0000007803:A5RD9:SW001:_07803.csv	Green3	-216.9545684086422	-200.1646026378644	0.0027711535196085	-0.0913180900746771	0.3375002410848613	0.8204172881432403	0.0123177526352497	0.307013285755463	3.8887153944182926	2774.548705044831	0.141176470588235	0.2908602457516477	0.2476889238500901	64.70519955770895
curvas/000000775C:H2KXV:SW001:_0775C.csv	Green3	-238.05480332116127	-221.2648375503835	0.0018720213439371	-0.1182002224733764	0.1921956778440336	0.8886446947180621	0.0937330388338311	0.3093088054526128	1.062021746055373	103.34364152267727	0.0913020923660209	0.5047758401494404	0.7369199479758731	346.03860614594333
curvas/0000007A05:7W384:SW001:_07A05.csv	Green3	-191.5859837522681	-174.79601798149034	0.0034957597429336	-0.1127348844022849	0.431693149476889	0.9016248712361764	0.1803921568627453	0.3052532984642865	0.6122845178036348	70.0428022582156	0.0038393863070479	0.35366117833606	23.712867678778828	4502.092027190283
curvas/0000007BD5:FYWBE:SW001:_07BD5.csv	Green3	-200.5870132324924	-183.7970474617146	0.0031110464714049	-0.1240614982498282	0.394350612221219	0.9246460871681788	0.1529411764705881	0.3023982546625761	0.1993492180412241	90.45800153500016	0.0220267573457107	0.2259115361374453	19.170043561687745	1072.469322231786
curvas/00000077A4:MTYB7:SW001:_077A4.csv	Green3	-220.7632823086049	-203.9733165378272	0.0015755113162213	-0.0704949917096116	0.2606776259777316	0.8230388173740759	0.0710851042485515	0.4033733297386118	0.7803968890031556	637.7377407376424	0.0522910547334028	0.9769054707660494	4.340537342087585	2371.7881216851733
curvas/000000787E:64Q52:SW001:_0787E.csv	Green3	-181.69577741282777	-164.90581164205	0.0038219989841944	-0.1600305437558089	0.3713487680380669	0.9290086547962014	0.1527085555811704	0.3971060075457406	30.126576844442283	3303.102298064777	0.1921568627450979	0.3132890633677917	1.3743630085198315	69.9543959154252
curvas/000000787F:NDGX9:SW001:_0787F.csv	Green3	-243.1906294136284	-226.4006636428506	0.0013257970685738	-0.0781350994645909	0.2726624935107976	0.8712084754597096	0.0913659188323287	0.5761851086241323	0.3515675825100748	1149.476731972537	0.0624046268684555	0.5547695792079603	6.461173372183343	517.7333917949672
curvas/000000769B:Y4HQK:SW001:_0769B.csv	Green3	-242.7057664194905	-225.9158006487128	0.001603597501821	-0.0993915749694451	0.0573901075601191	0.9136098320415216	0.0593207702231449	0.3326837548897425	1.5239833483717506	904.120955090092	0.1000329744432505	0.4967656664195008	2.6208087369951936	945.0706933194632
curvas/00000079BC:8KEVB:SW001:_079BC.csv	Green3	-215.98258339053984	-199.19261761976205	0.0017854145972278	-0.0670529155850349	0.3058914501795772	0.860184567776151	0.0802769068328484	0.4393632146456309	0.2046237174778528	2585.734582494101	0.0893397042687733	0.6736581656540893	0.2943990120319974	4914.885465431916
curvas/00000079D5:W2BTS:SW001:_079D5.csv	Green3	-237.69054887535327	-220.9005831045755	0.0021945346897416	-0.0855250584185362	0.2133388623830962	0.8375852786350925	0.1011897336846899	0.7296355811199234	0.2949847121481452	3426.8294948789458	0.0843108165896002	0.4676545027381856	1.080642600572118	1779.3442853501515
curvas/00000079D8:D7Y1O:SW001:_079D8.csv	Green3	-253.7163596501154	-236.92639387933764	0.0017723345058985	-0.0665627983062865	0.2371693957175749	0.8381281724741323	0.0961834904762556	0.6828398586109007	0.0543086564245264	1500.130151292312	0.07977565598069	0.5436089966248492	2.1195999611926086	3064.37806020965
curvas/00000074E0:FPU3Q:SW001:_074E0.csv	Green3	-279.4087956712788	-261.9900873482616	0.0016147103592796	-0.0716711697623679	0.2027549185541116	0.8967992552950607	0.08077147362172	0.3720319635298179	0.1057255524638142	458.1047872647639	0.073341326640563	0.732788938353478	1.0534096495428225	1193.4394688621255
curvas/0000007883:K5OWC:SW001:_07883.csv	Green3	-215.8488874441844	-199.0589216734066	0.0024179126610663	-0.0916623634446692	0.4075995094282572	0.88297263660178	0.1568627450980393	0.3064234551084301	2.501735705008012	40.02418967753056	0.0278132202225497	0.2694871746638402	22.08523605608448	1715.63265989158
curvas/000000776A:44JYQ:SW001:_0776A.csv	Green3	-229.21476866318807	-212.4248028924104	0.001531570700194	-0.0904370362424506	0.2293597807998418	0.884379120245784	0.0696549806076977	0.4210297546004803	2.532221727560781	679.831096694785	0.0783670446326654	0.6318791199405827	0.5925257601279074	1891.863031240101
curvas/00000076AA:LDDCD:SW001:_076AA.csv	Green3	-238.9070916246256	-222.11712585384785	0.0021372964313488	-0.073900763315981	0.2997109866693729	0.7975562326231052	0.1115486405242101	0.4795332051223331	0.0676146398886007	4277.378708559671	0.0765386877376345	0.8487514022092745	4.108589828953051	1454.4099816479186
curvas/0000007875:GUJUW:SW001:_07875.csv	Green3	-221.5118653471565	-204.7218995763787	0.0016564211009018	-0.0852196616136441	0.2567049586321159	0.8701901433904762	0.0946051296758391	0.4025044574738127	0.2199242281880686	797.3042780967347	0.072767075053757	0.7938536437667343	4.100688563711226	525.744177140171
curvas/0000007668:JOWSA:SW001:_07668.csv	Green3	-282.0644629875723	-265.27449721679454	0.0012220713639818	-0.0701909773452519	0.3218719164082919	0.8838379563742454	0.0409698384725981	0.5425258501915795	3.915559913336529	2272.094959182582	0.090963363698476	0.4974498216573441	0.0198115381261767	316.01367743122023
curvas/000000764B:CA9ZO:SW001:_0764B.csv	Green3	-207.0439442757426	-190.25397850496483	0.0017557923988261	-0.119399489619164	0.3254332584451877	0.8917720480007157	0.1017656057376808	0.4388468374263267	0.460129715029821	3119.209684984168	0.0872072816822439	0.6430866414848608	2.815828056825499	1082.3664430569745
curvas/00000076DC:VLFDN:SW001:_076DC.csv	Green3	-202.4343841043484	-185.64441833357057	0.0032678076545795	-0.0869937902545778	0.3334980676673789	0.8555034768438943	0.180392156862745	0.310618343747078	0.409165005573527	81.00564604722928	0.139461565424621	0.6320145847849703	19.797563795877107	2653.3376401439623
curvas/00000079C9:2P2LE:SW001:_079C9.csv	Green3	-7.825653694721545	-10.116299533212942	0.0008923654984244	-0.0943773034740313	0.4996182268563136	0.876126087173317	0.0285775960473841	0.7656717929314116	0.323903915504689	306.1216259893326	0.1449282965133101	0.4183345416940777	3.6370604828867457	95.29847257025288
curvas/0000007644:GIRGD:SW001:_07644.csv	Green3	-179.2499945795066	-162.46002880872882	0.0032157662988424	-0.1346102520779765	0.5618776914380672	0.9950053142070664	0.1411764705882351	0.3609375876758819	0.5925148810548035	87.55721955512307	0.0660451096225755	0.4502086232945967	26.444888396716635	2901.6571976977843
curvas/00000076BC:YY01T:SW001:_076BC.csv	Green3	-262.1376450171492	-245.3476792463714	0.0018826023694498	-0.0183880833524959	0.3154545747157654	0.9379854728867122	0.0157137510662347	0.2001216532054327	23.40061050319622	1091.5971544416898	0.0822923421764282	0.3418973022047067	1.82568961236424	65.64617734408361
curvas/0000007601:YNMMZ:SW001:_07601.csv	Green3	-209.9031337400629	-193.1131679692852	0.0021393762024847	-0.089461442101493	0.348083945175335	0.8423358215876222	0.0940073889186837	0.5936947461881352	0.4186360282152432	850.9377291369443	0.0714018816023049	0.4413071800499585	1.6730083493632395	908.675841834972
curvas/000000765B:S98Z1:SW001:_0765B.csv	Green3	-210.2751126501609	-193.4851468793832	0.0020866369145742	-0.0776934882340844	0.3632039933517039	0.9295446324379362	0.0107774465439636	0.8713607787949507	26.749728501272696	1856.7178552584185	0.125469503325625	0.3184843300558043	0.568398111739813	45.64887941561674
curvas/0000007B5F:TTBO3:SW001:_07B5F.csv	Green3	-251.85130772237736	-235.0613419515996	0.00136382483701	-0.0886371997336711	0.3534003299826393	0.9197175585441322	0.0812700827663771	0.6321057575303239	0.3640699848142984	1835.5887319274168	0.0604418499038298	0.5806424246500832	3.838917328153508	2923.103405545996
curvas/00000078B6:Z6J5K:SW001:_078B6.csv	Green3	-263.20738857282623	-246.4174228020485	0.0025851386998575	-0.0695094657841451	0.188798724285806	0.8359890767227354	0.034703345527715	0.9955753801513504	9.633709091661675	3698.0529834060767	0.1463085932432586	0.3276002052008228	0.0949021114916151	80.33630604280185
curvas/0000007345:Z3MB6:SW001:_07345.csv	Green3	-249.2585338822871	-232.4685681115093	0.002228333674746	-0.0308632432555536	0.3199828551802198	0.8468373747262419	0.0647489993344481	0.7702476529701241	1.3555387918381692	2124.4461722406304	0.0853258711601562	0.2987781284548214	0.1347543029593689	198.98978898984
curvas/0000007677:QKLGT:SW001:_07677.csv	Green3	-205.27457605343952	-188.4846102826617	0.0031092171915854	-0.0903563961613299	0.3902579199633765	0.8904696215824633	0.1529411764705882	0.3097565377988425	0.0047597664614069	60.81048161161641	0.0798769310712692	0.4583923717474377	24.82115307322161	4466.555252583597
curvas/0000007686:69N9F:SW001:_07686.csv	Green3	-228.3785728383739	-211.2697441619904	0.0023622126347314	-0.1085559101072434	0.0607212704936394	0.8137730627179511	0.0625434220709681	0.9779792317602732	5.356290497397911	2252.800878283034	0.1363513927690886	0.3321132310752199	4.754747060946414	83.69012652847096
curvas/00000079FF:SKU46:SW001:_079FF.csv	Green3	-232.88512440490408	-216.0951586341263	0.0016416330445177	-0.0741104319019469	0.2469886176484037	0.8520206516614909	0.1081588938349988	0.5959653184714144	1.0139358513563828	1240.471405363484	0.06202921212477	0.582762944071713	4.20368232812088	4365.107189445611
curvas/00000078DE:362E1:SW001:_078DE.csv	Green3	-214.2723657792596	-197.48240000848185	0.0026893054101333	-0.1230719383362655	0.1851033160316427	0.8719247394608604	0.1842040018441902	0.3049654104925335	0.1418257305080503	60.62845205573107	0.0258153806980426	0.998315855304869	10.68113708907907	1307.373096970324
curvas/0000007786:MVBWD:SW001:_07786.csv	Green3	-226.8210937504887	-210.03112797971093	0.0026359992277003	-0.1199214896013256	0.357883863401669	0.892969530339467	0.0048917427985593	0.3218712044795617	6.034800102848856	705.0757741346141	0.1764705882352945	0.3297863738717824	2.249553481001594	35.640600124047914
curvas/0000007A5C:QQ5HG:SW001:_07A5C.csv	Green3	-197.24021164345552	-180.45024587267773	0.0025935019388216	-0.1108151558826418	0.3934698510417251	0.8633407593435496	0.0327319891135617	0.5476244643051162	15.815219301519534	4675.443373848337	0.1294057539218188	0.3603599759194266	0.0772216876688176	86.4625004646447
curvas/0000007699:XBAXJ:SW001:_07699.csv	Green3	-227.9921296544556	-211.2021638836778	0.0020664784874033	-0.0933512830106527	0.283214743920132	0.8189354934652825	0.0802921254665242	0.7636224416278155	3.7219732874003815	3380.246940597109	0.1045340606364709	0.5611058190288051	4.624930327463691	4129.461957314314
curvas/0000007A14:8F1K7:SW001:_07A14.csv	Green3	-219.4888003304628	-202.0700920074456	0.0015699847754946	-0.098174999402056	0.3308622697398549	0.881226679094302	0.0749609910193353	0.5597128117728453	3.6334206769210176	3144.52288130733	0.0888582555998899	0.6756736181868083	2.182023039187124	818.0496217779039
curvas/00000076BA:HQX12:SW001:_076BA.csv	Green3	-216.27802559778388	-199.4880598270061	0.0019812951045166	-0.0932698642364498	0.2365388359615162	0.8627542685417053	0.0858284087150033	0.6421927091050192	0.1371384562821752	3790.63251151092	0.1286138367879881	0.3439490440684205	0.1248593666512888	312.50686472462206
curvas/00000077EF:4HEX6:SW001:_077EF.csv	Green3	-213.02945344719203	-196.23948767641429	0.0051928739824097	-0.0978065406031651	0.2372918239894216	0.8726497008545875	0.0839081228711695	0.9694565528207086	5.238318096851849	1314.7683287558532	0.0864355821103446	0.4521539569907154	4.508890244264524	472.5417914898424
curvas/00000079FC:K2CS2:SW001:_079FC.csv	Green3	-6.314075844928073	-8.60472168341947	0.0001055507661845	-0.06764826570403	0.3340675159381285	0.8854226734248358	0.0381364826233363	0.2002912164553603	1.2362614065564306	39.51104896676579	0.1055553562132512	0.9312625939531426	5.3835756826100685	4798.27482024509
curvas/00000077BB:3DL55:SW001:_077BB.csv	Green3	-228.6408884051665	-211.2221800821493	0.0014663374703338	-0.091216262418606	0.2754129499575712	0.8939318608860408	0.0928832331474992	0.5455642837770056	3.647288978540735	160.40830822623911	0.0544737302795053	0.5507739410145223	3.455713588044307	4700.510451978361
curvas/00000079DA:A6D32:SW001:_079DA.csv	Green3	-167.71123627756367	-150.9212705067859	0.003587591100564	-0.1511855532617559	0.6072378598427227	0.8819755353345269	0.1333333333333335	0.2974771529576996	0.2121141300354547	34.81851655235491	0.1174385799790981	0.3515842354689314	31.39328736252252	3291.2473554527305
curvas/0000007797:AQERW:SW001:_07797.csv	Green3	-208.4269224047924	-191.6369566340146	0.0027734425027428	-0.098941797340248	0.462133650833517	0.8872855533243205	0.1258504777006451	0.1346841212290512	21.183865205803496	2491.715738042917	0.1568627450980393	0.3174426732045649	0.5737127021091177	75.84800585485577
curvas/0000007862:GEVTF:SW001:_07862.csv	Green3	-161.20135988419986	-144.4113941134221	0.0019988131433717	-0.1933009833057941	0.7057791698522398	0.992569285094701	0.0431836961794716	0.9928288294214188	3.354623029085276	3966.568491551884	0.1169641218619632	0.3292177576481703	0.5396817206517227	147.6647953716296
curvas/00000079BB:M6DZ6:SW001:_079BB.csv	Green3	-140.5587222556672	-123.76875648488942	0.0020657212495613	-0.2082843110369702	0.7374591260652152	0.9975741205949792	0.0766503083918668	0.9484082885111196	2.6146560895086584	3719.232591896626	0.0891977797569511	0.5282370324287843	1.3480533041475675	3262.304552704292
curvas/00000078BD:G354I:SW001:_078BD.csv	Green3	-230.59510130889893	-213.17639298588173	0.002316893427365	-0.0967537289867503	0.309532214623805	0.8859630125497044	0.0752262939794709	0.7595201945638871	3.912705382898851	573.5547214935452	0.0925509681900262	0.4339643205041827	0.8488003165709063	1380.8832807359825
curvas/00000078A7:WSIN4:SW001:_078A7.csv	Green3	-259.6375575550662	-242.84759178428845	0.001696452685352	-0.0901006951517088	0.2421594162276563	0.8813210089348081	0.0746241384777665	0.5589102951768549	4.0769559138232	2093.289283032645	0.0904695093918098	0.6080536770922482	0.0558813610525404	1698.0544514787812
curvas/0000007588:TGISQ:SW001:_07588.csv	Green3	-299.7790735808747	-282.9891078100969	0.0014623157903214	-0.0583072094178875	0.2236068346050718	0.8726520939955895	0.1017952133349242	0.4447895908647641	0.1741366744255284	266.9518180996752	0.0389976074263911	0.4583976158048113	9.308747420674626	132.48380592655715
curvas/00000079DC:3T853:SW001:_079DC.csv	Green3	-228.6923975327504	-211.9024317619726	0.0034144753467217	-0.0723350175465784	0.3519215946164438	0.8884943180678462	0.1411764705882353	0.299068770663022	0.0375144697189326	70.69088183861612	0.0435210260665284	0.417155221980988	15.54639983586578	1516.9676636887136
curvas/000000760A:8Y275:SW001:_0760A.csv	Green3	-225.31356648265768	-208.5236007118799	0.0019662502923294	-0.0894306273739217	0.2491319050810691	0.8510359110522061	0.0778742416067134	0.7314585735975176	4.434267518942515	259.7102807485454	0.0922759948509687	0.404677381829214	0.1977897777517145	797.07316966711
curvas/0000007804:V1S1Q:SW001:_07804.csv	Green3	-217.16621884734272	-200.3762530765649	0.0016313778058684	-0.0691978588835945	0.2054101650820744	0.8557307053830676	0.0712579046233788	0.8302126223063455	2.859783369081484	1845.633809333064	0.090776883100883	0.3893182016716268	2.512238326142897	301.92261965371574
curvas/0000007A0F:1WOQN:SW001:_07A0F.csv	Green3	-193.07639891632004	-176.28643314554228	0.0034568232601031	-0.1113740370763286	0.3612558962684805	0.9139119175707576	0.004890125050178	0.6679938002682102	17.280888105241466	2234.2418601644604	0.1686274509803921	0.3265549415408982	0.2198911108691886	81.0631755882281
curvas/000000766D:89U08:SW001:_0766D.csv	Green3	-216.39616994211625	-199.60620417133845	0.0016385038798569	-0.0881625616311301	0.3189449266253215	0.8634424339299049	0.0851964872518165	0.5720445130153572	2.068520209676797	605.3076664540904	0.0719898322426491	0.3803152767663478	0.129391002359141	940.8590293628818
curvas/00000079E3:WFRH3:SW001:_079E3.csv	Green3	-217.5733511278316	-200.7833853570538	0.002152467046844	-0.0616779925245876	0.233027135780096	0.8576463792544496	0.0725091897698801	0.6953412560526026	5.345476853248115	4165.625919308721	0.097062061141386	0.6626404395662611	1.4981907852348344	1144.8515034541217
curvas/0000007768:EL4YB:SW001:_07768.csv	Green3	-290.9594291882769	-273.5407208652597	0.0015455859380438	-0.052962023987192	0.2976387345941425	0.8555838476163791	0.0980763324536622	0.5153253098020102	0.0193586273717719	908.3227823294928	0.0452174784100349	0.4989937752716041	1.8502351836576303	4250.726937018384
curvas/0000007A0D:1MS5N:SW001:_07A0D.csv	Green3	-189.6347474943896	-172.8447817236118	0.0031016478019171	-0.1126487200077073	0.3254825941255568	0.9029553691986943	0.0353772889944651	0.6877605409211955	9.142199564468005	507.95074480393777	0.1206611660370666	0.4010801361810753	0.0209247580539522	136.86290207588294
curvas/00000079FE:8SWEW:SW001:_079FE.csv	Green3	-201.7332120633521	-184.9432462925744	0.0025523366720102	-0.0801694593248836	0.3481088689142261	0.8972719100592159	0.1411764705882352	0.3029043405103821	0.7570403713693851	43.84947113709718	0.0294476357488098	0.9393783461695692	22.262580804307373	3461.995600486386
curvas/00000074A4:10LUC:SW001:_074A4.csv	Green3	-194.6523051123628	-177.86233934158497	0.0034987055250222	-0.1435641082888443	0.530918007454511	0.9446043176072948	0.1568627450980393	0.274042511140285	2.5120750271702184	23.189388700796208	0.1399452729614949	0.9181726289671104	26.7467244873312	2541.5477416789427
curvas/000000780B:Y2VNC:SW001:_0780B.csv	Green3	-242.1586192276946	-225.36865345691683	0.0019526037481558	-0.0913510338142236	0.1394231236401776	0.8651728254359785	0.1385201013139693	0.3590887085385602	0.9666211251931578	69.1597076384067	0.0313203726364074	0.4239378606438585	1.6117965513824477	1535.8032056988152
curvas/0000007A39:OMAPW:SW001:_07A39.csv	Green3	-261.171921227845	-244.38195545706725	0.0016619620935863	-0.1106916934621877	0.2459929831299911	0.9091107106398196	0.0962055328197645	0.682176726640286	1.2722122993128393	976.9767826876756	0.0664576765814041	0.4815320704683961	0.0614229206777144	2320.0324662105604
curvas/0000007669:LO9BP:SW001:_07669.csv	Green3	-281.8838733222448	-265.093907551467	0.0019767275627688	-0.0629091583156526	0.1800073821327076	0.8333400115524748	0.0508954209189185	0.6700203517207659	8.559243672786653	1287.153311470776	0.0942321513067922	0.4553823623394258	1.7944865822877962	84.89075514846432
curvas/00000078D4:PLK5E:SW001:_078D4.csv	Green3	-196.5629267601808	-179.77296098940295	0.0030806024769536	-0.1103202682894649	0.4868739908253334	0.9101873918584298	0.0013502923488551	0.3555676857177677	1.8315161485901967	3133.620737457063	0.1490196078431371	0.3214720465360048	0.2729050340931025	119.28637399675736
curvas/00000076E1:VR1XZ:SW001:_076E1.csv	Green3	-186.0544468190677	-170.28058756973115	0.0027614637616629	-0.1054434288977642	0.3073116720725389	0.8065517375137544	0.1373521266685914	0.4245674969570245	0.0251959797433541	1765.7768093417687	0.0780824441925242	0.7925300635305255	4.302740250240466	1000.7957291983756
curvas/00000076CA:CGSHA:SW001:_076CA.csv	Green3	-228.91223571031983	-212.1222699395421	0.0032697061163748	-0.0819785031742277	0.1656840856029032	0.8198215560544629	0.0721393385616586	0.7548270443855286	3.104954439768488	981.4301888506242	0.1025263076147108	0.4096561141400324	0.1832527345236964	1107.4481994322994
curvas/0000007A6C:OW0O3:SW001:_07A6C.csv	Green3	-211.7502977291295	-194.03020069004305	0.003182077847193	-0.1172023866812128	0.4192508048624416	0.9005595265259414	0.164705882352941	0.3090515529514009	0.7130895175208158	45.290255252099385	0.0064058541864709	0.263311466110491	3.219671259252737	1316.885139716749
curvas/00000077C2:LL8K8:SW001:_077C2.csv	Green3	-227.4991522114557	-210.709186440678	0.0023164108413384	-0.0657495514573313	0.2538731219512236	0.8590312719956769	0.1527745223702735	0.3160093395142407	0.6843256471135201	80.98780894398956	0.0256893761338981	0.1742434476329231	11.533458062451322	1511.6251486928334
curvas/000000765D:F7BCK:SW001:_0765D.csv	Green3	-303.1168604167684	-285.6981520937512	0.0015385330431668	-0.0804370120187428	0.2785033203458013	0.9355880496384928	0.0519123691601225	0.4991725958217956	8.497214148703057	159.93729743608353	0.0806090496870874	0.5844844018458206	0.1835309309868068	889.9526743126318
curvas/000000768C:LKDAY:SW001:_0768C.csv	Green3	-198.4809546840308	-182.3578597532338	0.0023267999202351	-0.1037885761975769	0.1340483960192663	0.8299689700337725	0.0388572433916062	0.4877077673705749	5.753198403399788	1185.635841962751	0.1721618269581516	0.3528843194209776	1.0079854530779353	126.53243754679129
curvas/00000079E5:LBQ6C:SW001:_079E5.csv	Green3	-203.5044249987642	-186.7144592279864	0.0027591883440086	-0.0856509422275783	0.3895047469951762	0.864412525562903	0.1725490196078432	0.3309313139413407	1.2250540432961288	52.80563554975798	0.0781589880595906	0.2456531873080544	2.687688734002558	2538.1435804210137
curvas/0000007785:PAXJ9:SW001:_07785.csv	Green3	-168.42986336174238	-151.6398975909646	0.0030563967253498	-0.1375934692586156	0.5224353554620647	0.9262678223345836	0.1647058823529411	0.3489347518864473	0.7994822184989613	86.79991236246728	0.1066154602005161	0.2615971350857021	12.705344287829517	885.614682459504
curvas/00000076FA:SZNU8:SW001:_076FA.csv	Green3	-237.2570525239113	-220.4670867531336	0.0023785761771332	-0.0633600062511599	0.1991339145418434	0.8337857910028798	0.0835913256412347	0.4167717754296049	0.0702951762707477	1725.6432647074157	0.0867241517522665	0.6378008609228255	1.2842575388457893	1389.0252628262529
curvas/00000075A7:J7D46:SW001:_075A7.csv	Green3	-255.67035502116755	-238.88038925038973	0.0018482199371012	-0.0452958582389414	0.1730251459378693	0.8201343835597104	0.0743504401158637	0.5370685212860065	4.258043210989823	3739.562307860511	0.0725538710469343	0.7673820287750901	3.4331418919432304	4684.331132960146
curvas/000000782C:788RV:SW001:_0782C.csv	Green3	-200.6347353966441	-183.8447696258664	0.0014400184479848	-0.1068769852038518	0.4738199992587296	0.897312981508722	0.0794950548290641	0.5412130959970007	6.661585004256787	321.58314317655595	0.0791779319854197	0.7113094989294431	0.8485343528913184	3700.430614266138
curvas/000000768D:ZWTPC:SW001:_0768D.csv	Green3	-217.2527155356262	-200.46274976484844	0.0017795184604727	-0.0853722223895227	0.2347565881617376	0.8352326812066471	0.1267609007620648	0.3498277979285977	2.0462342669248463	142.9071709118897	0.046859458547165	0.9944165364460148	4.493217911710196	1926.400030686149
curvas/0000007B7A:MF49T:SW001:_07B7A.csv	Green3	-241.12834053357776	-225.3544812842412	0.002202825797332	-0.0865443449382498	0.2733908551159885	0.8850788968808149	0.071266742377069	0.9613651793245986	2.929130274118493	1959.9870344973665	0.093991376240897	0.3555542340673822	0.9385300135209564	213.7459236376248
curvas/0000007778:Z1ZP4:SW001:_07778.csv	Green3	-199.03986709453088	-182.2499013237531	0.005729971411607	-0.0825211223694056	0.2597370468345173	0.8816830782597185	0.1442258916769218	0.3196453856140715	0.267916869508192	76.55129315211943	0.012670744935928	0.9982246414080548	19.75018955401035	2541.7249585139207
curvas/00000079E1:R3W9E:SW001:_079E1.csv	Green3	-214.1111945308569	-197.3212287600791	0.0014774055055824	-0.1069585811856315	0.3958616480719835	0.8897294316146479	0.104279958002043	0.573686182942155	0.0772452769426831	905.396845104628	0.0615924264347981	0.6280902150581472	6.050951595019376	1168.570046159561
curvas/0000007764:QT5PG:SW001:_07764.csv	Green3	-193.7336021404054	-176.94363636962763	0.0051464583511793	-0.0914951648786426	0.2835767918044449	0.9000859193772778	0.0659114342137131	0.9177317086054234	4.504532706154176	2420.9553583420256	0.0710288521149968	0.9957587718516904	11.09423691090652	2559.0236769858684
curvas/00000077FD:86LRE:SW001:_077FD.csv	Green3	-221.19868558869868	-204.4087198179209	0.0010685887933577	-0.0659533871776729	0.2944498884337028	0.8859329553478429	0.0721704004187581	0.6691966567818374	2.931057852932773	958.1874863646492	0.0660033989522988	0.412716795697406	0.3719281149876872	2006.2217433923563
curvas/0000007893:2A011:SW001:_07893.csv	Green3	-155.32835801837018	-138.5383922475924	0.001577748696074	-0.1860727568772261	0.6730032713171076	1.0009579079091966	0.071440275718222	0.7657119581643176	5.086555144274023	217.08075301055624	0.0686659044190197	0.4356002199513924	0.1083687377990171	2016.0509738983624
curvas/0000007689:IEYB8:SW001:_07689.csv	Green3	-249.38796091868232	-231.66786387959587	0.0022596745153573	-0.0931931797498885	0.37938430877744	0.8214942188493898	0.0943996367689436	0.4065111147717053	0.2666883690973513	2253.3088680385667	0.075934331960439	0.7888291425805811	3.4341756627815694	4624.479357952816
curvas/0000007327:BT9ID:SW001:_07327.csv	Green3	-224.5009831262108	-207.71101735543297	0.0018747836832899	-0.0823207165859923	0.2637714079152453	0.8816309548519657	0.0678786737013525	0.594896061851944	7.402057439613557	644.0640958804466	0.0904967631089381	0.5279234966739205	0.0993902725391798	573.826247525665
curvas/000000778B:R11JF:SW001:_0778B.csv	Green3	-235.39273493617475	-217.97402661315755	0.0014666452321529	-0.0781829145593854	0.2912579607594638	0.8441812409075999	0.0727137980952083	0.3298769164524696	0.1816309048425422	217.25075770504543	0.0466232129789537	0.998666839607713	4.958234537219689	928.8918636643056
curvas/000000787C:MK2ME:SW001:_0787C.csv	Green3	-214.2618007572151	-197.47183498643733	0.0029800396957191	-0.0940009046476263	0.4632823635514759	0.8767515717874707	0.168627450980392	0.3101746002380615	1.6727409826999764	60.27727262709132	0.0266865096794249	0.1792743771776263	24.32896513346737	4206.291083205435
curvas/00000078A4:TA4NK:SW001:_078A4.csv	Green3	-228.1982413301659	-211.40827555938813	0.0015754571294908	-0.0892771244653653	0.3563274499789491	0.8899837721943037	0.0738996249362688	0.7035935672544411	1.5515504217310312	2672.244872789536	0.0755265168487745	0.4864545033985523	4.985868040675233	561.9803627536472
curvas/0000007887:6D43H:SW001:_07887.csv	Green3	-252.6661273420832	-235.87616157130543	0.0018223812704153	-0.0715903464509404	0.2562020218688011	0.8659732365914592	0.0926549742671458	0.341347390235716	0.3012426410832181	214.31174197252065	0.0636068485843155	0.7972266472852836	0.4674862019005497	4343.104200031954
curvas/0000007877:9UQSQ:SW001:_07877.csv	Green3	-212.3114111852301	-195.5214454144524	0.0018594039072663	-0.0940738172430962	0.3688280071828201	0.9026805348537444	0.1450980392156862	0.322566012274661	0.0784628232320371	85.55120993863211	0.0046347741123715	0.7458199073753168	13.757195991651995	4079.588812493228
curvas/00000076BF:IJU3V:SW001:_076BF.csv	Green3	-229.7259632824388	-212.935997511661	0.0021855004744879	-0.0924804054580304	0.1785030323875608	0.8725802330154129	0.1803684727673753	0.3243132170149088	1.2366821861160506	84.70229474103866	0.0196931432228874	0.7838367800274262	9.322341635647035	4084.823379085989
curvas/0000007A73:Z91Q5:SW001:_07A73.csv	Green3	-176.47491725865018	-159.6849514878724	0.0052442840251694	-0.0964942096037752	0.3593399828694503	0.8867321030278047	0.0831512965865915	0.9247025581381436	3.1323488889616944	3660.368106159627	0.0766282474160073	0.2764011240969901	0.1029600052409949	132.37438924505798
curvas/0000007643:EIAQ9:SW001:_07643.csv	Green3	-269.5521583523475	-252.7621925815697	0.001947717573484	-0.0989645166017464	0.1812913430908277	0.8694998686165883	0.0545960166586922	0.8778214309051022	3.41141323607314	4041.795957306247	0.1193907411977329	0.3318934987911121	0.4071754164536029	266.09103810194074
curvas/00000078D8:SJZ3J:SW001:_078D8.csv	Green3	-196.67275141094564	-179.88278564016787	0.001869078939689	-0.119765336390494	0.5262068071441439	0.9299851672914048	0.1411637511583269	0.3259027884947955	0.2255319241173113	88.65173271509437	0.0031899439731377	0.9330536367755184	18.79809749018175	4036.750764711441
curvas/0000007B90:8TTE6:SW001:_07B90.csv	Green3	-254.0425253699034	-237.2525595991256	0.0018427921676055	-0.096967219810307	0.2604335352736602	0.899554294087593	0.1021310443347251	0.3476997794734312	1.1260637701034162	204.2927581065826	0.0590299697503076	0.978098065758564	3.484536550313782	2390.936107311889
curvas/00000079F3:JR9OM:SW001:_079F3.csv	Green3	-96.01547953360978	-79.22551376283201	0.0030268693556229	-0.4411389075259265	0.9768131732120466	1.2843972912535264	0.0597240703510668	0.8317895523909734	0.5455836066262351	4610.884541800404	0.0560834635595818	0.3429236895279198	0.30611894128184	250.9967763303273
curvas/0000007798:DB5XA:SW001:_07798.csv	Green3	-214.11591006052416	-197.3259442897464	0.0015323688416339	-0.0977034980342599	0.2241710964617108	0.8669861308511173	0.1124090625501335	0.456405978442981	2.6732324824536007	164.9542638527568	0.0636099756989378	0.5151296743417673	3.4540439487799293	4433.220395532532
curvas/0000007A0B:4ZX89:SW001:_07A0B.csv	Green3	-206.7851479720581	-189.3664396490409	0.0029205485631359	-0.1043580286002049	0.3881648372987409	0.8950544606915035	0.0455246943104702	0.3744328386444962	10.65765184467894	4301.393525882602	0.1607843137254903	0.3286358069327295	2.967854921796298	42.13073597578813
curvas/00000078BB:ZSHJJ:SW001:_078BB.csv	Green3	-283.4000256128628	-266.61005984208504	0.0019045901358631	-0.0195092569203534	0.4126258770682013	0.8141914461485704	0.0377312796850676	0.9982374394419744	0.2679604933830396	195.69293309392384	0.1263334089202243	0.3180947118029106	0.1229501533096412	21.848091605456936
curvas/00000076CF:ZZ7FT:SW001:_076CF.csv	Green3	-195.1638333488317	-178.37386757805393	0.0019190002749669	-0.1186295214356467	0.2405414300092357	0.8304465180874342	0.1028840776852966	0.4107765524317364	0.44632765476368	1459.6952998275187	0.0861606236339397	0.7005357954918152	2.670040404486595	2152.343848145319
curvas/0000007691:4A3VV:SW001:_07691.csv	Green3	-226.4365896738217	-209.646623903044	0.0018149944861277	-0.0949961478134908	0.2291519209314463	0.8880536114221831	0.0878196125268351	0.410675299432212	3.039415985085816	617.5863280050636	0.0838818790787106	0.6452314648633363	0.2662361483317321	4304.777394519124
curvas/0000007807:G73FC:SW001:_07807.csv	Green3	-238.6636555337101	-221.8736897629324	0.0030646403690944	-0.0890349433108359	0.0567088638379874	0.8403627961063164	0.1210688949728564	0.4135780055208119	3.8795415596526746	60.84374216874578	0.0641773546365872	0.3136447034699076	1.3470768910200652	333.2381333144246
curvas/000000784D:M87TK:SW001:_0784D.csv	Green3	-240.67976200171427	-223.8897962309365	0.0024778857229247	-0.0859830890724381	0.2760699762861681	0.8649764710274639	0.0803730006917356	0.7281592447276675	0.4015658409799278	4196.360397409151	0.100990234033446	0.4926960176037055	0.0607561282535749	4129.972255545868
curvas/0000007A64:D64DI:SW001:_07A64.csv	Green3	-243.3280634054068	-226.53809763462897	0.0019151868657403	-0.0773854598576509	0.2058014127963615	0.8529498881810718	0.0948615578371777	0.6545381269779877	0.048539238599602	2015.2226447997548	0.0764772446961758	0.4680634528127689	5.8431335991073965	195.3205021561427
curvas/00000074EA:KG1GG:SW001:_074EA.csv	Green3	-193.6594605215047	-176.86949475072694	0.0038496438564849	-0.1494106358807717	0.6053680988337097	0.9422552956967	0.1568627450980393	0.2858780361830156	1.5867133267564717	30.00191566747339	0.1142662700954892	0.6388763739671264	25.59600880888552	1032.3093772226312
curvas/0000007855:08NVG:SW001:_07855.csv	Green3	-230.4879823444872	-213.69801657370945	0.0016175826240355	-0.0830872886775097	0.2969906357576062	0.8803696935117724	0.065206168113442	0.6186760407430154	8.176411023847695	438.6122505426684	0.0879331157094684	0.6022097242288248	0.3555428096787077	1691.194707982638
curvas/00000078CC:CQAJG:SW001:_078CC.csv	Green3	-277.89853903792016	-260.47983071490296	0.0020390355044867	-0.0886904414646091	0.155182149789953	0.8723643794278151	0.1484516432670081	0.3408535299534072	0.330188448125249	94.06542042696287	0.0224781560463084	0.8478037299316253	9.003925502319671	3430.22285434614
curvas/00000077CD:IMASJ:SW001:_077CD.csv	Green3	-134.2358200526087	-116.81711172959147	0.0040237901720612	-0.2770985788164794	0.7355332693548982	1.1117010120885598	0.1201626149248799	0.2583535771769346	0.0113347303838888	47.32163418069863	0.0908546111498795	0.4021562881514728	17.927968656465215	2098.918928672598
curvas/0000007897:I2EAU:SW001:_07897.csv	Green3	-220.3023531345896	-203.51238736381185	0.0018163790609828	-0.0907029504511424	0.2418271505547124	0.874523480231798	0.0861293771023181	0.5390411822071316	0.0313071878425122	518.3785099382457	0.0874131246641111	0.3035462971720702	0.047857949903171	134.79241570117037
curvas/0000007652:KFGWJ:SW001:_07652.csv	Green3	-4.811325407488152	-7.1019712459795485	5.1990644517517775e-05	-0.1523945122822313	0.6238410369663402	1.0422799997908232	0.0430877884031446	0.7561119998156998	9.803442406487044	1430.76502852993	0.0514681135270332	0.8170122288383519	3.663137856245463	2786.116273524244
curvas/00000076A3:J9C65:SW001:_076A3.csv	Green3	-239.43158324414296	-222.6416174733652	0.0020674699880537	-0.1295980875793173	0.0589464259113829	0.7945648917223234	0.0521729524854731	0.994931646138002	6.2705565381511565	2193.725589987182	0.1863635277358095	0.2988814869386335	1.0675770065434596	181.7620893199738
curvas/0000007A07:GLGBS:SW001:_07A07.csv	Green3	-202.57338908832864	-185.78342331755087	0.0009606255061001	-0.0875714776046229	0.3560949014957535	0.8810815533049337	0.0603426014520651	0.416049597601319	2.9473146763857687	655.8806650353545	0.0965968354834339	0.5734184367326635	3.147623859749064	271.1959395325547
curvas/0000007780:KHPV5:SW001:_07780.csv	Green3	-231.55441371336508	-214.7644479425873	0.0011342667966845	-0.0647742014050171	0.2752282808259367	0.8797561539245476	0.0871798160603823	0.5852897709561296	1.1485750310884812	871.7138774113001	0.0524120090765346	0.4752031499812835	5.901285442136014	429.45354937941806
curvas/0000007850:34XAI:SW001:_07850.csv	Green3	-263.4873938155755	-246.69742804479773	0.0016454443944924	-0.0783808700353325	0.2099663838610729	0.8650420667492986	0.0794033216098794	0.4465651943702085	0.9961137006559606	1762.2065825900934	0.0780401123663038	0.7258211194079552	2.123291654697769	1733.4581314686943
curvas/00000078A8:6FUKJ:SW001:_078A8.csv	Green3	-235.26367733028337	-218.4737115595056	0.0016968889673596	-0.0968345833297677	0.2961503442698829	0.8800390490216217	0.1031986082315812	0.3929441073827022	0.3558345886194328	607.0406169370625	0.0621863003132365	0.9954981712274268	3.651041970307821	3629.875347448713
curvas/00000075A0:M14L2:SW001:_075A0.csv	Green3	-227.0869180432125	-210.2969522724348	0.0021954111381806	-0.0946100587860508	0.260061395600939	0.886440505485053	0.0910589928467467	0.5912602369304913	0.2238932340832079	1472.9990603562148	0.0696328969184738	0.4537915700848504	0.5300851602062459	2444.703126310192
curvas/00000077CF:MSEJO:SW001:_077CF.csv	Green3	-223.46451807633628	-206.6745523055585	0.0021035018804278	-0.090239215288201	0.3145126498305912	0.9024430374839556	0.1316047073377249	0.3487546669492512	0.0853947682309298	210.5268540205549	0.0549387878905173	0.7463715464104699	3.2357576505878645	622.1577921004139
curvas/0000007659:RH4EF:SW001:_07659.csv	Green3	-224.48202922912847	-207.6920634583507	0.0016631863825075	-0.0886408824570741	0.2455649433899988	0.7857542785633221	0.0817082076249752	0.4397208802715472	3.331052268001621	1861.987387328447	0.0923059987534241	0.5769001690651492	2.767084769474683	1188.9343400314533
curvas/0000007683:60JLG:SW001:_07683.csv	Green3	-190.3097001268595	-173.51973435608173	0.0030041977579649	-0.1245883268172814	0.3486728143312255	0.8218827305497609	0.0112248816209455	0.5093006452034651	16.725284867827845	892.9744489145638	0.2000000000000003	0.3186671867725296	1.346315796180556	117.97646604958368
curvas/00000076CB:20BHL:SW001:_076CB.csv	Green3	-188.2466178386669	-171.45665206788917	0.0027032943351032	-0.1341640374325099	0.372895710448037	0.8614417827321589	0.1094973625210514	0.2693344942874329	5.183716961793265	2538.814168392545	0.2235294117647056	0.3111548988732681	0.6132540180843729	87.84053473849661
curvas/0000007364:Y4R50:SW001:_07364.csv	Green3	-221.2052367797301	-204.4152710089524	0.0018240744517275	-0.0698928628532932	0.183438571209436	0.8346789090713927	0.0898137625940466	0.4097566037816307	0.9263751384764004	1418.9268639399074	0.0820640614950111	0.6653119452766906	3.3246549415862567	492.57646232629
curvas/0000007885:CCLK4:SW001:_07885.csv	Green3	-160.8412076388486	-144.05124186807083	0.0016883990466173	-0.19417696994952	0.6574745929719125	0.9982710325292876	0.0839033009103276	0.6211794614074292	0.7016524010241227	2002.6583736391703	0.0663489364110697	0.4503349419325502	1.6389583676102075	1536.5307401638222
curvas/0000007693:KTKAN:SW001:_07693.csv	Green3	-188.73969174518112	-171.63086306879757	0.0026901579275658	-0.1245085692411921	0.3584357615405361	0.8598584539238876	0.0765841362552478	0.879214140900092	3.707234017047224	2585.1011562942613	0.1073018544773281	0.3767635627300001	0.0087011680837092	786.2840775864955
curvas/00000074D0:1C0WX:SW001:_074D0.csv	Green3	-217.8284037094889	-201.0384379387112	0.0017403401921069	-0.0852481815396566	0.2824526990487141	0.8802795036620839	0.0678064104214064	0.4889372654926816	4.706733978759087	496.14185080027215	0.0802927170499612	0.5961632311841615	0.3091697597544723	705.5319147456021
curvas/0000007826:ARNY0:SW001:_07826.csv	Green3	-213.90224008827045	-197.11227431749268	0.001658124576005	-0.0808327433593379	0.3665437820038036	0.8928937603309612	0.093542955680811	0.3315104545007031	0.5799408481651052	196.69518023741887	0.0526278832462932	0.7898051107658173	1.5244893054948934	3661.956231563368
curvas/0000007596:7FWH2:SW001:_07596.csv	Green3	-209.02132179179577	-192.231356021018	0.0022631395506947	-0.0977270287529783	0.2944509778062876	0.8700887227175902	0.0872036306915702	0.6715489005060857	1.1431635696084477	1365.497370730551	0.0999362379932909	0.4080456662507867	0.5864556757883446	671.9123427954476
curvas_lod/122-A.csv	Green3	-477.4690218710269	-454.9954579248469	0.0023117113461754	-0.3294704998138961	0.012582410208344	0.8504556698049844	0.0231156917154359	0.4253058124107637	0.742081358708127	1467.644023631592	0.0468944178251758	0.4036584500762286	3.1615149584967264	4757.944669867371
curvas_lod/1E6-C e 1E5-A.csv	Green3	-411.709896514721	-388.85698463175805	0.0023079566752613	-0.124188445285212	0.17822293888687	0.827907706982913	0.1063180494493955	0.4659233196069554	5.188134333263174	829.7244166376597	0.0939614684951226	0.5759781620165921	3.766886348219863	313.90145049194393
curvas_lod/1E5-B.csv	Green3	-390.6084816500414	-368.1349177038614	0.0020949460723308	-0.1096514854959015	0.1512152535836219	0.8009748062966018	0.0987386519669212	0.4637431124215084	6.743455218334495	789.5271342380108	0.0944236954710733	0.4844884473961464	0.0685050581506827	1362.5372258611517
curvas_lod/0-A.csv	Green3	-455.5944995989152	-433.1209356527351	0.003104730012197	-0.5528887146002163	0.0062034820959532	0.8532599143514873	0.0146359820334307	0.4926033828525237	6.790638040861073	1839.9480597123104	0.0477556557383904	0.3591932604475758	8.47806269628682	2290.150901339314
curvas_lod/244-A.csv	Green3	-402.97739606266776	-380.5038321164877	0.0018620366253875	-0.0952209806313419	0.1546343290233589	0.839737180826756	0.0802482596190563	0.8270021873655634	13.809789904982852	4336.088092960656	0.0914808688346754	0.4933095150778554	1.8881879079630128	2238.2818814305933
curvas_lod/1E5-C.csv	Green3	-420.7082366479217	-398.42936804983503	0.0014305659749771	-0.0886596491791502	0.1841614474593331	0.8605761095974642	0.1094431968374617	0.3546260826704222	0.1180217751576627	707.5651055357139	0.0749874663899044	0.6745548916780433	3.088369979744632	439.8419214209122
curvas_lod/488-C.csv	Green3	-401.3457780712994	-379.0669094732127	0.0027436243288485	-0.2228820268831401	0.0224241373510409	0.8504275865927604	0.0549019607843139	0.6711051199623693	12.6370414484938	4187.054973682539	0.0549019607843139	0.1904544139092932	0.2139711815488631	56.49575488218607
curvas_lod/1E4-C e 1900-A.csv	Green3	-413.359467444128	-390.885903497948	0.0013782649924461	-0.107290531149424	0.1318336778636883	0.8767172749733656	0.0514610088785936	0.6501368932609634	14.493591181534532	1134.9996118042925	0.0972564676575652	0.3560419003361366	0.1484779979618208	626.2084012057156
curvas_lod/244-B.csv	Green3	-401.20505913132473	-378.7314951851447	0.0019886842104814	-0.1097284488943218	0.1133157056523013	0.7939144996261113	0.0845338644812864	0.5879366649844094	16.121309232999547	233.6032093427728	0.0923576322191359	0.4236403824615056	1.5862070278210012	1469.7953293663854
curvas_lod/1900-B.csv	Green3	-474.512244864074	-451.8473717480634	0.001417619094385	-0.1110737898293488	0.2016832201768764	0.827824455739468	0.0859051132730387	0.5488764619455758	9.309798737489068	2592.644655278146	0.0930985701897133	0.463330471799088	1.334896363007797	1720.7880849825146
curvas_lod/1E4-A.csv	Green3	-366.65502824988215	-344.1814643037021	0.0018994745089193	-0.1244057653658261	0.0997565860735867	0.8235906499844439	0.1001842671065501	0.4990045568811816	5.872550727359379	2680.586900132199	0.1054580638423889	0.5139149223815833	0.00671873838712	2567.243617234364
curvas_lod/1E6-A.csv	Green3	-358.96471567967944	-336.6858470815928	0.002625249026291	-0.0840030681713492	0.1425041851578139	0.7687992579987684	0.0920159706834247	0.6828883531273982	2.5923037990037203	502.050338509374	0.1259254978177888	0.477518831989232	2.5668822920381222	1681.6604653365666
curvas_lod/0-C.csv	Green3	-435.7990197237219	-413.52015112563527	0.0031312048529762	-0.1791888808770308	0.0482777450037416	0.8517586141245014	0.0174978954235607	0.36982991188585	5.662060364312915	1329.8966267011886	0.0154070304304538	0.4194663730690196	2.033470010063114	1293.6709490396454
curvas_lod/970-A.csv	Green3	-488.98458483049103	-466.511020884311	0.0021464032225189	-0.1277611187879082	0.1387363617008698	0.8968038515192985	0.0936161284857481	0.2608411220370974	0.1098367027103771	490.1044472160072	0.0844185765826549	0.2406965665105373	4.100634316865774	477.50247261371953
curvas_lod/0-B.csv	Green3	-467.5046587301151	-445.0310947839351	0.0019924318484249	-0.3521471299974043	0.0184795313628478	0.8963238302818254	0.0275730227727075	0.1348341390766613	8.520105718236914	2898.611346060798	0.0748051041347917	0.1527683835275935	0.0061117328524558	31.20890201946789
curvas_lod/488-B.csv	Green3	-342.76090829531233	-320.2873443491323	0.0015919381942011	-0.1013979915514638	0.231903431919646	0.827071364580373	0.0499937922391331	0.1772367143844415	0.0016855840210398	119.92739803396036	0.0022264600294289	0.1496416184207137	9.242291904885494	2099.917357308066
curvas_lod/1E4-B.csv	Green3	-533.6375404271456	-511.35867182905895	0.0014527180976957	-0.0845597781940005	0.1620869816537951	0.8373469391788451	0.0673138293920617	0.5795000745273786	10.880039246875947	1714.966006653933	0.1001607290089042	0.3325455947421877	0.0567050810409057	318.1652852779343
curvas_lod/122-A.csv	Green0	-484.5527034256734	-462.0791394794934	0.0021409484372483	-0.4189826415140551	0.0079791605847558	0.8638146984412188	0.0426583719334564	0.2906665737271869	5.791885830140847	372.7160633641592	0.0133759959385989	0.5380312953163819	4.334117341264381	4216.819654519602
curvas_lod/122-A.csv	Green1	-512.2310460657236	-489.7574821195436	0.0021469336284981	-0.2415715521580284	0.0109056110526203	0.8762715699993614	0.0989036776481383	0.35717825120287	0.0486706959229044	1420.1057822890011	0.0368556801189002	0.9929405040706004	17.916029774266363	3480.313096026804
curvas_lod/122-A.csv	Green2	-485.523318135752	-463.049754189572	0.0023934819890068	-0.2932090172862092	0.0110272521428771	0.8198221636795664	0.0288604942476377	0.3721874893212729	3.457977263224704	374.8746349937104	0.0212846519731137	0.3800551442147022	4.766695434990156	3469.974235322076
curvas_lod/1E6-C e 1E5-A.csv	Green0	-413.7194492774527	-390.8665373944898	0.0019925514426758	-0.0691103630830595	0.1799908775208527	0.8292790989679356	0.0857896110305607	0.5068323277916248	1.757793970982196	2656.540900297624	0.0766878128588357	0.5723072161376875	0.1341397353097416	567.5335291854256
curvas_lod/1E6-C e 1E5-A.csv	Green1	-374.580344604912	-351.727432721949	0.002727226529448	-0.1228636013856161	0.1125232204750045	0.8306833911520386	0.1070989049113472	0.58228968943354	0.8904766724384124	1028.546486752134	0.1200318849981921	0.4635014797229183	0.7646209922842166	3887.545090528781
curvas_lod/1E6-C e 1E5-A.csv	Green2	-381.8260356510936	-358.9731237681307	0.0026843007509054	-0.1387387889408003	0.0816165757557087	0.828241622830192	0.1876405151517055	0.2641965035905058	0.1339543923894999	57.3921748579632	0.0470903818375085	0.7545167348004823	9.52025409154951	3581.937604310084
curvas_lod/1E5-B.csv	Green0	-402.8762943756946	-380.4027304295146	0.0024913910728731	-0.1546023194057811	0.0461546373435479	0.8844066860187814	0.140555662241869	0.4094406571506112	2.4186365888953643	182.0297373942591	0.0778393405167	0.3892074713020898	0.3575430620812156	3044.318403075673
curvas_lod/1E5-B.csv	Green1	-411.90388910721487	-389.4303251610348	0.0018469668930063	-0.1644984390166209	0.0415411346689478	0.8035081702023075	0.1102377563210459	0.3995589792199471	1.3301077087281703	326.31619251172447	0.0983235204798512	0.3398557076952155	1.8276912166417325	925.2856002363412
curvas_lod/1E5-B.csv	Green2	-434.1020938129108	-411.6285298667308	0.0019169015510981	-0.093074836483627	0.1184089621068795	0.860407909482043	0.0210710011116341	0.9128467482562508	12.54790912959352	2779.304749540924	0.1372080851329069	0.2661981643360058	1.8379631887407388	56.26071731839642
curvas_lod/0-A.csv	Green0	-387.1814286852829	-364.7078647391029	0.0030270336518185	-0.4096260987017915	0.0102995144131146	0.8304446443133335	0.0225257351668908	0.5589027178650426	17.86578133184565	732.992887525177	0.0579336313608245	0.2366799617139619	1.6613409375673216	215.7080122400318
curvas_lod/0-A.csv	Green1	-413.42173072716713	-390.9481667809871	0.0020614319403149	-0.239840224022051	0.0145651924940838	0.8438635148500649	0.0359331871044544	0.376512140488661	2.045620105136026	3630.579666474006	0.0344822602057698	0.3875321296509901	0.4860594021332881	842.8270235601001
curvas_lod/0-A.csv	Green2	-515.6681646949453	-493.19460074876525	0.0019080555449681	-0.6887315707288181	0.0061086664726281	0.8733255300094113	0.0566049285157019	0.2749665992131731	0.420989123680997	610.4747727578142	0.0260372881203105	0.0864609954005052	9.819517693710292	3090.326011407443
curvas_lod/244-A.csv	Green0	-383.0615573125539	-360.5879933663738	0.0015724228632184	-0.0991286547186802	0.1352644526670308	0.8248188090417296	0.0323932224745815	0.1981999403052589	0.2595770527191133	155.7703356063148	0.0062840619414009	0.5140883221814496	0.0934136598469149	758.9540990189591
curvas_lod/244-A.csv	Green1	-365.6542305085075	-343.1806665623275	0.0020446581925419	-0.1064021917409295	0.1228407292399434	0.8460233568697394	0.0102069352787917	0.4070431319235587	0.5064675006397967	4119.598547086961	0.0140488827744068	0.3643717757257254	7.060017506562601	2406.972379389919
curvas_lod/244-A.csv	Green2	-398.39332832485854	-375.9197643786785	0.0017393967342823	-0.1065506648469265	0.1995563287704316	0.8281499747448141	0.0480590766435261	0.6682361663710552	27.80736153582445	1876.507028873163	0.0034712150282963	0.954065831045192	16.495930531044596	3354.126264678639
curvas_lod/1E5-C.csv	Green0	-409.3376234754985	-387.0587548774118	0.0015593024206224	-0.1082582038172057	0.173691179671469	0.9260220264085351	0.0820243922344741	0.6659253218440894	7.951100611527352	1529.3410774642018	0.09969245706505	0.5075731557318086	0.3027004442735989	589.2084953822751
curvas_lod/1E5-C.csv	Green1	-345.84050608975724	-323.5616374916706	0.0049202275172585	-0.0879100969668141	0.2488322554236246	0.8807606396643188	0.0784571526004524	0.3705541858260503	24.375854905365703	4044.899230580997	0.1490196078431374	0.3080030861352099	1.4000696776899937	131.6339204873288
curvas_lod/1E5-C.csv	Green2	-355.1130089662563	-332.83414036816964	0.0016957291978577	-0.0904363862562452	0.1764527886082896	0.8143517862981663	0.0601467811062602	0.7267013222049487	10.377511029371831	4403.171134398875	0.1134756252730941	0.3410564921880948	0.000378099874342	251.30692358375592
curvas_lod/488-C.csv	Green0	-399.1214788476283	-376.8426102495416	0.0014702495287579	-0.2071449153366959	0.0382704887106348	0.8778090945379559	0.0168329636610099	0.3925658956803456	1.6760043777293498	307.68745235432124	0.0292509559373083	0.2368278063722688	0.2888098386733482	341.8377306918735
curvas_lod/488-C.csv	Green1	-356.2506261361279	-333.97175753804123	0.0022706259983844	-0.2528460842803652	0.022910939430684	0.8398418871976423	0.0261158860720489	0.3160964354600131	9.547992587683662	335.1039950658345	0.0246470130467021	0.2701778548790389	10.295042292694935	14.01535064866353
curvas_lod/488-C.csv	Green2	-356.7669989997761	-334.48813040168943	0.0020155683107234	-0.237649262166747	0.0242515744128956	0.850959852912695	0.0377947813420137	0.2753230186414344	7.696323561235392	195.04781805475085	0.0240015800450863	0.3580261752947472	0.0315606126553399	665.6055062276805
curvas_lod/1E4-C e 1900-A.csv	Green0	-451.6540412890087	-429.1804773428286	0.0017068130522079	-0.1026355919703878	0.1738495425165863	0.880157048458073	0.090737236520438	0.4531283459804308	0.1411579295265653	1672.7791406256022	0.0663492852048834	0.6747604471742346	13.770480680801429	534.1077150544234
curvas_lod/1E4-C e 1900-A.csv	Green1	-405.75737036018825	-383.2838064140082	0.0022587045416315	-0.1014345449867278	0.1458534349963967	0.8747898240526382	0.0258284796113633	0.9377052050609164	13.536699833897098	3128.9118939327946	0.1523682447846315	0.2588148257669552	1.8349332089026755	53.08117523259954
curvas_lod/1E4-C e 1900-A.csv	Green2	-396.15289867498086	-373.6793347288008	0.001294710404813	-0.1039561245531292	0.1890957908538877	0.8778923793700723	0.0903371278056464	0.3466942566633176	0.1346957332889052	1271.0217874673465	0.0453260421701892	0.7725290268796595	20.4394766200608	193.86368301300377
curvas_lod/244-B.csv	Green0	-436.6303484685343	-414.1567845223543	0.0012927844007194	-0.102940576068852	0.090736337033895	0.8850521916995684	0.0261341120908439	0.2625406766763155	4.757868132998322	324.4879025951328	0.0197226647681834	0.2266782463524687	0.0752221850302552	40.51238944745641
curvas_lod/244-B.csv	Green1	-459.82794182872	-437.35437788254	0.0018066509837415	-0.1427425655565777	0.1474130254217954	0.8396776776839906	0.0059866014435672	0.3577660741280617	2.424964338323525	185.2187861997044	0.0966580837522742	0.3785723433404716	4.082024457232015	4944.647265022477
curvas_lod/244-B.csv	Green2	-414.5633415713701	-392.0897776251901	0.0019956421925722	-0.1061420539405481	0.156045525305293	0.861089395069152	0.0698550667928254	0.348288693904447	4.134519153137349	871.1988108881877	0.0384190088394616	0.3817246326341553	6.4711097577155	4065.755352021833
curvas_lod/1900-B.csv	Green0	-450.212208861036	-427.5473357450254	0.0018894887410928	-0.1068957772379246	0.1522302978469726	0.819847362384435	0.1032703105937531	0.484708525004342	3.249735562263238	1707.0775978148083	0.0818732273630553	0.5513067056725826	10.811713060561864	1391.607401144798
curvas_lod/1900-B.csv	Green1	-399.7884027650552	-377.1235296490446	0.0016390799299011	-0.1207902338604404	0.1336606936749545	0.8491481597681393	0.0931857041972904	0.5443127129622425	10.065775749823274	1507.072737647837	0.1055687926432572	0.424663802006503	0.0940516309895291	1374.7347799133263
curvas_lod/1900-B.csv	Green2	-499.4023488061938	-476.7374756901832	0.0018304964122382	-0.1508521281234061	0.0499581812032393	0.888492148940204	0.0685496360042938	0.5542153166704233	6.893121270310153	4928.410661219041	0.1132372912666768	0.3998462019414019	0.0555864303903565	396.10897529131705
curvas_lod/1E4-A.csv	Green0	-366.1216047186978	-343.6480407725178	0.0015381937368189	-0.1120767081229762	0.093550136745976	0.8311797392782048	0.1182070013677311	0.4198985860396977	0.0598441313334985	582.2417639924955	0.0857917906812406	0.436785038715529	4.696498517920663	1368.3337232657443
curvas_lod/1E4-A.csv	Green1	-392.58004401040193	-370.1064800642219	0.0019134561495785	-0.1326948873853917	0.0641778640586811	0.8436267235400285	0.1453357272871522	0.2942566052766104	2.763185776488394	52.8188217213368	0.0515277314121792	0.5484592525574123	10.882119139446017	582.8556761136485
curvas_lod/1E4-A.csv	Green2	-378.7265047134017	-356.2529407672217	0.0017023258712056	-0.0955663134414844	0.1400950430451202	0.8492900041436274	0.0890589200634962	0.4811558964496861	7.592288183812274	2073.5601200651968	0.0778421499542303	0.4935497024894216	0.8070278690501321	2634.606821869655
curvas_lod/1E6-A.csv	Green0	-344.0695304497948	-321.79066185170814	0.001863407827323	-0.0662914176646414	0.0973246262034735	0.8477627974217438	0.0830059893750292	0.683399402449734	1.0487905523328191	1278.0153332930531	0.1077260383017213	0.3931297934884513	0.0472284485868401	835.0078360980389
curvas_lod/1E6-A.csv	Green1	-335.17689336924684	-312.8980247711602	0.001833481236903	-0.0855816033766203	0.204435472820481	0.8858426875242856	0.0752017804252869	0.6962808081320423	1.3226388835230365	1806.8932367815848	0.1007243156185343	0.4337335305878819	3.4913228091685062	485.8574654379121
curvas_lod/1E6-A.csv	Green2	-355.8375648575303	-333.55869625944365	0.0024699341377573	-0.0736858092468249	0.165960207170471	0.8433111201499085	0.020609911637164	0.9885260824842664	9.067612382498504	4264.790674812628	0.1486929328253562	0.2741911207377874	0.0555669626843242	34.75380144262603
curvas_lod/0-C.csv	Green0	-503.28849812368776	-481.0096295256011	0.0020079188470123	-0.2829309717072528	0.0107888667961285	0.8747364675803728	0.0111900850271626	0.4701122587477724	5.780020969525848	2301.4677169816164	0.0127371100231568	0.3830468657872958	12.15053107143702	4908.452252282546
curvas_lod/0-C.csv	Green1	-516.0128456378678	-493.7339770397812	0.0015744725391408	-0.2428182272048564	0.0225928251374541	0.8998314942727115	0.0466402205168555	0.2166475295964252	0.0897720636210981	142.46001575380512	0.0086003261010625	0.7472839396833086	4.853342876037675	2701.484440708743
curvas_lod/0-C.csv	Green2	-475.7743637697087	-453.495495171622	0.0016746364378349	-0.0331259621204668	0.2662575752638803	0.9440487583910628	0.0183603868174465	0.2499444238930219	11.041654912183008	291.4802551272852	0.0051800883358116	0.4313076573985847	7.43095986164977	734.2034556746712
curvas_lod/970-A.csv	Green0	-515.3953037456979	-492.92173979951787	0.0014083494426217	-0.0806414725185147	0.1822120582863125	0.8966167940782512	0.0407818697457476	0.9064948725758648	25.519122117378338	4965.248245433322	0.0294445833778776	0.1994257369018397	0.6863884557149252	55.65631393676357
curvas_lod/970-A.csv	Green1	-508.7748603428751	-486.301296396695	0.0015469565516792	-0.0880721200505812	0.1580876461072445	0.8742764103822054	0.0520968579719305	0.646233848103172	15.959324410822877	409.0530662889156	0.0935341354362654	0.3762125234150572	0.584849293450808	839.8069199883666
curvas_lod/970-A.csv	Green2	-530.5211735280272	-508.0476095818472	0.0015226034021421	-0.0849901264601299	0.1374905400054356	0.8224117618429712	0.0963638014897617	0.3522891294904281	0.7431270601733327	392.4345282215924	0.0535505286308541	0.685694372554273	15.093526567901431	746.4600325403345
curvas_lod/0-B.csv	Green0	-447.90544193091375	-425.4318779847337	0.0026626063743964	-0.7619990632709223	0.0058064762891679	0.9228876771312824	0.0659223392998337	0.0806068020782987	21.19188776923217	263.775465539326	0.0539786658694573	0.2575708989473291	0.8738235717387205	476.66552003376336
curvas_lod/0-B.csv	Green1	-460.8206242722176	-438.3470603260376	0.001861021521838	-0.3330773216493375	0.010906505298237	0.888920448996904	0.0191048704472438	0.4218333872652675	6.843088506776278	1327.105837630803	0.0572900807991578	0.5389555799405569	13.57477237700879	3802.535829297044
curvas_lod/0-B.csv	Green2	-410.9296238937496	-388.4560599475696	0.0021951011899357	-0.1338312542979093	0.0209054740060078	0.9059320612247326	0.0132454858874543	0.2375830627440714	2.061341800484776	249.88317948115608	0.0153715468665816	0.4304609295669201	15.046045808941226	1129.439520722708
curvas_lod/488-B.csv	Green0	-390.9961227682192	-368.5225588220392	0.002948076359582	-0.0914983456684326	0.1002496910690112	0.7980527387554998	0.0113264113352701	0.5868603224693774	12.245562227507758	4806.341138283066	0.0159828406807002	0.9987696858790552	9.089989078760912	2120.392302566552
curvas_lod/488-B.csv	Green1	-383.90143500849416	-361.4278710623141	0.0026852050275127	-0.071803813135758	0.3912747333443704	0.8627937451719574	0.0370017737368481	0.9686458510279646	21.53453836667236	4015.8707426893975	0.0094669677083774	0.9352079463187704	4.139297115846604	1166.8290118811133
curvas_lod/488-B.csv	Green2	-399.481188782261	-377.00762483608094	0.0016210461978009	-0.0928503170381681	0.1989370538584655	0.8354784521220051	0.0130918384296254	0.4674752107381451	9.293950309287585	3465.5614241739454	0.0182472974491219	0.3438744824979148	0.5571631715361149	1387.6963422001734
curvas_lod/1E4-B.csv	Green0	-492.35208674691467	-470.073218148828	0.0015160534821675	-0.0943374921173537	0.1642072953831446	0.8457256333791813	0.0856639525642658	0.4710720207361264	6.509090890389331	70.27749011258389	0.0922285180198441	0.3614127789378608	1.8619638419456848	1482.83269655525
curvas_lod/1E4-B.csv	Green1	-509.2047281634875	-486.92585956540086	0.0017319971474839	-0.1084168605088877	0.0944530722173559	0.885857651654666	0.0556086008917383	0.4705523267707724	5.49020642192051	4661.403765719972	0.1100386226872001	0.3783713424540393	0.1153686239555507	576.7339384118661
curvas_lod/1E4-B.csv	Green2	-480.1775459498661	-457.8986773517794	0.0012335500667969	-0.0792563995128896	0.1743590944373653	0.8310369829133137	0.0689429483365986	0.4931912117019634	2.9127795816364483	682.3704377062976	0.0690344253603909	0.5052855712523157	9.29866836464997	947.0944266879892
curvas_lod/244-C e 122-A.csv	Green0	-396.8063539796716	-374.52748538158494	0.0018576855115647	-0.0752927073109193	0.2073120042000686	0.909294657928757	0.0995393625640671	0.4164371430612051	0.6538255239932379	687.1662681609232	0.0669185519700469	0.6416085914567536	10.581882723637992	2234.144495621741
curvas_lod/244-C e 122-A.csv	Green1	-392.8043595355517	-370.52549093746507	0.001836198751067	-0.1208402100348999	0.0994129432101469	0.8343766075946878	0.0424949877947499	0.2259745355950901	0.4597111888692347	426.3940782927398	0.0137976821223179	0.3004870918975017	0.8489118402640126	163.77739938092404
curvas_lod/244-C e 122-A.csv	Green2	-435.88505280863166	-413.606184210545	0.0015818756206801	-0.0961775693993817	0.181983295916375	0.8136115964546539	0.0408994366078525	0.295318774464662	10.03321411303839	130.56259541696863	0.0687196940636222	0.4094214235683669	8.973703550858069	2263.529255402052
curvas_lod/244-C e 122-A.csv	Green3	-471.2479353708763	-448.9690667727896	0.0015924497671991	-0.0887889806059357	0.2103009625876165	0.8951434705912605	0.1169552150735122	0.306239145757141	0.4521589110386434	193.8014604633102	0.0303649762047368	0.9982875919560402	17.42319314007893	389.6070887297973
curvas_lod/1900e970.csv	Green0	-477.521085274252	-455.0475213280719	0.0016698386548714	-0.1835060766723839	0.025162170185257	0.9174152590898578	0.0505897866480347	0.6609011786444923	11.216443784253372	4097.944997440094	0.1179041191115767	0.3422427632443482	1.0896807099659935	269.1020111614903
curvas_lod/1900e970.csv	Green1	-524.0584034124608	-501.5848394662808	0.0014887543408445	-0.1043019428335488	0.2004742386678613	0.819543898424554	0.0523166572367557	0.6038125189301601	18.621794055452103	147.04201239121355	0.0932968538720974	0.3323542201347133	0.0505830095371839	793.668747893407
curvas_lod/1900e970.csv	Green2	-492.1794088888232	-469.7058449426432	0.00118880119364	-0.0715749112823121	0.145267228368985	0.8452979776150855	0.0508476808259622	0.4111548873856624	7.05037046110935	3278.635477922776	0.0210813798362983	0.2844006470995684	0.7509642357304551	465.7245476957322
curvas_lod/1900e970.csv	Green3	-553.6566011431421	-531.183037196962	0.0017885161295517	-0.1075894903096136	0.1794794402846479	0.7867714531316488	0.0924744331111496	0.3580401139593171	2.4689158352094163	361.5790781999511	0.0897013483477673	0.4346764187800881	7.943733559583778	2519.3121947984164
curvas_lod/970-C e 488-A.csv	Green0	-377.7227986894523	-355.24923474327227	0.0019939114136498	-0.0880198591063961	0.1007699907555638	0.8203286683011367	0.0341212590262825	0.5703823787710898	16.923234012975648	1043.6750063124216	0.0777091536398821	0.4922798734568981	10.282203389726227	1283.6815041677005
curvas_lod/970-C e 488-A.csv	Green1	-352.13565411487974	-329.6620901686997	0.0016999421103742	-0.0837587874180748	0.1362086892454294	0.8838590778715204	0.0755860666636552	0.4593649580030983	7.772540654043556	3667.926888206233	0.0967975847471799	0.4557644722256306	8.728812452353118	142.8652334845318
curvas_lod/970-C e 488-A.csv	Green2	-365.5168250426116	-343.04326109643154	0.0026493357134016	-0.2079654881797089	0.0133074630299254	0.8160579470375744	0.1238025907279797	0.401218634519253	5.308133135300724	160.60880140445954	0.0631094046848804	0.5543596965117594	11.997961417314826	572.2227102346372
curvas_lod/970-C e 488-A.csv	Green3	-379.0834692724578	-356.6099053262778	0.0027374743274446	-0.128656685967083	0.0515059272290117	0.8323127616193168	0.1174895515061029	0.3265978983591666	0.0044496397407393	1211.8006629503782	0.1130975673799023	0.3684843873993802	8.260096561061943	2772.0263087454127
curvas_lod/1E6-B.csv	Green0	-344.2086120050502	-321.92974340696355	0.002473435415607	-0.0829985979374104	0.0926883019314985	0.8223504143626393	0.09228190309867	0.4888854587885713	4.1924793670887714	1307.3409705167144	0.0895577288992998	0.5332335436749999	0.0827730823621233	992.0587438963748
curvas_lod/1E6-B.csv	Green1	-360.2574720172189	-337.97860341913224	0.0020253836376586	-0.0818811155374037	0.1413697424493859	0.8360462620178771	0.089434733530525	0.5326736715980258	0.0589963753403048	1186.828562425795	0.0941125198947171	0.4367913442890888	2.9086921869237714	1348.175475690301
curvas_lod/1E6-B.csv	Green2	-366.6743141139983	-344.39544551591166	0.0023338016960421	-0.1156590825321492	0.0523355366556799	0.836342201390333	0.1135733543969158	0.4467837844555648	1.93379904806226	2745.374283360012	0.0845483401415744	0.6118201968716551	0.108684575437947	3980.078420313449
curvas_lod/1E6-B.csv	Green3	-276.0175667815725	-253.7386981834859	0.0146782079759438	-0.1373268089183879	0.0159978756437445	0.8082092097333874	0.106234050151727	0.923083050010732	10.77571729612822	4313.584169712455	0.0681328773093122	1.0	4.1748415298227615	3410.7987439451285
curvas_ferramenta/0000007C4D:01O87:TEST003:_07C4D_NautT001Tubos9a12.csv	Green0	-313.10475509333656	-290.6311911471565	0.0044013289619334	-0.0968975304551281	0.3932707315939998	0.9205891283172548	0.1158610946436922	0.2546490891163773	1.182648950930444	1177.1197553391717	0.0334668691459766	0.3664254446667415	1.1350160532893645	464.77340101931935
curvas_ferramenta/0000007C4D:01O87:TEST003:_07C4D_NautT001Tubos9a12.csv	Green1	-433.0533303417389	-410.57976639555886	0.0024332627704557	-0.0775616020766559	0.2910729735226384	0.8588404191636573	0.0815282742033621	0.167818122279902	0.57121885666509	105.53006456783112	0.0608318007188628	0.5748368931088208	21.58159683052321	1910.5350998002984
curvas_ferramenta/0000007C4D:01O87:TEST003:_07C4D_NautT001Tubos9a12.csv	Green2	-258.62058825986446	-236.14702431368443	0.0039269201800509	-0.2808124953558313	0.6645988894956958	1.124158722609723	0.1450123716636559	0.2149577015174388	0.4747886707227727	970.0308184328948	0.1298508044393924	0.3160051772216874	50.64815504572648	2634.510281839592
curvas_ferramenta/0000007C4D:01O87:TEST003:_07C4D_NautT001Tubos9a12.csv	Green3	-460.3041392179207	-437.8305752717407	0.0022627471712117	-0.0445705008013389	0.1516851561340318	0.8012948098976602	0.1038121535721536	0.3595375035670556	15.427650206158624	1534.13735615121	0.0324720296470084	0.1782644824995214	0.2099394808559393	27.124359992447257
curvas_ferramenta/0000007C4F:P5022:TEST003:_07C4F_NautT001Tubos17a20.csv	Green0	-395.72695817866304	-373.253394232483	0.0037554304997484	-0.1112439357911634	0.2684706296093282	0.8963795216939516	0.0798574438930441	0.5557828455892643	23.89601426835581	700.4954815612659	0.0831333932517674	0.134038471887523	7.648770735200165	12.529994770911456
curvas_ferramenta/0000007C4F:P5022:TEST003:_07C4F_NautT001Tubos17a20.csv	Green1	-448.66233744596855	-426.1887734997885	0.003522836221727	-0.0761936353982997	0.4361991872183428	0.872997884788851	0.1338629856179001	0.2187674917588539	2.095585365567238	1043.574529716739	0.0595440201687701	0.1581509183424275	58.94921999456962	4163.877884196485
curvas_ferramenta/0000007C4F:P5022:TEST003:_07C4F_NautT001Tubos17a20.csv	Green2	-248.4323429455975	-225.95877899941743	0.0087355247769568	-0.2702889488964023	0.7811000034699959	1.0369298901898476	0.032707291281874	1.0	38.31586396721983	1153.7008279012095	0.0938740546700076	0.3203383941347373	10.036270847448778	1418.8534007741016
curvas_ferramenta/0000007C4F:P5022:TEST003:_07C4F_NautT001Tubos17a20.csv	Green3	-497.7886631603343	-475.3150992141543	0.0018207897279118	-0.0759942750919384	0.2540118846360998	0.866533326996879	0.0739313779278682	0.1226931362298187	0.0210485291277655	16.120440821271043	0.078790303656231	0.2716851930933834	7.514392266196596	1396.11688879772
curvas_ferramenta/0000007C4E:U5A3Q:TEST003:_07C4E_NautT001Tubos13a16.csv	Green0	-383.5149915057256	-361.0414275595456	0.0047848639077177	-0.0538139043809375	0.2199572440993998	0.7880054611792986	0.0159938277149531	0.2870682442742985	32.41973973585944	607.3525406119032	0.1363892271822123	0.2461984302895059	0.1028897670603398	3371.676405474385
curvas_ferramenta/0000007C4E:U5A3Q:TEST003:_07C4E_NautT001Tubos13a16.csv	Green1	-364.5244383983312	-342.0508744521511	0.0045811547223942	-0.1235522236603436	0.4866200334141333	0.8849918236158475	0.1551991478090869	0.2142314003762287	1.9063593683448743	580.2620772951444	0.0150126843978701	0.3891473405195613	38.59077122069908	2935.009506788681
curvas_ferramenta/0000007C4E:U5A3Q:TEST003:_07C4E_NautT001Tubos13a16.csv	Green2	-433.5935296230522	-411.11996567687214	0.0020777526138527	-0.0956014480605015	0.309703917198794	0.8323227235609947	0.0729003859077801	0.1185776352619999	0.3444537561131852	23.53411716446612	0.0899371591384089	0.3413344736672857	11.395729715762148	2188.3124896953177
curvas_ferramenta/0000007C4E:U5A3Q:TEST003:_07C4E_NautT001Tubos13a16.csv	Green3	-311.7266243433766	-289.2530603971966	0.0070908764204912	0.0	0.5282711621681702	0.8183471375511023	0.162864692874463	0.1911548323366201	0.7879583825876996	348.2921202415421	0.0152417304464103	0.1751069673051176	13.651638599235897	563.9343213154189
curvas_ferramenta/0000007C50:H6XEC:TEST003:_07C50_NautT001Tubos21a24.csv	Green0	-450.5435795032698	-428.0700155570898	0.0025192596187705	-0.0685399509357029	0.2755511325886994	0.8778659242684591	0.1293984574274888	0.2257057206794307	2.2495223544651712	733.3730594210364	0.0204049364432479	0.2124946314884506	22.215477200332803	828.335807113517
curvas_ferramenta/0000007C50:H6XEC:TEST003:_07C50_NautT001Tubos21a24.csv	Green1	-465.02142864106906	-442.547864694889	0.0021670270385555	-0.0533487158539024	0.2258914221925395	0.8874175650899659	0.0234594805465314	0.3174524329265729	0.3728234605179747	433.4982535928736	0.1152793067648798	0.2432647457003023	3.245264247626156	1191.4439954663103
curvas_ferramenta/0000007C50:H6XEC:TEST003:_07C50_NautT001Tubos21a24.csv	Green2	-318.0975493127429	-295.62398536656286	0.0029320911052085	-0.1665339959595322	0.8535758378360042	0.9944178653368366	0.12647740546875	0.1707037559395532	1.1099763608707376	216.6742876114526	0.0192509592740276	0.2076707612669773	14.73735169617512	4622.4215196922805
curvas_ferramenta/0000007C50:H6XEC:TEST003:_07C50_NautT001Tubos21a24.csv	Green3	-476.02005994634544	-453.5464960001654	0.0024322611809238	-0.0683448001091217	0.2269624263276689	0.8657764028565957	0.0252866242476483	0.2661263402686112	5.033009321715747	76.86342642825203	0.1370606944917251	0.2385347106497116	0.8785411457470697	2069.304509282125
curvas_ferramenta/0000007C4C:W2GFV:TEST003:_07C4C_NautT001Tubos5a8.csv	Green0	-317.29863420847335	-294.8250702622933	0.0055800828072833	-0.1650095646862615	0.8231816155110672	0.9676265296561471	0.1299255748284041	0.2776189023390365	34.283451066842346	2670.388156686284	0.1625552054666303	0.193277508505042	0.5178432175841733	359.13353352907603
curvas_ferramenta/0000007C4C:W2GFV:TEST003:_07C4C_NautT001Tubos5a8.csv	Green1	-514.3753416530562	-491.9017777068762	0.0019615035540321	-0.0578791442926578	0.1383898113856586	0.8573805945049029	0.0208574954947525	0.1100046098051512	1.5091884681671328	82.19953178380692	0.1446989011474403	0.2856110211862702	0.1214655344344751	225.51029595457325
curvas_ferramenta/0000007C4C:W2GFV:TEST003:_07C4C_NautT001Tubos5a8.csv	Green2	-482.47762429240487	-460.0040603462248	0.0014930774712466	-0.0826399556766877	0.3998591007444779	0.8270092456593516	0.0479745778118693	0.2229014246368404	0.2501457208891296	377.05831393204033	0.0907888922517135	0.4110795003971885	19.33254056062917	564.5175562410825
curvas_ferramenta/0000007C4C:W2GFV:TEST003:_07C4C_NautT001Tubos5a8.csv	Green3	-547.4483218138673	-524.9747578676872	0.001462733131727	-0.0783928652197192	0.1677578419763911	0.8844552763507076	0.0351922397303385	0.2177230764533907	0.2278653499214304	60.53757471410235	0.1525016369684033	0.2605340645015683	1.1175717930562743	3164.516549672037
curvas_ferramenta/0000007C4B:Q7IJO:TEST003:_07C4B_NautT001Tubos1a4.csv	Green0	-366.737634659708	-344.264070713528	0.0043755477459049	-0.1070976536693945	0.361376541882092	0.919633342897264	0.0659426355834544	0.2460984671261796	45.23234253448058	679.5270908037671	0.1638340581703437	0.2127309828259481	0.4770848556446986	904.491151066699
curvas_ferramenta/0000007C4B:Q7IJO:TEST003:_07C4B_NautT001Tubos1a4.csv	Green1	-439.41149125982986	-416.9379273136498	0.0025981805800305	-0.0971051604006368	0.2499345920121131	0.8958749785033915	0.1398215918078109	0.2377793036148112	3.023995469108822	1599.9388607355756	0.0294026548800465	0.2190271733636886	3.756666676134034	66.46476053870423
curvas_ferramenta/0000007C4B:Q7IJO:TEST003:_07C4B_NautT001Tubos1a4.csv	Green2	-332.7641013901819	-310.29053744400187	0.0042505454131448	-0.1313108769302472	0.5466131741519279	0.9277640773697444	0.1445949774631418	0.2043537650184915	0.2388528134355341	486.83475249942586	0.0095668876654647	0.577405875726256	40.8443952230424	1038.9112787904403
curvas_ferramenta/0000007C4B:Q7IJO:TEST003:_07C4B_NautT001Tubos1a4.csv	Green3	-350.7644741078888	-328.2909101617088	0.0049675474469797	-0.1168458677593614	0.4757484054479606	0.9119050533496746	0.1405996084623828	0.2227727801403823	29.80730503509239	2084.9321942957763	0.164791829277909	0.2444102845086043	2.626236271427531	1330.3485586599325
curvas_ferramenta/0000007C51:D3N8N:TEST003:_07C51_NautT001Tubos25a28.csv	Green0	-346.67642194259247	-324.20285799641243	0.0044768966483374	-0.0792995019862074	0.3053782428504136	0.8573196843097066	0.1369133222142859	0.1169257474639073	0.7622745453496218	22.14360714987432	0.0387188979933666	0.9913739221146566	25.94896539600766	3056.5071199598547
curvas_ferramenta/0000007C51:D3N8N:TEST003:_07C51_NautT001Tubos25a28.csv	Green1	-321.3137570981218	-298.8401931519418	0.0048052714478624	-0.1218414521931933	0.5462589148054	0.9247625956179176	0.135481194324938	0.2034822498720629	1.6500588501599311	478.10177041566544	0.0177238853127349	0.2652296166683111	30.32370467101492	2925.2799289058325
curvas_ferramenta/0000007C51:D3N8N:TEST003:_07C51_NautT001Tubos25a28.csv	Green2	-392.6742739974561	-370.2007100512761	0.0025838319420621	-0.0786177950632366	0.3245256812229187	0.8729186037230904	0.034768737756116	0.2387067660397493	0.7175626588163404	106.89383015029571	0.1272014082856201	0.253075719919898	6.758819824069965	647.081980239355
curvas_ferramenta/0000007C51:D3N8N:TEST003:_07C51_NautT001Tubos25a28.csv	Green3	-365.6802366679381	-343.2066727217581	0.002153207588712172	-0.09382750632873738	0.3536363536971427	0.8795686050872887	0.09040775574185167	0.4121442032803897	16.30024104598088	851.1341983660185	0.0687008445295736	0.17066349672474387	0.09631851639203343	47.60259665705453
