# Supplementary material for: Data treatment methods for real-time colorimetric loop-mediated isothermal amplification reactions
Source: Sci Rep. 2023 Sep 1;13:14397. doi: 10.1038/s41598-023-40737-x (PMC10474118; doi:10.1038/s41598-023-40737-x)
Supplement: Supplementary file 1 — Supplementary Information 1. [file 41598_2023_40737_MOESM1_ESM.zip › Curves/0000006F80_5CGJH_SW001__06F80.csv]

Tempo	Green3
0.0	0.7411764705882351
1.0	0.7921568627450978
2.0	0.7882352941176467
3.0	0.7882352941176467
3.7666666666666666	0.7921568627450978
4.0	0.7921568627450978
5.0	0.7921568627450979
6.0	0.7921568627450979
7.0	0.7921568627450978
7.516666666666667	0.7921568627450977
8.0	0.7882352941176469
9.0	0.7882352941176467
10.0	0.7882352941176467
11.0	0.7843137254901957
11.266666666666667	0.7843137254901957
12.0	0.7803921568627448
13.0	0.7803921568627451
14.0	0.7764705882352941
15.0	0.7725490196078433
15.016666666666667	0.7764705882352942
16.0	0.7725490196078433
17.0	0.7725490196078433
18.0	0.7843137254901962
18.75	0.7921568627450981
19.0	0.7960784313725492
20.0	0.8117647058823532
21.0	0.8274509803921569
22.0	0.8352941176470591
22.5	0.843137254901961
23.0	0.8470588235294119
24.0	0.858823529411765
25.0	0.8745098039215687
26.0	0.8862745098039218
26.25	0.8901960784313725
27.0	0.8941176470588238
28.0	0.9019607843137257
29.0	0.9058823529411766
30.0	0.9098039215686275
31.65	0.9098039215686274
