# Supplementary material for: Data treatment methods for real-time colorimetric loop-mediated isothermal amplification reactions
Source: Sci Rep. 2023 Sep 1;13:14397. doi: 10.1038/s41598-023-40737-x (PMC10474118; doi:10.1038/s41598-023-40737-x)
Supplement: Supplementary file 1 — Supplementary Information 1. [file 41598_2023_40737_MOESM1_ESM.zip › Curves/0000006F81_HAKIW_SW001__06F81.csv]

Tempo	Green3
0.0	0.7960784313725486
1.0	0.8078431372549018
2.0	0.7999999999999998
3.0	0.7960784313725486
3.75	0.792156862745098
4.0	0.7960784313725491
5.0	0.7921568627450981
6.0	0.7882352941176471
7.0	0.7882352941176471
7.5	0.7843137254901961
8.0	0.7843137254901961
9.0	0.7803921568627452
10.0	0.7803921568627452
11.0	0.7843137254901961
11.25	0.7921568627450982
12.0	0.8039215686274512
13.0	0.819607843137255
14.0	0.8352941176470591
15.0	0.8470588235294119
16.0	0.8549019607843138
17.0	0.8666666666666668
18.0	0.8823529411764707
18.75	0.8941176470588237
19.0	0.8980392156862746
20.0	0.9098039215686275
21.0	0.9137254901960785
22.0	0.9215686274509804
22.5	0.9215686274509804
23.0	0.9254901960784314
24.0	0.9294117647058825
25.0	0.9294117647058825
26.0	0.9333333333333332
26.25	0.9333333333333332
27.0	0.9372549019607843
28.0	0.9372549019607843
29.0	0.9372549019607843
30.0	0.9372549019607843
31.633333333333333	0.9411764705882355
