# Supplementary material for: Data treatment methods for real-time colorimetric loop-mediated isothermal amplification reactions
Source: Sci Rep. 2023 Sep 1;13:14397. doi: 10.1038/s41598-023-40737-x (PMC10474118; doi:10.1038/s41598-023-40737-x)
Supplement: Supplementary file 1 — Supplementary Information 1. [file 41598_2023_40737_MOESM1_ESM.zip › Curves/00000072BD_PT672_SW001__072BD.csv]

Tempo	Green3
0.0	0.7882352941176471
1.0	0.8313725490196079
2.0	0.8235294117647057
3.0	0.8117647058823529
3.75	0.8117647058823529
4.0	0.807843137254902
5.0	0.807843137254902
6.0	0.7999999999999999
7.0	0.7999999999999999
7.5	0.7960784313725489
8.0	0.7960784313725489
9.0	0.7999999999999999
10.0	0.7960784313725489
11.0	0.8078431372549019
11.25	0.8117647058823529
12.0	0.8274509803921567
13.0	0.8431372549019608
14.0	0.8509803921568627
15.0	0.8666666666666666
15.016666666666667	0.8666666666666666
16.0	0.8745098039215685
17.0	0.8823529411764706
18.0	0.8980392156862744
18.766666666666666	0.9137254901960784
19.0	0.9176470588235293
20.0	0.9254901960784314
21.0	0.9333333333333333
22.0	0.9372549019607843
22.516666666666666	0.9372549019607843
23.0	0.9372549019607843
24.0	0.9411764705882353
25.0	0.9450980392156862
26.0	0.9450980392156862
26.266666666666666	0.9490196078431372
27.0	0.9450980392156862
28.0	0.9490196078431372
29.0	0.9490196078431372
30.0	0.9529411764705882
30.016666666666666	0.9529411764705882
31.766666666666666	0.9568627450980391
