# Supplementary material for: Data treatment methods for real-time colorimetric loop-mediated isothermal amplification reactions
Source: Sci Rep. 2023 Sep 1;13:14397. doi: 10.1038/s41598-023-40737-x (PMC10474118; doi:10.1038/s41598-023-40737-x)
Supplement: Supplementary file 1 — Supplementary Information 1. [file 41598_2023_40737_MOESM1_ESM.zip › Curves/00000072BE_45DCE_SW001__072BE.csv]

Tempo	Green3
0.0	0.8156862745098039
1.0	0.8470588235294119
2.0	0.8431372549019608
3.0	0.8392156862745099
3.75	0.8313725490196079
4.0	0.8313725490196079
5.0	0.8274509803921568
6.0	0.8235294117647058
7.0	0.8196078431372549
7.5	0.8196078431372549
8.0	0.8196078431372549
9.0	0.8196078431372549
10.0	0.8196078431372549
11.0	0.8313725490196079
11.25	0.835294117647059
12.0	0.8470588235294118
13.0	0.8627450980392157
14.0	0.8784313725490196
15.0	0.8862745098039215
16.0	0.8941176470588237
17.0	0.9019607843137256
18.0	0.9098039215686275
18.75	0.9215686274509803
19.0	0.9254901960784314
20.0	0.9372549019607843
21.0	0.9450980392156864
22.0	0.9450980392156861
22.5	0.9490196078431371
23.0	0.9490196078431371
24.0	0.9529411764705881
25.0	0.9529411764705881
26.0	0.9568627450980391
26.25	0.9568627450980391
27.0	0.9568627450980391
28.0	0.9607843137254901
29.0	0.9607843137254901
30.0	0.9607843137254901
31.833333333333332	0.9568627450980391
