# Supplementary material for: Data treatment methods for real-time colorimetric loop-mediated isothermal amplification reactions
Source: Sci Rep. 2023 Sep 1;13:14397. doi: 10.1038/s41598-023-40737-x (PMC10474118; doi:10.1038/s41598-023-40737-x)
Supplement: Supplementary file 1 — Supplementary Information 1. [file 41598_2023_40737_MOESM1_ESM.zip › Curves/00000072BF_Y0NB7_SW001__072BF.csv]

Tempo	Green3
0.0	0.8274509803921568
1.0	0.8627450980392158
2.0	0.8549019607843136
3.0	0.8470588235294119
3.75	0.8431372549019609
4.0	0.8431372549019608
5.0	0.8392156862745099
6.0	0.8313725490196079
7.0	0.8274509803921567
7.5	0.8274509803921569
8.0	0.8274509803921569
9.0	0.823529411764706
10.0	0.8235294117647057
11.0	0.8392156862745099
11.25	0.8431372549019609
12.0	0.8509803921568628
13.0	0.8666666666666668
14.0	0.8823529411764706
15.0	0.8901960784313726
16.0	0.8980392156862745
17.0	0.9019607843137255
18.0	0.9098039215686275
18.75	0.9176470588235295
19.0	0.9176470588235295
20.0	0.9333333333333333
21.0	0.9411764705882352
22.0	0.9450980392156862
22.5	0.9450980392156862
23.0	0.9490196078431372
24.0	0.9490196078431372
25.0	0.9529411764705882
26.0	0.9529411764705882
26.25	0.9529411764705882
27.0	0.9568627450980393
28.0	0.9568627450980393
29.0	0.9568627450980393
30.0	0.9568627450980393
31.8	0.9607843137254903
