# Supplementary material for: Data treatment methods for real-time colorimetric loop-mediated isothermal amplification reactions
Source: Sci Rep. 2023 Sep 1;13:14397. doi: 10.1038/s41598-023-40737-x (PMC10474118; doi:10.1038/s41598-023-40737-x)
Supplement: Supplementary file 1 — Supplementary Information 1. [file 41598_2023_40737_MOESM1_ESM.zip › Curves/00000072C0_QY1LX_SW001__072C0.csv]

Tempo	Green3
0.0	0.8235294117647058
1.0	0.8588235294117648
2.0	0.8549019607843138
3.0	0.8470588235294119
3.75	0.8431372549019609
4.0	0.8431372549019609
5.0	0.835294117647059
6.0	0.835294117647059
7.0	0.831372549019608
7.5	0.8274509803921567
8.0	0.831372549019608
9.0	0.831372549019608
10.0	0.8274509803921567
11.0	0.835294117647059
11.25	0.8392156862745098
12.0	0.8470588235294118
13.0	0.8627450980392157
14.0	0.8784313725490195
15.0	0.8862745098039216
16.0	0.8941176470588237
17.0	0.9019607843137256
18.0	0.9098039215686273
18.75	0.9176470588235293
19.0	0.9254901960784313
20.0	0.9372549019607842
21.0	0.9450980392156861
22.0	0.9490196078431372
22.5	0.9529411764705881
23.0	0.9529411764705881
24.0	0.9568627450980393
25.0	0.9568627450980391
26.0	0.9568627450980391
26.25	0.9607843137254901
27.0	0.9568627450980393
28.0	0.9568627450980391
29.0	0.9607843137254901
30.0	0.9607843137254901
31.816666666666666	0.9607843137254901
