# Supplementary material for: Data treatment methods for real-time colorimetric loop-mediated isothermal amplification reactions
Source: Sci Rep. 2023 Sep 1;13:14397. doi: 10.1038/s41598-023-40737-x (PMC10474118; doi:10.1038/s41598-023-40737-x)
Supplement: Supplementary file 1 — Supplementary Information 1. [file 41598_2023_40737_MOESM1_ESM.zip › Curves/00000072CA_XLG5M_SW001__072CA.csv]

Tempo	Green3
0.0	0.8196078431372549
1.0	0.8549019607843138
2.0	0.8470588235294118
3.0	0.8392156862745098
3.75	0.835294117647059
4.0	0.8392156862745099
5.0	0.831372549019608
6.0	0.8274509803921567
7.0	0.8274509803921569
7.5	0.8235294117647058
8.0	0.8235294117647058
9.0	0.8235294117647057
10.0	0.8235294117647058
11.0	0.835294117647059
11.25	0.8392156862745098
12.0	0.8431372549019608
13.0	0.8627450980392157
14.0	0.8745098039215686
15.0	0.8862745098039216
16.0	0.8941176470588236
17.0	0.9019607843137256
18.0	0.9137254901960783
18.75	0.9215686274509802
19.0	0.9254901960784313
20.0	0.9333333333333331
21.0	0.9372549019607842
22.0	0.9411764705882352
22.5	0.9450980392156861
23.0	0.9450980392156861
24.0	0.9490196078431371
25.0	0.9490196078431371
26.0	0.9490196078431371
26.25	0.9529411764705881
27.0	0.9490196078431371
28.0	0.9529411764705881
29.0	0.9529411764705881
30.0	0.9568627450980391
31.783333333333335	0.9568627450980393
