# Supplementary material for: Data treatment methods for real-time colorimetric loop-mediated isothermal amplification reactions
Source: Sci Rep. 2023 Sep 1;13:14397. doi: 10.1038/s41598-023-40737-x (PMC10474118; doi:10.1038/s41598-023-40737-x)
Supplement: Supplementary file 1 — Supplementary Information 1. [file 41598_2023_40737_MOESM1_ESM.zip › Curves/00000072CB_858ON_SW001__072CB.csv]

Tempo	Green3
0.0	0.8392156862745098
1.0	0.8666666666666667
2.0	0.8549019607843138
3.0	0.8470588235294118
3.75	0.8392156862745098
4.0	0.8392156862745099
5.0	0.835294117647059
6.0	0.831372549019608
7.0	0.8274509803921568
7.5	0.8235294117647058
8.0	0.8235294117647058
9.0	0.8235294117647058
10.0	0.8235294117647058
11.0	0.8274509803921568
11.25	0.8313725490196079
12.0	0.8431372549019608
13.0	0.8588235294117648
14.0	0.8745098039215686
15.0	0.8823529411764706
16.0	0.8941176470588236
17.0	0.8980392156862746
18.0	0.9098039215686275
18.75	0.9176470588235295
19.0	0.9215686274509804
20.0	0.9333333333333332
21.0	0.9411764705882352
22.0	0.9450980392156861
22.5	0.9450980392156861
23.0	0.9490196078431371
24.0	0.9490196078431371
25.0	0.9529411764705881
26.0	0.9529411764705881
26.25	0.9529411764705881
27.0	0.9568627450980391
28.0	0.9568627450980391
29.0	0.9568627450980391
30.0	0.9568627450980391
31.816666666666666	0.9568627450980393
