# Supplementary material for: Data treatment methods for real-time colorimetric loop-mediated isothermal amplification reactions
Source: Sci Rep. 2023 Sep 1;13:14397. doi: 10.1038/s41598-023-40737-x (PMC10474118; doi:10.1038/s41598-023-40737-x)
Supplement: Supplementary file 1 — Supplementary Information 1. [file 41598_2023_40737_MOESM1_ESM.zip › Curves/0000007327_BT9ID_SW001__07327.csv]

Tempo	Green3
0.0	0.8196078431372548
1.0	0.8549019607843138
2.0	0.8431372549019608
3.0	0.835294117647059
3.75	0.831372549019608
4.0	0.8274509803921568
5.0	0.8235294117647058
6.0	0.8156862745098039
7.0	0.8117647058823528
7.5	0.807843137254902
8.0	0.8117647058823529
9.0	0.8078431372549019
10.0	0.807843137254902
11.0	0.8196078431372549
11.25	0.8235294117647058
12.0	0.831372549019608
13.0	0.8509803921568627
14.0	0.8627450980392156
15.0	0.8745098039215686
16.0	0.8823529411764706
17.0	0.8901960784313725
18.0	0.9058823529411766
18.75	0.9176470588235294
19.0	0.9294117647058824
20.0	0.9372549019607843
21.0	0.9450980392156862
22.0	0.9490196078431372
22.5	0.9490196078431372
23.0	0.9529411764705882
24.0	0.9529411764705882
25.0	0.9529411764705882
26.0	0.9568627450980393
26.25	0.9568627450980393
27.0	0.9568627450980391
28.0	0.9607843137254901
29.0	0.9607843137254901
30.0	0.9607843137254901
31.85	0.9647058823529412
