# Supplementary material for: Data treatment methods for real-time colorimetric loop-mediated isothermal amplification reactions
Source: Sci Rep. 2023 Sep 1;13:14397. doi: 10.1038/s41598-023-40737-x (PMC10474118; doi:10.1038/s41598-023-40737-x)
Supplement: Supplementary file 1 — Supplementary Information 1. [file 41598_2023_40737_MOESM1_ESM.zip › Curves/0000007343_96Q7J_SW001__07343.csv]

Tempo	Green3
0.0	0.7450980392156861
1.0	0.8117647058823529
2.0	0.8039215686274511
3.0	0.7921568627450979
3.75	0.788235294117647
4.0	0.7882352941176469
5.0	0.784313725490196
6.0	0.7803921568627451
7.0	0.776470588235294
7.5	0.776470588235294
8.0	0.776470588235294
9.0	0.776470588235294
10.0	0.776470588235294
11.0	0.784313725490196
11.25	0.7882352941176469
12.0	0.8039215686274509
13.0	0.8196078431372551
14.0	0.8313725490196081
15.0	0.8431372549019608
16.0	0.8509803921568627
17.0	0.8588235294117648
18.0	0.8784313725490196
18.75	0.8941176470588235
19.0	0.8980392156862744
20.0	0.9058823529411764
21.0	0.9137254901960783
22.0	0.9176470588235293
22.5	0.9176470588235293
23.0	0.9176470588235293
24.0	0.9215686274509803
25.0	0.9254901960784314
26.0	0.9254901960784314
26.25	0.9254901960784314
27.0	0.9294117647058824
28.0	0.9294117647058825
29.0	0.9294117647058825
30.0	0.9294117647058825
31.766666666666666	0.9294117647058824
