# Supplementary material for: Data treatment methods for real-time colorimetric loop-mediated isothermal amplification reactions
Source: Sci Rep. 2023 Sep 1;13:14397. doi: 10.1038/s41598-023-40737-x (PMC10474118; doi:10.1038/s41598-023-40737-x)
Supplement: Supplementary file 1 — Supplementary Information 1. [file 41598_2023_40737_MOESM1_ESM.zip › Curves/0000007344_K3DN4_SW001__07344.csv]

Tempo	Green3
0.0	0.831372549019608
1.0	0.8666666666666667
2.0	0.8588235294117648
3.0	0.8509803921568627
3.75	0.8509803921568628
4.0	0.8470588235294119
5.0	0.8470588235294119
6.0	0.8431372549019609
7.0	0.835294117647059
7.5	0.835294117647059
8.0	0.835294117647059
9.0	0.835294117647059
10.0	0.831372549019608
11.0	0.8431372549019609
11.25	0.8470588235294119
12.0	0.8509803921568628
13.0	0.8705882352941177
14.0	0.8823529411764706
15.0	0.8941176470588237
16.0	0.8980392156862746
17.0	0.9058823529411766
18.0	0.9058823529411766
18.75	0.9098039215686275
19.0	0.9137254901960785
20.0	0.9254901960784313
21.0	0.9411764705882352
22.0	0.9490196078431371
22.5	0.9529411764705881
23.0	0.9529411764705881
24.0	0.9568627450980391
25.0	0.9568627450980393
26.0	0.9607843137254901
26.25	0.9607843137254901
27.0	0.9607843137254901
28.0	0.9607843137254901
29.0	0.9647058823529411
30.0	0.9647058823529411
31.883333333333333	0.9647058823529411
