# Supplementary material for: Data treatment methods for real-time colorimetric loop-mediated isothermal amplification reactions
Source: Sci Rep. 2023 Sep 1;13:14397. doi: 10.1038/s41598-023-40737-x (PMC10474118; doi:10.1038/s41598-023-40737-x)
Supplement: Supplementary file 1 — Supplementary Information 1. [file 41598_2023_40737_MOESM1_ESM.zip › Curves/0000007345_Z3MB6_SW001__07345.csv]

Tempo	Green3
0.0	0.807843137254902
1.0	0.8431372549019608
2.0	0.835294117647059
3.0	0.8274509803921568
3.75	0.8274509803921568
4.0	0.8235294117647058
5.0	0.8235294117647058
6.0	0.8196078431372549
7.0	0.8196078431372549
7.5	0.8156862745098039
8.0	0.8196078431372548
9.0	0.8196078431372548
10.0	0.8196078431372548
11.0	0.835294117647059
11.25	0.8431372549019609
12.0	0.8509803921568627
13.0	0.8666666666666667
14.0	0.8784313725490196
15.0	0.8862745098039216
16.0	0.8941176470588237
17.0	0.9019607843137256
18.0	0.9098039215686275
18.75	0.9215686274509803
19.0	0.9215686274509803
20.0	0.9372549019607843
21.0	0.9411764705882354
22.0	0.9450980392156862
22.5	0.9450980392156862
23.0	0.9490196078431372
24.0	0.9490196078431371
25.0	0.9529411764705881
26.0	0.9529411764705881
26.25	0.9647058823529411
27.0	0.9647058823529411
28.0	0.9607843137254901
29.0	0.9647058823529412
30.0	0.9647058823529412
31.866666666666667	0.9607843137254901
