# Supplementary material for: Data treatment methods for real-time colorimetric loop-mediated isothermal amplification reactions
Source: Sci Rep. 2023 Sep 1;13:14397. doi: 10.1038/s41598-023-40737-x (PMC10474118; doi:10.1038/s41598-023-40737-x)
Supplement: Supplementary file 1 — Supplementary Information 1. [file 41598_2023_40737_MOESM1_ESM.zip › Curves/000000734A_5KRVN_SW001__0734A.csv]

Tempo	Green3
0.0	0.8117647058823529
1.0	0.8588235294117648
2.0	0.8470588235294118
3.0	0.835294117647059
3.75	0.8274509803921568
4.0	0.8274509803921567
5.0	0.8235294117647057
6.0	0.8196078431372548
7.0	0.8156862745098038
7.5	0.8156862745098038
8.0	0.8156862745098038
9.0	0.8156862745098038
10.0	0.8156862745098038
11.0	0.8196078431372548
11.25	0.8235294117647057
12.0	0.8313725490196079
13.0	0.8509803921568627
14.0	0.8666666666666666
15.0	0.8784313725490195
16.0	0.8862745098039214
17.0	0.8901960784313724
18.0	0.9019607843137254
18.75	0.9098039215686273
19.0	0.9137254901960784
20.0	0.9254901960784314
21.0	0.9333333333333333
22.0	0.9372549019607843
22.5	0.9372549019607843
23.0	0.9411764705882353
24.0	0.9411764705882353
25.0	0.9411764705882353
26.0	0.9450980392156862
26.25	0.9450980392156862
27.0	0.9490196078431372
28.0	0.9490196078431372
29.0	0.9490196078431372
30.0	0.9529411764705882
31.433333333333334	0.9529411764705882
