# Supplementary material for: Data treatment methods for real-time colorimetric loop-mediated isothermal amplification reactions
Source: Sci Rep. 2023 Sep 1;13:14397. doi: 10.1038/s41598-023-40737-x (PMC10474118; doi:10.1038/s41598-023-40737-x)
Supplement: Supplementary file 1 — Supplementary Information 1. [file 41598_2023_40737_MOESM1_ESM.zip › Curves/000000734B_PEISD_SW001__0734B.csv]

Tempo	Green3
0.0	0.7960784313725491
1.0	0.8470588235294118
2.0	0.835294117647059
3.0	0.8235294117647057
3.75	0.8156862745098039
4.0	0.8156862745098039
5.0	0.8039215686274511
6.0	0.8039215686274511
7.0	0.8000000000000002
7.5	0.796078431372549
8.0	0.796078431372549
9.0	0.796078431372549
10.0	0.7921568627450979
11.0	0.796078431372549
11.25	0.796078431372549
12.0	0.8039215686274509
13.0	0.8274509803921568
14.0	0.8392156862745102
15.0	0.8470588235294119
16.0	0.8588235294117648
17.0	0.8666666666666666
18.0	0.8745098039215686
18.75	0.8784313725490196
19.0	0.8823529411764705
20.0	0.8980392156862745
21.0	0.9058823529411765
22.0	0.9137254901960783
22.5	0.9137254901960783
23.0	0.9176470588235293
24.0	0.9176470588235293
25.0	0.9215686274509803
26.0	0.9254901960784315
26.25	0.9254901960784315
27.0	0.9254901960784314
28.0	0.9254901960784315
29.0	0.9294117647058824
30.0	0.9294117647058824
31.433333333333334	0.9333333333333332
