# Supplementary material for: Data treatment methods for real-time colorimetric loop-mediated isothermal amplification reactions
Source: Sci Rep. 2023 Sep 1;13:14397. doi: 10.1038/s41598-023-40737-x (PMC10474118; doi:10.1038/s41598-023-40737-x)
Supplement: Supplementary file 1 — Supplementary Information 1. [file 41598_2023_40737_MOESM1_ESM.zip › Curves/000000734C_DF2QR_SW001__0734C.csv]

Tempo	Green3
0.0	0.8117647058823529
1.0	0.8509803921568628
2.0	0.835294117647059
3.0	0.8235294117647057
3.75	0.8156862745098039
4.0	0.8156862745098039
5.0	0.8078431372549021
6.0	0.807843137254902
7.0	0.8039215686274511
7.5	0.8039215686274511
8.0	0.8039215686274511
9.0	0.8000000000000002
10.0	0.8039215686274511
11.0	0.8117647058823529
11.25	0.8156862745098039
12.0	0.835294117647059
13.0	0.8509803921568627
14.0	0.8627450980392157
15.0	0.8745098039215686
16.0	0.8862745098039215
17.0	0.8941176470588235
18.0	0.9058823529411764
18.75	0.9176470588235293
19.0	0.9215686274509802
20.0	0.9294117647058825
21.0	0.9372549019607843
22.0	0.9411764705882353
22.5	0.9411764705882353
23.0	0.9450980392156862
24.0	0.9450980392156862
25.0	0.9450980392156862
26.0	0.9490196078431372
26.25	0.9450980392156862
27.0	0.9490196078431372
28.0	0.9490196078431372
29.0	0.9490196078431372
30.0	0.9490196078431372
31.433333333333334	0.9529411764705882
