# Supplementary material for: Data treatment methods for real-time colorimetric loop-mediated isothermal amplification reactions
Source: Sci Rep. 2023 Sep 1;13:14397. doi: 10.1038/s41598-023-40737-x (PMC10474118; doi:10.1038/s41598-023-40737-x)
Supplement: Supplementary file 1 — Supplementary Information 1. [file 41598_2023_40737_MOESM1_ESM.zip › Curves/000000734E_1KXAV_SW001__0734E.csv]

Tempo	Green3
0.0	0.7843137254901957
1.0	0.8313725490196081
2.0	0.8156862745098039
3.0	0.807843137254902
3.75	0.8000000000000002
4.0	0.8039215686274511
5.0	0.796078431372549
6.0	0.7882352941176469
7.0	0.7843137254901961
7.5	0.7843137254901961
8.0	0.7843137254901961
9.0	0.7803921568627451
10.0	0.7803921568627451
11.0	0.792156862745098
11.25	0.7960784313725491
12.0	0.8078431372549022
13.0	0.827450980392157
14.0	0.83921568627451
15.0	0.8549019607843139
16.0	0.8627450980392158
17.0	0.8705882352941177
18.0	0.8823529411764708
18.75	0.8941176470588237
19.0	0.8980392156862745
20.0	0.9137254901960783
21.0	0.9176470588235293
22.0	0.9254901960784314
22.5	0.9294117647058824
23.0	0.9294117647058824
24.0	0.9333333333333333
25.0	0.9372549019607843
26.0	0.9372549019607843
26.25	0.9372549019607843
27.0	0.9411764705882353
28.0	0.9411764705882353
29.0	0.9411764705882353
30.0	0.9411764705882353
31.466666666666665	0.9450980392156864
