# Supplementary material for: Data treatment methods for real-time colorimetric loop-mediated isothermal amplification reactions
Source: Sci Rep. 2023 Sep 1;13:14397. doi: 10.1038/s41598-023-40737-x (PMC10474118; doi:10.1038/s41598-023-40737-x)
Supplement: Supplementary file 1 — Supplementary Information 1. [file 41598_2023_40737_MOESM1_ESM.zip › Curves/0000007362_TK1YZ_SW001__07362.csv]

Tempo	Green3
0.0	0.7411764705882351
1.0	0.8117647058823527
2.0	0.8078431372549021
3.0	0.8000000000000003
3.75	0.7960784313725491
4.0	0.7960784313725491
5.0	0.7882352941176471
6.0	0.7843137254901962
7.0	0.7803921568627451
7.5	0.7803921568627451
8.0	0.7764705882352942
9.0	0.7764705882352941
10.0	0.7725490196078433
11.0	0.7686274509803922
11.25	0.7725490196078433
12.0	0.7764705882352941
13.0	0.7960784313725491
14.0	0.8156862745098039
15.0	0.8274509803921569
16.0	0.8392156862745099
17.0	0.8470588235294119
18.0	0.8588235294117649
18.75	0.8666666666666668
19.0	0.8666666666666668
20.0	0.8862745098039216
21.0	0.9019607843137256
22.0	0.9137254901960784
22.5	0.9137254901960784
23.0	0.9176470588235293
24.0	0.9215686274509802
25.0	0.9254901960784314
26.0	0.9254901960784315
26.25	0.9254901960784314
27.0	0.9294117647058825
28.0	0.9294117647058825
29.0	0.9333333333333332
30.0	0.9333333333333332
31.45	0.9372549019607845
