# Supplementary material for: Data treatment methods for real-time colorimetric loop-mediated isothermal amplification reactions
Source: Sci Rep. 2023 Sep 1;13:14397. doi: 10.1038/s41598-023-40737-x (PMC10474118; doi:10.1038/s41598-023-40737-x)
Supplement: Supplementary file 1 — Supplementary Information 1. [file 41598_2023_40737_MOESM1_ESM.zip › Curves/0000007363_U5SN1_SW001__07363.csv]

Tempo	Green3
0.0	0.8
1.0	0.835294117647059
2.0	0.8274509803921569
3.0	0.8156862745098039
3.75	0.8039215686274511
4.0	0.8039215686274511
5.0	0.8000000000000002
6.0	0.8
7.0	0.7921568627450979
7.5	0.7921568627450979
8.0	0.7921568627450979
9.0	0.7921568627450979
10.0	0.7921568627450979
11.0	0.8039215686274511
11.25	0.807843137254902
12.0	0.8235294117647057
13.0	0.8392156862745099
14.0	0.8549019607843137
15.0	0.8666666666666666
16.0	0.8745098039215686
17.0	0.8823529411764705
18.0	0.8941176470588235
18.75	0.9098039215686273
19.0	0.9098039215686273
20.0	0.9215686274509802
21.0	0.9254901960784314
22.0	0.9294117647058824
22.5	0.9294117647058824
23.0	0.9294117647058824
24.0	0.9333333333333333
25.0	0.9333333333333335
26.0	0.9372549019607843
26.25	0.9372549019607843
27.0	0.9372549019607843
28.0	0.9411764705882353
29.0	0.9411764705882353
30.0	0.9411764705882353
31.466666666666665	0.9450980392156862
