# Supplementary material for: Data treatment methods for real-time colorimetric loop-mediated isothermal amplification reactions
Source: Sci Rep. 2023 Sep 1;13:14397. doi: 10.1038/s41598-023-40737-x (PMC10474118; doi:10.1038/s41598-023-40737-x)
Supplement: Supplementary file 1 — Supplementary Information 1. [file 41598_2023_40737_MOESM1_ESM.zip › Curves/0000007364_Y4R50_SW001__07364.csv]

Tempo	Green3
0.0	0.7686274509803923
1.0	0.8196078431372551
2.0	0.8117647058823532
3.0	0.8039215686274512
3.75	0.8000000000000003
4.0	0.8000000000000003
5.0	0.792156862745098
6.0	0.7882352941176471
7.0	0.7843137254901962
7.5	0.7843137254901962
8.0	0.7803921568627452
9.0	0.7764705882352942
10.0	0.7764705882352942
11.0	0.7764705882352942
11.25	0.7803921568627452
12.0	0.792156862745098
13.0	0.8078431372549022
14.0	0.8235294117647058
15.0	0.83921568627451
16.0	0.8470588235294119
17.0	0.8588235294117649
18.0	0.8666666666666668
18.75	0.8823529411764708
19.0	0.8862745098039218
20.0	0.9019607843137256
21.0	0.9137254901960785
22.0	0.9176470588235296
22.5	0.9215686274509804
23.0	0.9215686274509802
24.0	0.9254901960784314
25.0	0.9294117647058825
26.0	0.9294117647058825
26.25	0.9294117647058825
27.0	0.9333333333333333
28.0	0.9372549019607843
29.0	0.9372549019607843
30.0	0.9411764705882353
31.466666666666665	0.9411764705882355
