# Supplementary material for: Data treatment methods for real-time colorimetric loop-mediated isothermal amplification reactions
Source: Sci Rep. 2023 Sep 1;13:14397. doi: 10.1038/s41598-023-40737-x (PMC10474118; doi:10.1038/s41598-023-40737-x)
Supplement: Supplementary file 1 — Supplementary Information 1. [file 41598_2023_40737_MOESM1_ESM.zip › Curves/0000007365_1Z6NE_SW001__07365.csv]

Tempo	Green3
0.0	0.756862745098039
1.0	0.8274509803921569
2.0	0.8156862745098039
3.0	0.807843137254902
3.75	0.8000000000000002
4.0	0.8000000000000002
5.0	0.7921568627450981
6.0	0.7843137254901962
7.0	0.7764705882352942
7.5	0.7764705882352942
8.0	0.7764705882352942
9.0	0.7764705882352942
10.0	0.7764705882352942
11.0	0.7843137254901962
11.25	0.7843137254901962
12.0	0.8039215686274512
13.0	0.819607843137255
14.0	0.8352941176470591
15.0	0.843137254901961
16.0	0.8549019607843138
17.0	0.8627450980392157
18.0	0.8784313725490198
18.75	0.8901960784313726
19.0	0.8941176470588237
20.0	0.9098039215686275
21.0	0.9176470588235296
22.0	0.9254901960784314
22.5	0.9254901960784314
23.0	0.9294117647058825
24.0	0.9333333333333333
25.0	0.9372549019607843
26.0	0.9372549019607843
26.25	0.9411764705882353
27.0	0.9411764705882353
28.0	0.9411764705882353
29.0	0.9411764705882353
30.0	0.9411764705882353
31.483333333333334	0.9450980392156865
