# Supplementary material for: Data treatment methods for real-time colorimetric loop-mediated isothermal amplification reactions
Source: Sci Rep. 2023 Sep 1;13:14397. doi: 10.1038/s41598-023-40737-x (PMC10474118; doi:10.1038/s41598-023-40737-x)
Supplement: Supplementary file 1 — Supplementary Information 1. [file 41598_2023_40737_MOESM1_ESM.zip › Curves/0000007366_5GZT4_SW001__07366.csv]

Tempo	Green3
0.0	0.7764705882352941
1.0	0.827450980392157
2.0	0.8196078431372551
3.0	0.803921568627451
3.75	0.8000000000000002
4.0	0.7960784313725491
5.0	0.792156862745098
6.0	0.7882352941176471
7.0	0.7843137254901962
7.5	0.7803921568627452
8.0	0.7803921568627452
9.0	0.7764705882352942
10.0	0.7764705882352942
11.0	0.7843137254901962
11.25	0.7882352941176471
12.0	0.8078431372549022
13.0	0.8235294117647061
14.0	0.8392156862745102
15.0	0.850980392156863
16.0	0.8627450980392157
17.0	0.8745098039215687
18.0	0.8862745098039216
18.75	0.9019607843137254
19.0	0.9058823529411765
20.0	0.9176470588235293
21.0	0.9215686274509804
22.0	0.9294117647058824
22.5	0.9333333333333333
23.0	0.9333333333333335
24.0	0.9372549019607843
25.0	0.9372549019607843
26.0	0.9411764705882353
26.25	0.9411764705882353
27.0	0.9450980392156862
28.0	0.9450980392156862
29.0	0.9450980392156862
30.0	0.9450980392156864
31.45	0.9490196078431372
