# Supplementary material for: Data treatment methods for real-time colorimetric loop-mediated isothermal amplification reactions
Source: Sci Rep. 2023 Sep 1;13:14397. doi: 10.1038/s41598-023-40737-x (PMC10474118; doi:10.1038/s41598-023-40737-x)
Supplement: Supplementary file 1 — Supplementary Information 1. [file 41598_2023_40737_MOESM1_ESM.zip › Curves/0000007375_0M4ZX_SW001__07375.csv]

Tempo	Green3
0.0	0.7960784313725491
1.0	0.8431372549019609
2.0	0.8352941176470589
3.0	0.823529411764706
3.75	0.8156862745098039
4.0	0.8156862745098039
5.0	0.811764705882353
6.0	0.807843137254902
7.0	0.8039215686274509
7.5	0.8039215686274509
8.0	0.8039215686274509
9.0	0.7999999999999999
10.0	0.8039215686274509
11.0	0.8156862745098039
11.25	0.8196078431372549
12.0	0.8313725490196079
13.0	0.8509803921568627
14.0	0.8666666666666666
15.0	0.8784313725490195
16.0	0.8862745098039214
17.0	0.8941176470588235
18.0	0.9019607843137254
18.75	0.9137254901960783
19.0	0.9176470588235293
20.0	0.9294117647058825
21.0	0.9333333333333333
22.0	0.9372549019607843
22.5	0.9411764705882353
23.0	0.9411764705882353
24.0	0.9411764705882353
25.0	0.9411764705882353
26.0	0.9450980392156862
26.25	0.9450980392156862
27.0	0.9450980392156864
28.0	0.9450980392156864
29.0	0.9490196078431372
30.0	0.9490196078431372
31.433333333333334	0.9490196078431372
