# Supplementary material for: Data treatment methods for real-time colorimetric loop-mediated isothermal amplification reactions
Source: Sci Rep. 2023 Sep 1;13:14397. doi: 10.1038/s41598-023-40737-x (PMC10474118; doi:10.1038/s41598-023-40737-x)
Supplement: Supplementary file 1 — Supplementary Information 1. [file 41598_2023_40737_MOESM1_ESM.zip › Curves/000000738A_7AU93_SW001__0738A.csv]

Tempo	Green3
0.0	0.76078431372549
1.0	0.8117647058823532
2.0	0.8000000000000003
3.0	0.7921568627450981
3.75	0.7843137254901962
4.0	0.7843137254901962
5.0	0.7803921568627452
6.0	0.7764705882352942
7.0	0.7725490196078433
7.5	0.7686274509803923
8.0	0.7686274509803923
9.0	0.7686274509803923
10.0	0.7686274509803922
11.0	0.7803921568627452
11.25	0.7843137254901961
12.0	0.8000000000000002
13.0	0.8196078431372551
14.0	0.831372549019608
15.0	0.8431372549019609
16.0	0.8509803921568628
17.0	0.858823529411765
18.0	0.8705882352941179
18.75	0.8862745098039218
19.0	0.8901960784313726
20.0	0.9058823529411767
21.0	0.9098039215686274
22.0	0.9137254901960783
22.5	0.9176470588235293
23.0	0.9176470588235293
24.0	0.9215686274509804
25.0	0.9215686274509804
26.0	0.9254901960784315
26.25	0.9254901960784315
27.0	0.9254901960784315
28.0	0.9254901960784314
29.0	0.9294117647058825
30.0	0.9254901960784314
31.5	0.9294117647058825
