# Supplementary material for: Data treatment methods for real-time colorimetric loop-mediated isothermal amplification reactions
Source: Sci Rep. 2023 Sep 1;13:14397. doi: 10.1038/s41598-023-40737-x (PMC10474118; doi:10.1038/s41598-023-40737-x)
Supplement: Supplementary file 1 — Supplementary Information 1. [file 41598_2023_40737_MOESM1_ESM.zip › Curves/00000073A8_QPD1Q_SW001__073A8.csv]

Tempo	Green3
0.0	0.7725490196078433
1.0	0.8392156862745099
2.0	0.831372549019608
3.0	0.8196078431372549
3.75	0.8156862745098039
4.0	0.8117647058823529
5.0	0.8039215686274511
6.0	0.8039215686274511
7.0	0.8
7.5	0.7960784313725489
8.0	0.7960784313725489
9.0	0.7960784313725489
10.0	0.7960784313725489
11.0	0.8039215686274511
11.25	0.8078431372549021
12.0	0.8235294117647057
13.0	0.8431372549019608
14.0	0.8549019607843138
15.0	0.8705882352941176
16.0	0.8784313725490195
17.0	0.8862745098039214
18.0	0.8980392156862744
18.75	0.9098039215686273
19.0	0.9137254901960784
20.0	0.9254901960784314
21.0	0.9294117647058824
22.0	0.9333333333333333
22.5	0.9372549019607843
23.0	0.9411764705882353
24.0	0.9411764705882353
25.0	0.9411764705882353
26.0	0.9450980392156864
26.25	0.9450980392156862
27.0	0.9450980392156862
28.0	0.9450980392156862
29.0	0.9490196078431372
30.0	0.9490196078431372
31.533333333333335	0.9529411764705882
