# Supplementary material for: Data treatment methods for real-time colorimetric loop-mediated isothermal amplification reactions
Source: Sci Rep. 2023 Sep 1;13:14397. doi: 10.1038/s41598-023-40737-x (PMC10474118; doi:10.1038/s41598-023-40737-x)
Supplement: Supplementary file 1 — Supplementary Information 1. [file 41598_2023_40737_MOESM1_ESM.zip › Curves/00000073A9_95JPN_SW001__073A9.csv]

Tempo	Green3
0.0	0.7647058823529409
1.0	0.815686274509804
2.0	0.8039215686274512
3.0	0.7921568627450982
3.75	0.7843137254901962
4.0	0.7803921568627452
5.0	0.7764705882352941
6.0	0.7725490196078433
7.0	0.7686274509803923
7.5	0.7647058823529413
8.0	0.7647058823529413
9.0	0.7607843137254904
10.0	0.7686274509803923
11.0	0.7803921568627452
11.25	0.7882352941176471
12.0	0.8039215686274512
13.0	0.8196078431372551
14.0	0.831372549019608
15.0	0.8392156862745102
16.0	0.850980392156863
17.0	0.8549019607843139
18.0	0.8745098039215687
18.75	0.8862745098039218
19.0	0.8901960784313725
20.0	0.9019607843137256
21.0	0.9098039215686275
22.0	0.9137254901960786
22.5	0.9137254901960785
23.0	0.9137254901960785
24.0	0.9176470588235295
25.0	0.9215686274509804
26.0	0.9215686274509804
26.25	0.9254901960784315
27.0	0.9254901960784315
28.0	0.9294117647058825
29.0	0.9294117647058826
30.0	0.9333333333333336
31.466666666666665	0.9372549019607845
