# Supplementary material for: Data treatment methods for real-time colorimetric loop-mediated isothermal amplification reactions
Source: Sci Rep. 2023 Sep 1;13:14397. doi: 10.1038/s41598-023-40737-x (PMC10474118; doi:10.1038/s41598-023-40737-x)
Supplement: Supplementary file 1 — Supplementary Information 1. [file 41598_2023_40737_MOESM1_ESM.zip › Curves/00000073B4_ZCUXA_SW001__073B4.csv]

Tempo	Green3
0.0	0.8000000000000002
1.0	0.8235294117647061
2.0	0.811764705882353
3.0	0.803921568627451
3.75	0.7960784313725491
4.0	0.7960784313725491
5.0	0.792156862745098
6.0	0.792156862745098
7.0	0.7882352941176471
7.5	0.7882352941176471
8.0	0.7882352941176471
9.0	0.7843137254901961
10.0	0.792156862745098
11.0	0.8000000000000002
11.25	0.8039215686274511
12.0	0.823529411764706
13.0	0.8392156862745102
14.0	0.8470588235294118
15.0	0.8588235294117648
15.016666666666667	0.8588235294117648
16.0	0.8705882352941174
17.0	0.8784313725490196
18.0	0.8862745098039214
18.766666666666666	0.8980392156862744
19.0	0.9058823529411764
20.0	0.9176470588235293
21.0	0.9215686274509802
22.0	0.9254901960784314
22.516666666666666	0.9254901960784314
23.0	0.9254901960784314
24.0	0.9294117647058824
25.0	0.9333333333333333
26.0	0.9333333333333333
26.266666666666666	0.9333333333333333
27.0	0.9333333333333333
28.0	0.9333333333333333
29.0	0.9372549019607843
30.0	0.9333333333333333
30.016666666666666	0.9333333333333333
31.516666666666666	0.9411764705882353
