# Supplementary material for: Data treatment methods for real-time colorimetric loop-mediated isothermal amplification reactions
Source: Sci Rep. 2023 Sep 1;13:14397. doi: 10.1038/s41598-023-40737-x (PMC10474118; doi:10.1038/s41598-023-40737-x)
Supplement: Supplementary file 1 — Supplementary Information 1. [file 41598_2023_40737_MOESM1_ESM.zip › Curves/00000074A1_9Q96T_SW001__074A1.csv]

Tempo	Green3
0.0	0.8431372549019608
1.0	0.8470588235294119
2.0	0.8392156862745098
3.0	0.8274509803921568
3.75	0.8274509803921568
4.0	0.8235294117647057
5.0	0.8156862745098038
6.0	0.8117647058823529
7.0	0.8117647058823529
7.5	0.807843137254902
8.0	0.807843137254902
9.0	0.8117647058823529
10.0	0.8196078431372549
11.0	0.8392156862745098
11.25	0.8431372549019608
12.0	0.8549019607843137
13.0	0.8588235294117647
14.0	0.8705882352941176
15.0	0.8784313725490196
16.0	0.8862745098039214
17.0	0.8980392156862744
18.0	0.9176470588235294
18.75	0.9294117647058825
19.0	0.9294117647058825
20.0	0.9372549019607845
21.0	0.9411764705882353
22.0	0.9450980392156864
22.5	0.9411764705882354
23.0	0.9450980392156862
24.0	0.9490196078431372
25.0	0.9490196078431372
26.0	0.9490196078431372
26.25	0.9490196078431372
27.0	0.9529411764705883
28.0	0.9529411764705883
29.0	0.9529411764705882
30.0	0.9568627450980394
31.533333333333335	0.9568627450980391
