# Supplementary material for: Data treatment methods for real-time colorimetric loop-mediated isothermal amplification reactions
Source: Sci Rep. 2023 Sep 1;13:14397. doi: 10.1038/s41598-023-40737-x (PMC10474118; doi:10.1038/s41598-023-40737-x)
Supplement: Supplementary file 1 — Supplementary Information 1. [file 41598_2023_40737_MOESM1_ESM.zip › Curves/00000074A4_10LUC_SW001__074A4.csv]

Tempo	Green3
0.0	0.8588235294117647
1.0	0.8470588235294119
2.0	0.8352941176470589
3.0	0.8274509803921568
3.75	0.8235294117647057
4.0	0.8196078431372548
5.0	0.8117647058823529
6.0	0.807843137254902
7.0	0.803921568627451
7.5	0.803921568627451
8.0	0.8
9.0	0.8
10.0	0.803921568627451
11.0	0.8196078431372548
11.25	0.8235294117647057
12.0	0.8392156862745098
13.0	0.8549019607843136
14.0	0.8627450980392156
15.0	0.8705882352941176
16.0	0.8823529411764705
17.0	0.8941176470588236
18.0	0.9098039215686273
18.75	0.9215686274509802
19.0	0.9254901960784314
20.0	0.9372549019607843
21.0	0.9411764705882354
22.0	0.9450980392156862
22.5	0.9450980392156862
23.0	0.9450980392156862
24.0	0.9490196078431372
25.0	0.9490196078431372
26.0	0.9529411764705883
26.25	0.9529411764705882
27.0	0.9529411764705883
28.0	0.9529411764705882
29.0	0.9568627450980394
30.0	0.9568627450980394
31.583333333333332	0.9607843137254901
