# Supplementary material for: Data treatment methods for real-time colorimetric loop-mediated isothermal amplification reactions
Source: Sci Rep. 2023 Sep 1;13:14397. doi: 10.1038/s41598-023-40737-x (PMC10474118; doi:10.1038/s41598-023-40737-x)
Supplement: Supplementary file 1 — Supplementary Information 1. [file 41598_2023_40737_MOESM1_ESM.zip › Curves/00000074B1_G73ED_SW001__074B1.csv]

Tempo	Green3
0.0	0.8313725490196078
1.0	0.8549019607843137
2.0	0.8431372549019607
3.0	0.8313725490196079
3.75	0.8274509803921569
4.0	0.8235294117647058
5.0	0.8196078431372549
6.0	0.8156862745098039
7.0	0.8117647058823527
7.5	0.8078431372549018
8.0	0.8078431372549021
9.0	0.8078431372549021
10.0	0.8078431372549018
11.0	0.8196078431372548
11.25	0.7999999999999998
12.0	0.835294117647059
13.0	0.8470588235294119
14.0	0.8588235294117648
15.0	0.8745098039215687
16.0	0.827450980392157
17.0	0.8941176470588237
18.0	0.9098039215686275
18.75	0.9215686274509803
19.0	0.9215686274509803
20.0	0.9333333333333335
21.0	0.9372549019607843
22.0	0.9411764705882353
22.5	0.9411764705882353
23.0	0.9450980392156862
24.0	0.9450980392156862
25.0	0.9490196078431373
26.0	0.9490196078431373
26.25	0.9529411764705881
27.0	0.9529411764705881
28.0	0.9529411764705882
29.0	0.9529411764705881
30.0	0.9529411764705882
31.316666666666666	0.9647058823529412
