# Supplementary material for: Data treatment methods for real-time colorimetric loop-mediated isothermal amplification reactions
Source: Sci Rep. 2023 Sep 1;13:14397. doi: 10.1038/s41598-023-40737-x (PMC10474118; doi:10.1038/s41598-023-40737-x)
Supplement: Supplementary file 1 — Supplementary Information 1. [file 41598_2023_40737_MOESM1_ESM.zip › Curves/00000074B8_RQX6Y_SW001__074B8.csv]

Tempo	Green3
0.0	0.7921568627450978
1.0	0.8470588235294119
2.0	0.8392156862745099
3.0	0.8313725490196079
3.75	0.8274509803921567
4.0	0.8274509803921567
5.0	0.8235294117647057
6.0	0.8196078431372549
7.0	0.815686274509804
7.5	0.815686274509804
8.0	0.815686274509804
9.0	0.815686274509804
10.0	0.823529411764706
11.0	0.8392156862745098
11.25	0.8392156862745098
12.0	0.8509803921568627
13.0	0.8392156862745097
14.0	0.8745098039215686
15.0	0.8823529411764706
16.0	0.8901960784313725
17.0	0.8980392156862745
18.0	0.9098039215686274
18.75	0.9176470588235293
19.0	0.9215686274509803
20.0	0.9294117647058824
21.0	0.9294117647058824
22.0	0.9333333333333333
22.5	0.9372549019607844
23.0	0.9372549019607844
24.0	0.9372549019607844
25.0	0.9411764705882354
26.0	0.9411764705882354
26.25	0.9411764705882354
27.0	0.9411764705882354
28.0	0.9411764705882354
29.0	0.9450980392156862
30.0	0.9450980392156864
31.333333333333332	0.9607843137254902
