# Supplementary material for: Data treatment methods for real-time colorimetric loop-mediated isothermal amplification reactions
Source: Sci Rep. 2023 Sep 1;13:14397. doi: 10.1038/s41598-023-40737-x (PMC10474118; doi:10.1038/s41598-023-40737-x)
Supplement: Supplementary file 1 — Supplementary Information 1. [file 41598_2023_40737_MOESM1_ESM.zip › Curves/00000074BC_3H6C6_SW001__074BC.csv]

Tempo	Green3
0.0	0.8431372549019608
1.0	0.8470588235294118
2.0	0.8352941176470587
3.0	0.8235294117647058
3.75	0.8196078431372548
4.0	0.8196078431372548
5.0	0.8117647058823529
6.0	0.8039215686274509
7.0	0.803921568627451
7.5	0.8
8.0	0.7960784313725489
9.0	0.8
10.0	0.8039215686274509
11.0	0.8196078431372549
11.25	0.8235294117647058
12.0	0.8392156862745098
13.0	0.8470588235294118
14.0	0.8588235294117647
15.0	0.8666666666666666
16.0	0.8784313725490195
17.0	0.8901960784313724
18.0	0.9058823529411764
18.75	0.9176470588235294
19.0	0.9176470588235294
20.0	0.9254901960784314
21.0	0.9294117647058824
22.0	0.9333333333333333
22.5	0.9333333333333333
23.0	0.9372549019607843
24.0	0.9372549019607843
25.0	0.9411764705882353
26.0	0.9411764705882353
26.25	0.9411764705882353
27.0	0.9411764705882353
28.0	0.9450980392156862
29.0	0.9450980392156862
30.0	0.9450980392156862
31.633333333333333	0.9490196078431372
