# Supplementary material for: Data treatment methods for real-time colorimetric loop-mediated isothermal amplification reactions
Source: Sci Rep. 2023 Sep 1;13:14397. doi: 10.1038/s41598-023-40737-x (PMC10474118; doi:10.1038/s41598-023-40737-x)
Supplement: Supplementary file 1 — Supplementary Information 1. [file 41598_2023_40737_MOESM1_ESM.zip › Curves/00000074CB_D5VC9_SW001__074CB.csv]

Tempo	Green3
0.0	0.8431372549019608
1.0	0.8352941176470587
2.0	0.8196078431372549
3.0	0.8117647058823529
3.7666666666666666	0.8039215686274509
4.0	0.8078431372549019
5.0	0.8039215686274509
6.0	0.7960784313725489
7.0	0.7960784313725489
7.516666666666667	0.7960784313725489
8.0	0.7960784313725489
9.0	0.7999999999999999
10.0	0.8196078431372549
11.0	0.8352941176470589
11.266666666666667	0.8392156862745098
12.0	0.8470588235294118
13.0	0.8588235294117647
14.0	0.8666666666666666
15.0	0.8823529411764706
15.016666666666667	0.8784313725490194
16.0	0.8941176470588235
17.0	0.9137254901960783
18.0	0.9333333333333333
18.75	0.9372549019607843
19.0	0.9372549019607843
20.0	0.9411764705882353
21.0	0.9450980392156862
22.0	0.9490196078431372
22.5	0.9490196078431372
23.0	0.9490196078431372
24.0	0.9490196078431372
25.0	0.9529411764705882
26.0	0.9529411764705882
26.25	0.9529411764705882
27.0	0.9529411764705882
28.0	0.9568627450980394
29.0	0.9568627450980394
30.0	0.9568627450980391
31.533333333333335	0.9607843137254901
