# Supplementary material for: Data treatment methods for real-time colorimetric loop-mediated isothermal amplification reactions
Source: Sci Rep. 2023 Sep 1;13:14397. doi: 10.1038/s41598-023-40737-x (PMC10474118; doi:10.1038/s41598-023-40737-x)
Supplement: Supplementary file 1 — Supplementary Information 1. [file 41598_2023_40737_MOESM1_ESM.zip › Curves/00000074CF_1H7DY_SW001__074CF.csv]

Tempo	Green3
0.0	0.8235294117647058
1.0	0.8274509803921567
2.0	0.8156862745098038
3.0	0.807843137254902
3.75	0.7960784313725489
4.0	0.7999999999999999
5.0	0.792156862745098
6.0	0.7882352941176469
7.0	0.784313725490196
7.5	0.784313725490196
8.0	0.784313725490196
9.0	0.784313725490196
10.0	0.792156862745098
11.0	0.8117647058823529
11.25	0.8156862745098038
12.0	0.8274509803921568
13.0	0.835294117647059
14.0	0.8470588235294116
15.0	0.8588235294117647
16.0	0.8705882352941176
17.0	0.8823529411764705
18.0	0.9058823529411764
18.75	0.9137254901960783
19.0	0.9176470588235293
20.0	0.9254901960784314
21.0	0.9254901960784314
22.0	0.9294117647058823
22.5	0.9333333333333333
23.0	0.9333333333333333
24.0	0.9333333333333333
25.0	0.9372549019607843
26.0	0.9372549019607843
26.25	0.9372549019607843
27.0	0.9372549019607843
28.0	0.9411764705882353
29.0	0.9411764705882353
30.0	0.9411764705882353
31.566666666666666	0.9450980392156862
