# Supplementary material for: Data treatment methods for real-time colorimetric loop-mediated isothermal amplification reactions
Source: Sci Rep. 2023 Sep 1;13:14397. doi: 10.1038/s41598-023-40737-x (PMC10474118; doi:10.1038/s41598-023-40737-x)
Supplement: Supplementary file 1 — Supplementary Information 1. [file 41598_2023_40737_MOESM1_ESM.zip › Curves/00000074D0_1C0WX_SW001__074D0.csv]

Tempo	Green3
0.0	0.8117647058823529
1.0	0.8509803921568626
2.0	0.8431372549019608
3.0	0.8313725490196079
3.75	0.823529411764706
4.0	0.823529411764706
5.0	0.8156862745098039
6.0	0.811764705882353
7.0	0.8078431372549021
7.5	0.803921568627451
8.0	0.803921568627451
9.0	0.803921568627451
10.0	0.8078431372549021
11.0	0.8235294117647057
11.25	0.8274509803921567
12.0	0.8392156862745098
13.0	0.8509803921568626
14.0	0.8627450980392157
15.0	0.8745098039215686
16.0	0.8784313725490197
17.0	0.8901960784313725
18.0	0.9058823529411766
18.75	0.9176470588235294
19.0	0.9215686274509804
20.0	0.9294117647058824
21.0	0.9294117647058823
22.0	0.9333333333333333
22.5	0.9372549019607843
23.0	0.9372549019607843
24.0	0.9372549019607843
25.0	0.9411764705882353
26.0	0.9411764705882353
26.25	0.9411764705882353
27.0	0.9450980392156862
28.0	0.9450980392156862
29.0	0.9450980392156862
30.0	0.9450980392156862
31.266666666666666	0.9568627450980393
