# Supplementary material for: Data treatment methods for real-time colorimetric loop-mediated isothermal amplification reactions
Source: Sci Rep. 2023 Sep 1;13:14397. doi: 10.1038/s41598-023-40737-x (PMC10474118; doi:10.1038/s41598-023-40737-x)
Supplement: Supplementary file 1 — Supplementary Information 1. [file 41598_2023_40737_MOESM1_ESM.zip › Curves/00000074D1_41QA4_SW001__074D1.csv]

Tempo	Green3
0.0	0.8431372549019608
1.0	0.8392156862745098
2.0	0.8313725490196078
3.0	0.8235294117647058
3.75	0.8156862745098039
4.0	0.8156862745098039
5.0	0.8117647058823529
6.0	0.8078431372549019
7.0	0.8039215686274509
7.5	0.8039215686274509
8.0	0.7999999999999999
9.0	0.803921568627451
10.0	0.8156862745098038
11.0	0.8352941176470589
11.25	0.8392156862745098
12.0	0.8470588235294118
13.0	0.8588235294117647
14.0	0.8705882352941176
15.0	0.8784313725490194
16.0	0.8862745098039214
17.0	0.9098039215686273
18.0	0.9254901960784314
18.75	0.9333333333333333
19.0	0.9333333333333333
20.0	0.9372549019607843
21.0	0.9411764705882353
22.0	0.9450980392156862
22.5	0.9450980392156862
23.0	0.992156862745098
24.0	0.9490196078431372
25.0	0.9490196078431372
26.0	0.9490196078431372
26.25	0.9490196078431372
27.0	0.9490196078431372
28.0	0.9529411764705882
29.0	0.9529411764705883
30.0	0.9529411764705882
31.6	0.9568627450980391
