# Supplementary material for: Data treatment methods for real-time colorimetric loop-mediated isothermal amplification reactions
Source: Sci Rep. 2023 Sep 1;13:14397. doi: 10.1038/s41598-023-40737-x (PMC10474118; doi:10.1038/s41598-023-40737-x)
Supplement: Supplementary file 1 — Supplementary Information 1. [file 41598_2023_40737_MOESM1_ESM.zip › Curves/00000074D2_8ZE3I_SW001__074D2.csv]

Tempo	Green3
0.0	0.831372549019608
1.0	0.8392156862745099
2.0	0.8274509803921569
3.0	0.8196078431372549
3.75	0.8156862745098038
4.0	0.8117647058823528
5.0	0.8078431372549021
6.0	0.8039215686274511
7.0	0.8000000000000002
7.5	0.7960784313725489
8.0	0.7960784313725489
9.0	0.8000000000000002
10.0	0.8039215686274511
11.0	0.8196078431372549
11.25	0.8274509803921568
12.0	0.8392156862745098
13.0	0.8549019607843137
14.0	0.8666666666666668
15.0	0.8745098039215686
16.0	0.8823529411764706
17.0	0.9019607843137254
18.0	0.9176470588235293
18.75	0.9254901960784313
19.0	0.9254901960784314
20.0	0.9333333333333332
21.0	0.9372549019607842
22.0	0.9411764705882352
22.5	0.9450980392156861
23.0	0.9450980392156861
24.0	0.9490196078431371
25.0	0.9490196078431372
26.0	0.9529411764705882
26.25	0.9529411764705882
27.0	0.9490196078431372
28.0	0.9568627450980391
29.0	0.9529411764705881
30.0	0.9568627450980391
31.7	0.9568627450980394
