# Supplementary material for: Data treatment methods for real-time colorimetric loop-mediated isothermal amplification reactions
Source: Sci Rep. 2023 Sep 1;13:14397. doi: 10.1038/s41598-023-40737-x (PMC10474118; doi:10.1038/s41598-023-40737-x)
Supplement: Supplementary file 1 — Supplementary Information 1. [file 41598_2023_40737_MOESM1_ESM.zip › Curves/00000074D5_8F5P6_SW001__074D5.csv]

Tempo	Green3
0.0	0.8431372549019609
1.0	0.8392156862745098
2.0	0.8313725490196079
3.0	0.8274509803921568
3.75	0.8196078431372549
4.0	0.8196078431372549
5.0	0.8156862745098039
6.0	0.811764705882353
7.0	0.811764705882353
7.5	0.811764705882353
8.0	0.811764705882353
9.0	0.815686274509804
10.0	0.8313725490196079
11.0	0.8470588235294118
11.25	0.8509803921568627
12.0	0.8588235294117645
13.0	0.8705882352941177
14.0	0.8823529411764706
15.0	0.8862745098039215
16.0	0.8941176470588235
17.0	0.9058823529411764
18.0	0.9176470588235293
18.75	0.9254901960784313
19.0	0.9254901960784313
20.0	0.9294117647058823
21.0	0.9333333333333331
22.0	0.9333333333333332
22.5	0.9333333333333332
23.0	0.9333333333333331
24.0	0.9372549019607842
25.0	0.9372549019607842
26.0	0.9411764705882352
26.25	0.9411764705882352
27.0	0.9411764705882352
28.0	0.9411764705882352
29.0	0.9411764705882352
30.0	0.9450980392156861
31.633333333333333	0.9490196078431371
