# Supplementary material for: Data treatment methods for real-time colorimetric loop-mediated isothermal amplification reactions
Source: Sci Rep. 2023 Sep 1;13:14397. doi: 10.1038/s41598-023-40737-x (PMC10474118; doi:10.1038/s41598-023-40737-x)
Supplement: Supplementary file 1 — Supplementary Information 1. [file 41598_2023_40737_MOESM1_ESM.zip › Curves/00000074D6_GBFAL_SW001__074D6.csv]

Tempo	Green3
0.0	0.8470588235294115
1.0	0.8784313725490197
2.0	0.8745098039215689
3.0	0.8666666666666668
3.75	0.8627450980392158
4.0	0.8588235294117647
5.0	0.8588235294117649
6.0	0.8549019607843139
7.0	0.8470588235294116
7.5	0.8470588235294116
8.0	0.8470588235294121
9.0	0.843137254901961
10.0	0.843137254901961
11.0	0.8509803921568629
11.25	0.8509803921568629
12.0	0.8588235294117647
13.0	0.8705882352941179
14.0	0.8823529411764707
15.0	0.8941176470588235
16.0	0.9019607843137254
17.0	0.9098039215686273
18.0	0.9176470588235294
18.75	0.9254901960784314
19.0	0.9254901960784314
20.0	0.9372549019607843
21.0	0.9411764705882354
22.0	0.9450980392156865
22.5	0.9450980392156865
23.0	0.9490196078431374
24.0	0.9490196078431374
25.0	0.9529411764705884
26.0	0.9529411764705884
26.25	0.9529411764705884
27.0	0.9568627450980394
28.0	0.9568627450980394
29.0	0.9568627450980394
30.0	0.9607843137254902
31.25	0.9725490196078431
