# Supplementary material for: Data treatment methods for real-time colorimetric loop-mediated isothermal amplification reactions
Source: Sci Rep. 2023 Sep 1;13:14397. doi: 10.1038/s41598-023-40737-x (PMC10474118; doi:10.1038/s41598-023-40737-x)
Supplement: Supplementary file 1 — Supplementary Information 1. [file 41598_2023_40737_MOESM1_ESM.zip › Curves/00000074DA_1NNP4_SW001__074DA.csv]

Tempo	Green3
0.0	0.8196078431372549
1.0	0.8588235294117645
2.0	0.8509803921568627
3.0	0.8392156862745098
3.75	0.8313725490196079
4.0	0.8313725490196079
5.0	0.8235294117647058
6.0	0.8156862745098039
7.0	0.8117647058823529
7.5	0.8078431372549021
8.0	0.807843137254902
9.0	0.8078431372549021
10.0	0.8078431372549021
11.0	0.819607843137255
11.25	0.819607843137255
12.0	0.835294117647059
13.0	0.8509803921568627
14.0	0.8627450980392157
15.0	0.8784313725490196
16.0	0.8862745098039216
17.0	0.8941176470588236
18.0	0.9058823529411766
18.766666666666666	0.9215686274509803
19.0	0.9254901960784314
20.0	0.9372549019607843
21.0	0.9411764705882353
22.0	0.9450980392156862
22.516666666666666	0.9490196078431373
23.0	0.9490196078431371
24.0	0.9490196078431373
25.0	0.9529411764705882
26.0	0.9529411764705882
26.266666666666666	0.9529411764705882
27.0	0.9568627450980394
28.0	0.9568627450980394
29.0	0.9568627450980394
30.0	0.9568627450980394
30.016666666666666	0.9568627450980394
31.25	0.9647058823529413
