# Supplementary material for: Data treatment methods for real-time colorimetric loop-mediated isothermal amplification reactions
Source: Sci Rep. 2023 Sep 1;13:14397. doi: 10.1038/s41598-023-40737-x (PMC10474118; doi:10.1038/s41598-023-40737-x)
Supplement: Supplementary file 1 — Supplementary Information 1. [file 41598_2023_40737_MOESM1_ESM.zip › Curves/00000074DB_IXCGV_SW001__074DB.csv]

Tempo	Green3
0.0	0.8392156862745098
1.0	0.8470588235294118
2.0	0.8352941176470589
3.0	0.8274509803921567
3.75	0.8196078431372548
4.0	0.8196078431372548
5.0	0.8117647058823529
6.0	0.8117647058823529
7.0	0.807843137254902
7.5	0.803921568627451
8.0	0.803921568627451
9.0	0.803921568627451
10.0	0.807843137254902
11.0	0.8274509803921568
11.25	0.8313725490196079
12.0	0.8392156862745098
13.0	0.8509803921568628
14.0	0.8627450980392156
15.0	0.8705882352941177
16.0	0.8784313725490195
17.0	0.8941176470588236
18.0	0.9137254901960784
18.766666666666666	0.9215686274509803
19.0	0.9254901960784314
20.0	0.9294117647058823
21.0	0.9333333333333333
22.0	0.9333333333333333
22.516666666666666	0.9372549019607843
23.0	0.9372549019607843
24.0	0.9411764705882353
25.0	0.9411764705882353
26.0	0.9411764705882353
26.266666666666666	0.9450980392156862
27.0	0.9450980392156861
28.0	0.9450980392156861
29.0	0.9450980392156861
30.0	0.9450980392156861
30.016666666666666	0.9450980392156861
31.633333333333333	0.9450980392156862
