# Supplementary material for: Data treatment methods for real-time colorimetric loop-mediated isothermal amplification reactions
Source: Sci Rep. 2023 Sep 1;13:14397. doi: 10.1038/s41598-023-40737-x (PMC10474118; doi:10.1038/s41598-023-40737-x)
Supplement: Supplementary file 1 — Supplementary Information 1. [file 41598_2023_40737_MOESM1_ESM.zip › Curves/00000074DF_7VUAP_SW001__074DF.csv]

Tempo	Green3
0.0	0.8470588235294118
1.0	0.8509803921568626
2.0	0.8392156862745099
3.0	0.8313725490196079
3.75	0.8235294117647058
4.0	0.8235294117647058
5.0	0.8156862745098039
6.0	0.807843137254902
7.0	0.835294117647059
7.5	0.7999999999999999
8.0	0.7999999999999999
9.0	0.7999999999999999
10.0	0.803921568627451
11.0	0.8196078431372549
11.25	0.8235294117647058
12.0	0.835294117647059
13.0	0.8470588235294118
14.0	0.8549019607843137
15.0	0.8666666666666667
16.0	0.8745098039215685
17.0	0.8823529411764705
18.0	0.8941176470588235
18.75	0.9137254901960783
19.0	0.9215686274509802
20.0	0.9294117647058825
21.0	0.9372549019607845
22.0	0.9411764705882354
22.5	0.9411764705882354
23.0	0.9450980392156862
24.0	0.9450980392156862
25.0	0.9450980392156862
26.0	0.9490196078431372
26.25	0.9490196078431372
27.0	0.9490196078431372
28.0	0.9490196078431372
29.0	0.9529411764705883
30.0	0.9529411764705882
31.6	0.9529411764705882
