# Supplementary material for: Data treatment methods for real-time colorimetric loop-mediated isothermal amplification reactions
Source: Sci Rep. 2023 Sep 1;13:14397. doi: 10.1038/s41598-023-40737-x (PMC10474118; doi:10.1038/s41598-023-40737-x)
Supplement: Supplementary file 1 — Supplementary Information 1. [file 41598_2023_40737_MOESM1_ESM.zip › Curves/00000074E0_FPU3Q_SW001__074E0.csv]

Tempo	Green3
0.0	0.8627450980392157
1.0	0.8862745098039214
2.0	0.8745098039215684
3.0	0.8627450980392155
3.75	0.8588235294117647
4.0	0.8588235294117647
5.0	0.8509803921568628
6.0	0.8470588235294118
7.0	0.8431372549019608
7.5	0.8392156862745098
8.0	0.8392156862745098
9.0	0.8392156862745098
10.0	0.8470588235294116
11.0	0.8666666666666667
11.25	0.8705882352941176
12.0	0.8784313725490195
13.0	0.8941176470588236
14.0	0.9019607843137254
15.0	0.9137254901960784
15.016666666666667	0.9137254901960784
16.0	0.9215686274509803
17.0	0.9294117647058825
18.0	0.9450980392156862
18.766666666666666	0.9529411764705882
19.0	0.9568627450980391
20.0	0.9647058823529411
21.0	0.9647058823529412
22.0	0.968627450980392
22.516666666666666	0.968627450980392
23.0	0.972549019607843
24.0	0.976470588235294
25.0	0.972549019607843
26.0	0.976470588235294
26.266666666666666	0.976470588235294
27.0	0.976470588235294
28.0	0.980392156862745
29.0	0.980392156862745
30.0	0.980392156862745
30.016666666666666	0.980392156862745
31.716666666666665	0.9843137254901959
