# Supplementary material for: Data treatment methods for real-time colorimetric loop-mediated isothermal amplification reactions
Source: Sci Rep. 2023 Sep 1;13:14397. doi: 10.1038/s41598-023-40737-x (PMC10474118; doi:10.1038/s41598-023-40737-x)
Supplement: Supplementary file 1 — Supplementary Information 1. [file 41598_2023_40737_MOESM1_ESM.zip › Curves/00000074E3_LZL0P_SW001__074E3.csv]

Tempo	Green3
0.0	0.8509803921568628
1.0	0.8666666666666667
2.0	0.8549019607843137
3.0	0.8470588235294118
3.75	0.8431372549019608
4.0	0.8392156862745098
5.0	0.835294117647059
6.0	0.8274509803921567
7.0	0.8235294117647057
7.5	0.8235294117647057
8.0	0.8235294117647057
9.0	0.8235294117647057
10.0	0.8392156862745098
11.0	0.8588235294117648
11.25	0.8588235294117648
12.0	0.8705882352941176
13.0	0.8823529411764705
14.0	0.8901960784313724
15.0	0.8980392156862744
16.0	0.9098039215686274
17.0	0.9215686274509802
18.0	0.9411764705882353
18.75	0.9450980392156862
19.0	0.9490196078431372
20.0	0.9529411764705882
21.0	0.9529411764705882
22.0	0.9568627450980391
22.5	0.9607843137254901
23.0	0.9607843137254901
24.0	0.9647058823529412
25.0	0.9647058823529412
26.0	0.9647058823529411
26.25	0.9686274509803919
27.0	0.968627450980392
28.0	0.968627450980392
29.0	0.972549019607843
30.0	0.972549019607843
31.7	0.976470588235294
