# Supplementary material for: Data treatment methods for real-time colorimetric loop-mediated isothermal amplification reactions
Source: Sci Rep. 2023 Sep 1;13:14397. doi: 10.1038/s41598-023-40737-x (PMC10474118; doi:10.1038/s41598-023-40737-x)
Supplement: Supplementary file 1 — Supplementary Information 1. [file 41598_2023_40737_MOESM1_ESM.zip › Curves/00000074E6_FPF6B_SW001__074E6.csv]

Tempo	Green3
0.0	0.8509803921568628
1.0	0.8666666666666668
2.0	0.8588235294117647
3.0	0.8470588235294118
3.75	0.8431372549019609
4.0	0.8392156862745098
5.0	0.8352941176470589
6.0	0.8274509803921568
7.0	0.8274509803921568
7.5	0.823529411764706
8.0	0.8235294117647058
9.0	0.8235294117647058
10.0	0.8274509803921568
11.0	0.8431372549019608
11.25	0.8470588235294116
12.0	0.8588235294117645
13.0	0.8666666666666668
14.0	0.8784313725490196
15.0	0.8862745098039216
16.0	0.8941176470588236
17.0	0.9019607843137254
18.0	0.9098039215686273
18.75	0.9215686274509802
19.0	0.9254901960784314
20.0	0.9333333333333333
21.0	0.9372549019607843
22.0	0.9411764705882353
22.5	0.9411764705882353
23.0	0.9176470588235295
24.0	0.9450980392156862
25.0	0.9450980392156862
26.0	0.9450980392156862
26.25	0.9490196078431372
27.0	0.9450980392156862
28.0	0.9490196078431372
29.0	0.9490196078431371
30.0	0.9490196078431372
31.266666666666666	0.9647058823529412
