# Supplementary material for: Data treatment methods for real-time colorimetric loop-mediated isothermal amplification reactions
Source: Sci Rep. 2023 Sep 1;13:14397. doi: 10.1038/s41598-023-40737-x (PMC10474118; doi:10.1038/s41598-023-40737-x)
Supplement: Supplementary file 1 — Supplementary Information 1. [file 41598_2023_40737_MOESM1_ESM.zip › Curves/00000074EA_KG1GG_SW001__074EA.csv]

Tempo	Green3
0.0	0.8509803921568628
1.0	0.8431372549019608
2.0	0.8313725490196079
3.0	0.8156862745098039
3.75	0.807843137254902
4.0	0.807843137254902
5.0	0.803921568627451
6.0	0.7960784313725489
7.0	0.7960784313725489
7.5	0.7921568627450979
8.0	0.792156862745098
9.0	0.7921568627450979
10.0	0.7999999999999999
11.0	0.8196078431372548
11.25	0.8235294117647058
12.0	0.835294117647059
13.0	0.8470588235294116
14.0	0.8588235294117647
15.0	0.8666666666666667
16.0	0.8784313725490195
17.0	0.8980392156862744
18.0	0.9176470588235293
18.75	0.9254901960784314
19.0	0.9254901960784314
20.0	0.9294117647058824
21.0	0.9333333333333333
22.0	0.9372549019607843
22.5	0.9372549019607843
23.0	0.9372549019607843
24.0	0.9411764705882353
25.0	0.9411764705882353
26.0	0.9490196078431372
26.25	0.9490196078431372
27.0	0.9450980392156861
28.0	0.9450980392156862
29.0	0.9490196078431372
30.0	0.9490196078431372
31.5	0.9490196078431371
