# Supplementary material for: Data treatment methods for real-time colorimetric loop-mediated isothermal amplification reactions
Source: Sci Rep. 2023 Sep 1;13:14397. doi: 10.1038/s41598-023-40737-x (PMC10474118; doi:10.1038/s41598-023-40737-x)
Supplement: Supplementary file 1 — Supplementary Information 1. [file 41598_2023_40737_MOESM1_ESM.zip › Curves/0000007510_EGZB0_SW001__07510.csv]

Tempo	Green3
0.0	0.8274509803921568
1.0	0.831372549019608
2.0	0.835294117647059
3.0	0.8235294117647058
3.75	0.8235294117647058
4.0	0.8235294117647058
5.0	0.8156862745098039
6.0	0.807843137254902
7.0	0.803921568627451
7.5	0.8
8.0	0.796078431372549
9.0	0.796078431372549
10.0	0.8
10.0	0.8
11.0	0.8156862745098039
11.25	0.8235294117647058
12.0	0.8313725490196079
13.0	0.8431372549019609
14.0	0.8549019607843138
15.0	0.8666666666666667
15.016666666666667	0.8666666666666667
16.0	0.8705882352941177
17.0	0.8823529411764706
18.0	0.8980392156862746
18.766666666666666	0.9098039215686275
19.0	0.9176470588235294
20.0	0.9215686274509803
21.0	0.9254901960784314
22.0	0.9294117647058824
22.516666666666666	0.9333333333333333
23.0	0.9333333333333333
24.0	0.9372549019607843
25.0	0.9372549019607843
25.0	0.9372549019607843
26.0	0.9411764705882354
26.266666666666666	0.9411764705882354
27.0	0.9411764705882354
28.0	0.9450980392156862
28.0	0.9450980392156862
29.0	0.9450980392156862
30.0	0.9450980392156862
30.016666666666666	0.9450980392156862
31.666666666666668	0.9450980392156862
