# Supplementary material for: Data treatment methods for real-time colorimetric loop-mediated isothermal amplification reactions
Source: Sci Rep. 2023 Sep 1;13:14397. doi: 10.1038/s41598-023-40737-x (PMC10474118; doi:10.1038/s41598-023-40737-x)
Supplement: Supplementary file 1 — Supplementary Information 1. [file 41598_2023_40737_MOESM1_ESM.zip › Curves/0000007535_GR9I5_SW001__07535.csv]

Tempo	Green3
0.0	0.807843137254902
1.0	0.8666666666666667
2.0	0.8588235294117645
3.0	0.8470588235294118
3.75	0.8392156862745097
4.0	0.8352941176470589
5.0	0.8313725490196078
6.0	0.8274509803921567
7.0	0.8196078431372549
7.5	0.8196078431372549
8.0	0.8156862745098039
9.0	0.8156862745098039
10.0	0.8156862745098039
11.0	0.8274509803921567
11.25	0.8313725490196078
12.0	0.8392156862745099
13.0	0.8588235294117647
14.0	0.8705882352941177
15.0	0.8823529411764705
16.0	0.8941176470588235
17.0	0.9019607843137255
18.0	0.9137254901960785
18.75	0.9254901960784314
19.0	0.9294117647058824
20.0	0.9372549019607843
21.0	0.9411764705882353
22.0	0.9450980392156862
22.5	0.9450980392156862
23.0	0.9450980392156862
24.0	0.9490196078431372
25.0	0.9490196078431372
26.0	0.9529411764705882
26.25	0.9529411764705882
27.0	0.9529411764705882
28.0	0.9568627450980391
29.0	0.9568627450980391
30.0	0.9568627450980391
31.233333333333334	0.968627450980392
