# Supplementary material for: Data treatment methods for real-time colorimetric loop-mediated isothermal amplification reactions
Source: Sci Rep. 2023 Sep 1;13:14397. doi: 10.1038/s41598-023-40737-x (PMC10474118; doi:10.1038/s41598-023-40737-x)
Supplement: Supplementary file 1 — Supplementary Information 1. [file 41598_2023_40737_MOESM1_ESM.zip › Curves/0000007584_VEYUB_SW001__07584.csv]

Tempo	Green3
0.0	0.8196078431372551
1.0	0.8509803921568628
2.0	0.8470588235294118
3.0	0.8470588235294118
3.7666666666666666	0.8392156862745098
4.0	0.8431372549019608
5.0	0.8392156862745098
6.0	0.8392156862745099
7.0	0.8352941176470589
7.516666666666667	0.8352941176470589
8.0	0.8313725490196079
9.0	0.831372549019608
10.0	0.831372549019608
11.0	0.8392156862745099
11.266666666666667	0.8470588235294116
12.0	0.8509803921568627
13.0	0.8666666666666665
14.0	0.8784313725490195
15.0	0.8901960784313723
15.016666666666667	0.8901960784313723
17.0	0.9058823529411764
18.0	0.9137254901960784
18.75	0.9215686274509803
19.0	0.9176470588235294
20.0	0.9294117647058824
21.0	0.9450980392156862
22.0	0.9490196078431372
22.5	0.9529411764705882
23.0	0.9568627450980394
24.0	0.9568627450980394
25.0	0.9607843137254904
26.0	0.9607843137254903
26.25	0.9607843137254903
27.0	0.9607843137254904
28.0	0.9607843137254903
29.0	0.9647058823529413
30.0	0.9647058823529413
30.0	0.9647058823529412
