# Supplementary material for: Data treatment methods for real-time colorimetric loop-mediated isothermal amplification reactions
Source: Sci Rep. 2023 Sep 1;13:14397. doi: 10.1038/s41598-023-40737-x (PMC10474118; doi:10.1038/s41598-023-40737-x)
Supplement: Supplementary file 1 — Supplementary Information 1. [file 41598_2023_40737_MOESM1_ESM.zip › Curves/0000007585_JWUT8_SW001__07585.csv]

Tempo	Green3
0.0	0.7803921568627452
1.0	0.8196078431372549
2.0	0.8078431372549021
3.0	0.7999999999999999
3.75	0.7960784313725489
4.0	0.7960784313725489
5.0	0.792156862745098
6.0	0.7882352941176469
7.0	0.784313725490196
7.5	0.7803921568627451
8.0	0.7803921568627451
9.0	0.776470588235294
10.0	0.776470588235294
11.0	0.7803921568627451
11.25	0.7803921568627451
12.0	0.788235294117647
13.0	0.807843137254902
14.0	0.8156862745098039
15.0	0.831372549019608
16.0	0.8431372549019608
17.0	0.8549019607843138
18.0	0.8588235294117648
18.75	0.8666666666666666
19.0	0.8705882352941174
20.0	0.8862745098039215
21.0	0.8980392156862746
22.0	0.9019607843137255
22.5	0.9058823529411764
23.0	0.9058823529411764
24.0	0.9098039215686274
25.0	0.9098039215686274
26.0	0.9137254901960785
26.25	0.9098039215686274
27.0	0.9098039215686274
28.0	0.9137254901960785
29.0	0.9137254901960785
30.0	0.9176470588235293
31.8	0.9176470588235293
