# Supplementary material for: Data treatment methods for real-time colorimetric loop-mediated isothermal amplification reactions
Source: Sci Rep. 2023 Sep 1;13:14397. doi: 10.1038/s41598-023-40737-x (PMC10474118; doi:10.1038/s41598-023-40737-x)
Supplement: Supplementary file 1 — Supplementary Information 1. [file 41598_2023_40737_MOESM1_ESM.zip › Curves/0000007586_ZYRPL_SW001__07586.csv]

Tempo	Green3
0.0	0.8117647058823528
1.0	0.8509803921568628
2.0	0.8431372549019608
3.0	0.8352941176470589
3.75	0.831372549019608
4.0	0.831372549019608
5.0	0.8274509803921567
6.0	0.8196078431372549
7.0	0.8156862745098038
7.5	0.8156862745098038
8.0	0.8156862745098038
9.0	0.8117647058823529
10.0	0.8117647058823529
11.0	0.8235294117647057
11.25	0.8274509803921567
12.0	0.8392156862745098
13.0	0.8549019607843137
14.0	0.8666666666666666
15.0	0.8784313725490195
16.0	0.8862745098039214
17.0	0.8901960784313723
18.0	0.8980392156862744
18.75	0.9058823529411764
19.0	0.9058823529411764
20.0	0.9254901960784314
21.0	0.9450980392156862
22.0	0.9529411764705882
22.5	0.9529411764705883
23.0	0.9529411764705883
24.0	0.9568627450980394
25.0	0.9568627450980394
26.0	0.9568627450980394
26.25	0.9568627450980394
27.0	0.9568627450980394
28.0	0.9568627450980394
29.0	0.9607843137254904
30.0	0.9568627450980394
31.9	0.9607843137254903
