# Supplementary material for: Data treatment methods for real-time colorimetric loop-mediated isothermal amplification reactions
Source: Sci Rep. 2023 Sep 1;13:14397. doi: 10.1038/s41598-023-40737-x (PMC10474118; doi:10.1038/s41598-023-40737-x)
Supplement: Supplementary file 1 — Supplementary Information 1. [file 41598_2023_40737_MOESM1_ESM.zip › Curves/0000007588_TGISQ_SW001__07588.csv]

Tempo	Green3
0.0	0.8588235294117647
1.0	0.8627450980392155
2.0	0.8509803921568627
3.0	0.8431372549019608
3.75	0.8392156862745098
4.0	0.8392156862745099
5.0	0.835294117647059
6.0	0.8274509803921568
7.0	0.8274509803921568
7.5	0.8235294117647058
8.0	0.8235294117647058
9.0	0.8235294117647058
10.0	0.8235294117647058
11.0	0.8313725490196079
11.25	0.835294117647059
12.0	0.8431372549019608
13.0	0.8588235294117647
14.0	0.8745098039215685
15.0	0.8862745098039214
16.0	0.8980392156862744
17.0	0.9058823529411764
18.0	0.9098039215686273
18.75	0.9137254901960783
19.0	0.9176470588235293
20.0	0.9333333333333333
21.0	0.9372549019607843
22.0	0.9411764705882353
22.5	0.9411764705882353
23.0	0.9450980392156862
24.0	0.9490196078431372
25.0	0.9490196078431371
26.0	0.9529411764705882
26.25	0.9529411764705882
27.0	0.9529411764705882
28.0	0.9529411764705882
29.0	0.9568627450980391
30.0	0.9568627450980391
31.683333333333334	0.9607843137254901
