# Supplementary material for: Data treatment methods for real-time colorimetric loop-mediated isothermal amplification reactions
Source: Sci Rep. 2023 Sep 1;13:14397. doi: 10.1038/s41598-023-40737-x (PMC10474118; doi:10.1038/s41598-023-40737-x)
Supplement: Supplementary file 1 — Supplementary Information 1. [file 41598_2023_40737_MOESM1_ESM.zip › Curves/000000758A_SC8J2_SW001__0758A.csv]

Tempo	Green3
0.0	0.749019607843137
1.0	0.7882352941176467
2.0	0.7686274509803919
3.0	0.7647058823529409
3.75	0.7607843137254903
4.0	0.7607843137254904
5.0	0.7529411764705883
6.0	0.7450980392156865
7.0	0.7372549019607845
7.5	0.7411764705882354
8.0	0.7333333333333334
9.0	0.7333333333333334
10.0	0.7294117647058824
11.0	0.7490196078431376
11.25	0.7529411764705883
12.0	0.7686274509803923
13.0	0.7882352941176471
14.0	0.8039215686274508
15.0	0.8196078431372547
16.0	0.8313725490196079
17.0	0.8549019607843138
18.0	0.8705882352941177
18.75	0.8784313725490198
19.0	0.8784313725490198
20.0	0.8862745098039216
21.0	0.8901960784313724
22.0	0.8901960784313724
22.5	0.8941176470588236
23.0	0.8941176470588236
24.0	0.8941176470588237
25.0	0.8980392156862745
26.0	0.8980392156862745
26.25	0.8980392156862745
27.0	0.9019607843137255
28.0	0.9019607843137255
29.0	0.9019607843137257
30.0	0.9019607843137257
31.883333333333333	0.9098039215686275
