# Supplementary material for: Data treatment methods for real-time colorimetric loop-mediated isothermal amplification reactions
Source: Sci Rep. 2023 Sep 1;13:14397. doi: 10.1038/s41598-023-40737-x (PMC10474118; doi:10.1038/s41598-023-40737-x)
Supplement: Supplementary file 1 — Supplementary Information 1. [file 41598_2023_40737_MOESM1_ESM.zip › Curves/0000007591_LQDM0_SW001__07591.csv]

Tempo	Green3
0.0	0.7686274509803923
1.0	0.807843137254902
2.0	0.8
3.0	0.792156862745098
3.75	0.784313725490196
4.0	0.7803921568627451
5.0	0.7725490196078432
6.0	0.7725490196078432
7.0	0.7686274509803922
7.5	0.7647058823529411
8.0	0.7568627450980393
9.0	0.7607843137254903
10.0	0.7607843137254902
11.0	0.7764705882352942
11.25	0.784313725490196
12.0	0.7960784313725489
13.0	0.8117647058823529
14.0	0.835294117647059
15.0	0.8470588235294118
16.0	0.8627450980392156
17.0	0.8941176470588235
18.0	0.9058823529411764
18.75	0.9176470588235294
19.0	0.9176470588235294
20.0	0.9254901960784314
21.0	0.9294117647058824
22.0	0.9333333333333333
22.5	0.9372549019607843
23.0	0.9372549019607843
24.0	0.9411764705882353
25.0	0.9411764705882353
26.0	0.9450980392156862
26.25	0.9450980392156862
27.0	0.9450980392156862
28.0	0.9450980392156862
29.0	0.9490196078431371
30.0	0.9529411764705882
32.28333333333333	0.9568627450980391
