# Supplementary material for: Data treatment methods for real-time colorimetric loop-mediated isothermal amplification reactions
Source: Sci Rep. 2023 Sep 1;13:14397. doi: 10.1038/s41598-023-40737-x (PMC10474118; doi:10.1038/s41598-023-40737-x)
Supplement: Supplementary file 1 — Supplementary Information 1. [file 41598_2023_40737_MOESM1_ESM.zip › Curves/0000007593_29Y3D_SW001__07593.csv]

Tempo	Green3
0.0	0.7960784313725489
1.0	0.8509803921568628
2.0	0.835294117647059
3.0	0.8274509803921569
3.75	0.8196078431372549
4.0	0.819607843137255
5.0	0.8117647058823529
6.0	0.8078431372549021
7.0	0.8039215686274511
7.5	0.8000000000000002
8.0	0.819607843137255
9.0	0.7960784313725489
10.0	0.7960784313725489
11.0	0.8078431372549021
11.25	0.811764705882353
12.0	0.8235294117647057
13.0	0.8431372549019608
14.0	0.8588235294117648
15.0	0.8705882352941177
16.0	0.8823529411764706
17.0	0.8901960784313725
18.0	0.9137254901960785
18.75	0.9176470588235294
19.0	0.9215686274509804
20.0	0.9294117647058824
21.0	0.9333333333333333
22.0	0.9372549019607844
22.5	0.9372549019607844
23.0	0.9411764705882353
24.0	0.9411764705882353
25.0	0.9450980392156862
26.0	0.9450980392156862
26.25	0.9450980392156862
27.0	0.9490196078431372
28.0	0.9490196078431372
29.0	0.9490196078431372
30.0	0.9490196078431372
31.7	0.9490196078431372
