# Supplementary material for: Data treatment methods for real-time colorimetric loop-mediated isothermal amplification reactions
Source: Sci Rep. 2023 Sep 1;13:14397. doi: 10.1038/s41598-023-40737-x (PMC10474118; doi:10.1038/s41598-023-40737-x)
Supplement: Supplementary file 1 — Supplementary Information 1. [file 41598_2023_40737_MOESM1_ESM.zip › Curves/0000007594_CA3NS_SW001__07594.csv]

Tempo	Green3
0.0	0.7686274509803921
1.0	0.8117647058823528
2.0	0.7999999999999999
3.0	0.8
3.75	0.7921568627450981
4.0	0.792156862745098
5.0	0.788235294117647
6.0	0.788235294117647
7.0	0.7803921568627452
7.5	0.780392156862745
8.0	0.7764705882352942
9.0	0.7725490196078432
10.0	0.7686274509803922
11.0	0.7725490196078432
11.25	0.7725490196078432
12.0	0.7843137254901961
13.0	0.7960784313725491
14.0	0.8156862745098038
15.0	0.8313725490196079
16.0	0.8392156862745098
17.0	0.8509803921568628
18.0	0.8705882352941176
18.75	0.8823529411764705
19.0	0.8862745098039214
20.0	0.8980392156862745
21.0	0.9058823529411764
22.0	0.9058823529411764
22.5	0.9098039215686273
23.0	0.9098039215686273
24.0	0.9137254901960784
25.0	0.9137254901960784
26.0	0.9176470588235294
26.25	0.9176470588235294
27.0	0.9176470588235294
28.0	0.9215686274509803
29.0	0.9254901960784314
30.0	0.9254901960784314
31.766666666666666	0.9254901960784314
