# Supplementary material for: Data treatment methods for real-time colorimetric loop-mediated isothermal amplification reactions
Source: Sci Rep. 2023 Sep 1;13:14397. doi: 10.1038/s41598-023-40737-x (PMC10474118; doi:10.1038/s41598-023-40737-x)
Supplement: Supplementary file 1 — Supplementary Information 1. [file 41598_2023_40737_MOESM1_ESM.zip › Curves/0000007596_7FWH2_SW001__07596.csv]

Tempo	Green3
0.0	0.7921568627450981
1.0	0.8313725490196079
2.0	0.8235294117647058
3.0	0.8117647058823528
3.75	0.807843137254902
4.0	0.8
5.0	0.7960784313725489
6.0	0.7882352941176468
7.0	0.7843137254901961
7.5	0.7843137254901961
8.0	0.7803921568627451
9.0	0.7803921568627451
10.0	0.7803921568627451
11.0	0.7882352941176469
11.25	0.7960784313725489
12.0	0.8117647058823529
13.0	0.8274509803921568
14.0	0.8509803921568626
15.0	0.8666666666666667
16.0	0.8823529411764706
17.0	0.8941176470588235
18.0	0.9215686274509802
18.75	0.9294117647058824
19.0	0.9294117647058824
20.0	0.9372549019607843
21.0	0.9450980392156862
22.0	0.9490196078431371
22.5	0.9490196078431372
23.0	0.9490196078431371
24.0	0.9529411764705882
25.0	0.9529411764705882
26.0	0.9568627450980391
26.25	0.9568627450980391
27.0	0.9568627450980394
28.0	0.9607843137254901
29.0	0.9607843137254901
30.0	0.9647058823529413
31.766666666666666	0.9647058823529411
