# Supplementary material for: Data treatment methods for real-time colorimetric loop-mediated isothermal amplification reactions
Source: Sci Rep. 2023 Sep 1;13:14397. doi: 10.1038/s41598-023-40737-x (PMC10474118; doi:10.1038/s41598-023-40737-x)
Supplement: Supplementary file 1 — Supplementary Information 1. [file 41598_2023_40737_MOESM1_ESM.zip › Curves/0000007597_QMMJ7_SW001__07597.csv]

Tempo	Green3
0.0	0.8235294117647061
1.0	0.8627450980392157
2.0	0.8431372549019608
3.0	0.835294117647059
3.75	0.8313725490196079
4.0	0.8274509803921568
5.0	0.8235294117647058
6.0	0.8156862745098039
7.0	0.8117647058823529
7.5	0.807843137254902
8.0	0.807843137254902
9.0	0.803921568627451
10.0	0.8039215686274509
11.0	0.8117647058823529
11.25	0.8117647058823529
12.0	0.8235294117647058
13.0	0.8431372549019608
14.0	0.8588235294117647
15.0	0.8745098039215685
16.0	0.8901960784313724
17.0	0.9019607843137254
17.0	0.9019607843137254
18.0	0.9215686274509803
18.75	0.9333333333333333
19.0	0.9411764705882353
20.0	0.9529411764705882
21.0	0.9568627450980391
22.0	0.9607843137254901
22.0	0.9607843137254901
22.5	0.9647058823529411
23.0	0.9686274509803922
24.0	0.968627450980392
25.0	0.9686274509803922
26.0	0.9686274509803923
26.25	0.9725490196078432
27.0	0.9725490196078432
28.0	0.9725490196078432
29.0	0.9764705882352942
30.0	0.9764705882352942
31.85	0.9882352941176471
