# Supplementary material for: Data treatment methods for real-time colorimetric loop-mediated isothermal amplification reactions
Source: Sci Rep. 2023 Sep 1;13:14397. doi: 10.1038/s41598-023-40737-x (PMC10474118; doi:10.1038/s41598-023-40737-x)
Supplement: Supplementary file 1 — Supplementary Information 1. [file 41598_2023_40737_MOESM1_ESM.zip › Curves/0000007598_YG3F6_SW001__07598.csv]

Tempo	Green3
0.0	0.8117647058823532
1.0	0.8235294117647057
2.0	0.8117647058823529
3.0	0.807843137254902
3.75	0.8000000000000002
4.0	0.796078431372549
5.0	0.7921568627450979
6.0	0.7882352941176469
7.0	0.784313725490196
7.5	0.784313725490196
8.0	0.7803921568627451
9.0	0.7764705882352941
10.0	0.7803921568627451
11.0	0.7803921568627451
11.25	0.7843137254901961
12.0	0.796078431372549
13.0	0.807843137254902
14.0	0.831372549019608
15.0	0.8431372549019608
16.0	0.8588235294117648
17.0	0.8705882352941177
18.0	0.8823529411764705
18.75	0.8980392156862746
19.0	0.8980392156862746
20.0	0.9058823529411765
21.0	0.9176470588235293
22.0	0.9176470588235293
22.5	0.9215686274509803
23.0	0.9215686274509803
24.0	0.9254901960784315
25.0	0.9254901960784315
26.0	0.9294117647058824
26.25	0.9294117647058824
27.0	0.9294117647058824
28.0	0.9333333333333335
29.0	0.9333333333333333
30.0	0.9333333333333335
31.45	0.9372549019607843
