# Supplementary material for: Data treatment methods for real-time colorimetric loop-mediated isothermal amplification reactions
Source: Sci Rep. 2023 Sep 1;13:14397. doi: 10.1038/s41598-023-40737-x (PMC10474118; doi:10.1038/s41598-023-40737-x)
Supplement: Supplementary file 1 — Supplementary Information 1. [file 41598_2023_40737_MOESM1_ESM.zip › Curves/0000007599_0BDG1_SW001__07599.csv]

Tempo	Green3
0.0	0.811764705882353
1.0	0.8470588235294118
2.0	0.8352941176470589
3.0	0.8235294117647057
3.75	0.823529411764706
4.0	0.8196078431372549
5.0	0.8196078431372549
6.0	0.8117647058823528
7.0	0.807843137254902
7.5	0.807843137254902
8.0	0.807843137254902
9.0	0.8039215686274509
10.0	0.8039215686274509
11.0	0.811764705882353
11.25	0.811764705882353
12.0	0.823529411764706
13.0	0.8392156862745099
14.0	0.8549019607843137
15.0	0.8705882352941176
16.0	0.8823529411764706
17.0	0.8901960784313724
18.0	0.9019607843137256
18.75	0.9098039215686273
19.0	0.9137254901960784
20.0	0.9254901960784314
21.0	0.9254901960784314
22.0	0.9294117647058824
22.5	0.9294117647058824
23.0	0.9333333333333333
24.0	0.9333333333333333
25.0	0.9372549019607843
26.0	0.9372549019607843
26.25	0.9372549019607843
27.0	0.9411764705882353
28.0	0.9411764705882353
29.0	0.9450980392156862
30.0	0.9450980392156862
31.416666666666668	0.9490196078431372
