# Supplementary material for: Data treatment methods for real-time colorimetric loop-mediated isothermal amplification reactions
Source: Sci Rep. 2023 Sep 1;13:14397. doi: 10.1038/s41598-023-40737-x (PMC10474118; doi:10.1038/s41598-023-40737-x)
Supplement: Supplementary file 1 — Supplementary Information 1. [file 41598_2023_40737_MOESM1_ESM.zip › Curves/000000759B_O6FO0_SW001__0759B.csv]

Tempo	Green3
0.0	0.7568627450980391
1.0	0.792156862745098
2.0	0.7843137254901962
3.0	0.7764705882352942
3.75	0.7725490196078433
4.0	0.7686274509803923
5.0	0.7647058823529413
6.0	0.7607843137254903
7.0	0.7568627450980393
7.5	0.7529411764705883
8.0	0.7529411764705883
9.0	0.7529411764705883
10.0	0.7568627450980393
11.0	0.7764705882352942
11.25	0.7803921568627452
12.0	0.7921568627450981
13.0	0.8078431372549022
14.0	0.8235294117647058
15.0	0.8352941176470591
16.0	0.8431372549019611
17.0	0.8666666666666669
18.0	0.8784313725490196
18.75	0.8823529411764708
19.0	0.8862745098039216
20.0	0.8901960784313724
21.0	0.8901960784313725
22.0	0.8941176470588236
22.5	0.8980392156862746
23.0	0.8980392156862744
24.0	0.9019607843137256
25.0	0.9019607843137256
26.0	0.9019607843137256
26.25	0.9019607843137256
27.0	0.9019607843137256
28.0	0.9058823529411767
29.0	0.9058823529411767
30.0	0.9098039215686274
31.65	0.9098039215686275
