# Supplementary material for: Data treatment methods for real-time colorimetric loop-mediated isothermal amplification reactions
Source: Sci Rep. 2023 Sep 1;13:14397. doi: 10.1038/s41598-023-40737-x (PMC10474118; doi:10.1038/s41598-023-40737-x)
Supplement: Supplementary file 1 — Supplementary Information 1. [file 41598_2023_40737_MOESM1_ESM.zip › Curves/000000759C_3Q3UL_SW001__0759C.csv]

Tempo	Green3
0.0	0.8117647058823528
1.0	0.8392156862745098
2.0	0.8313725490196079
3.0	0.8235294117647058
3.75	0.8196078431372549
4.0	0.8156862745098038
5.0	0.8078431372549019
6.0	0.807843137254902
7.0	0.7999999999999999
7.5	0.7999999999999999
8.0	0.8
9.0	0.7960784313725489
10.0	0.7960784313725489
11.0	0.7999999999999999
11.25	0.8039215686274509
12.0	0.8156862745098038
13.0	0.8352941176470587
14.0	0.8509803921568626
15.0	0.8666666666666667
16.0	0.8784313725490194
17.0	0.8862745098039215
18.0	0.9019607843137255
18.75	0.9176470588235293
19.0	0.9215686274509802
20.0	0.9294117647058824
21.0	0.9333333333333333
22.0	0.9372549019607843
22.5	0.9372549019607843
23.0	0.9411764705882353
24.0	0.9411764705882353
25.0	0.9411764705882353
26.0	0.9490196078431371
26.25	0.9450980392156862
27.0	0.9490196078431371
28.0	0.9490196078431371
29.0	0.9529411764705882
30.0	0.9529411764705882
31.666666666666668	0.9568627450980391
