# Supplementary material for: Data treatment methods for real-time colorimetric loop-mediated isothermal amplification reactions
Source: Sci Rep. 2023 Sep 1;13:14397. doi: 10.1038/s41598-023-40737-x (PMC10474118; doi:10.1038/s41598-023-40737-x)
Supplement: Supplementary file 1 — Supplementary Information 1. [file 41598_2023_40737_MOESM1_ESM.zip › Curves/000000759D_8AF3R_SW001__0759D.csv]

Tempo	Green3
0.0	0.792156862745098
1.0	0.8352941176470589
2.0	0.8274509803921568
3.0	0.8196078431372548
3.75	0.8156862745098039
4.0	0.8117647058823529
5.0	0.803921568627451
6.0	0.8
7.0	0.7960784313725489
7.5	0.7921568627450978
8.0	0.7921568627450979
9.0	0.7921568627450978
10.0	0.7921568627450978
11.0	0.807843137254902
11.25	0.8117647058823529
12.0	0.8196078431372549
13.0	0.8392156862745099
14.0	0.8549019607843137
15.0	0.8666666666666667
16.0	0.8745098039215685
17.0	0.8901960784313723
18.0	0.9058823529411765
18.75	0.9098039215686273
19.0	0.9137254901960784
20.0	0.9176470588235293
21.0	0.9215686274509802
22.0	0.9254901960784316
22.5	0.9254901960784316
23.0	0.9254901960784316
24.0	0.9294117647058825
25.0	0.9333333333333335
26.0	0.9333333333333335
26.25	0.9372549019607845
27.0	0.9333333333333335
28.0	0.9372549019607843
29.0	0.9411764705882353
30.0	0.9411764705882353
31.666666666666668	0.9411764705882354
