# Supplementary material for: Data treatment methods for real-time colorimetric loop-mediated isothermal amplification reactions
Source: Sci Rep. 2023 Sep 1;13:14397. doi: 10.1038/s41598-023-40737-x (PMC10474118; doi:10.1038/s41598-023-40737-x)
Supplement: Supplementary file 1 — Supplementary Information 1. [file 41598_2023_40737_MOESM1_ESM.zip › Curves/00000075A0_M14L2_SW001__075A0.csv]

Tempo	Green3
0.0	0.8274509803921567
1.0	0.862745098039216
2.0	0.8470588235294121
3.0	0.8352941176470591
3.75	0.827450980392157
4.0	0.8235294117647061
5.0	0.8196078431372551
6.0	0.8117647058823529
7.0	0.8078431372549021
7.5	0.8039215686274511
8.0	0.8039215686274511
9.0	0.8000000000000002
10.0	0.8000000000000003
11.0	0.8078431372549022
11.25	0.8039215686274512
12.0	0.8196078431372551
13.0	0.8352941176470592
14.0	0.854901960784314
15.0	0.8705882352941177
16.0	0.8784313725490196
17.0	0.8901960784313727
18.0	0.9098039215686277
18.75	0.9215686274509804
19.0	0.9254901960784316
20.0	0.9333333333333336
21.0	0.9372549019607845
22.0	0.9411764705882355
22.5	0.9411764705882354
23.0	0.9450980392156865
24.0	0.9450980392156865
25.0	0.9490196078431374
26.0	0.9490196078431374
26.25	0.9490196078431374
27.0	0.9529411764705884
28.0	0.9529411764705884
29.0	0.9568627450980394
30.0	0.9568627450980394
31.433333333333334	0.9607843137254903
