# Supplementary material for: Data treatment methods for real-time colorimetric loop-mediated isothermal amplification reactions
Source: Sci Rep. 2023 Sep 1;13:14397. doi: 10.1038/s41598-023-40737-x (PMC10474118; doi:10.1038/s41598-023-40737-x)
Supplement: Supplementary file 1 — Supplementary Information 1. [file 41598_2023_40737_MOESM1_ESM.zip › Curves/00000075A2_EFL1X_SW001__075A2.csv]

Tempo	Green3
0.0	0.8470588235294121
1.0	0.8627450980392157
2.0	0.850980392156863
3.0	0.8392156862745102
3.75	0.8313725490196081
4.0	0.8313725490196081
5.0	0.8235294117647057
6.0	0.8196078431372551
7.0	0.8156862745098039
7.5	0.811764705882353
8.0	0.8078431372549022
9.0	0.8078431372549022
10.0	0.8078431372549022
11.0	0.8196078431372551
11.25	0.8196078431372551
12.0	0.8313725490196081
13.0	0.8470588235294121
14.0	0.8666666666666669
15.0	0.8784313725490197
16.0	0.8901960784313727
17.0	0.8980392156862746
18.0	0.9176470588235295
18.75	0.9254901960784315
19.0	0.9294117647058825
20.0	0.9333333333333335
21.0	0.9372549019607844
22.0	0.9411764705882355
22.5	0.9450980392156865
23.0	0.9450980392156865
24.0	0.9450980392156865
25.0	0.9490196078431373
26.0	0.9490196078431374
26.25	0.9490196078431373
27.0	0.9529411764705884
28.0	0.9529411764705884
29.0	0.9529411764705884
30.0	0.9529411764705884
31.566666666666666	0.9568627450980394
