# Supplementary material for: Data treatment methods for real-time colorimetric loop-mediated isothermal amplification reactions
Source: Sci Rep. 2023 Sep 1;13:14397. doi: 10.1038/s41598-023-40737-x (PMC10474118; doi:10.1038/s41598-023-40737-x)
Supplement: Supplementary file 1 — Supplementary Information 1. [file 41598_2023_40737_MOESM1_ESM.zip › Curves/00000075A3_ZU8SQ_SW001__075A3.csv]

Tempo	Green3
0.0	0.8509803921568628
1.0	0.8705882352941174
2.0	0.8588235294117648
3.0	0.8470588235294118
3.75	0.8431372549019608
4.0	0.8392156862745099
5.0	0.8352941176470589
6.0	0.8274509803921569
7.0	0.8235294117647057
7.5	0.8235294117647057
8.0	0.8235294117647057
9.0	0.8196078431372549
10.0	0.8196078431372549
11.0	0.8274509803921569
11.25	0.831372549019608
12.0	0.8392156862745099
13.0	0.8627450980392157
14.0	0.8745098039215685
15.0	0.8901960784313724
16.0	0.8980392156862746
17.0	0.9058823529411765
18.0	0.9215686274509804
18.75	0.9294117647058824
19.0	0.9333333333333333
20.0	0.9411764705882353
21.0	0.9450980392156864
22.0	0.9450980392156864
22.5	0.9450980392156864
23.0	0.9490196078431372
24.0	0.9490196078431372
25.0	0.9490196078431372
26.0	0.9529411764705882
26.25	0.9529411764705882
27.0	0.9529411764705882
28.0	0.9529411764705882
29.0	0.9568627450980391
30.0	0.9568627450980391
31.583333333333332	0.9568627450980394
