# Supplementary material for: Data treatment methods for real-time colorimetric loop-mediated isothermal amplification reactions
Source: Sci Rep. 2023 Sep 1;13:14397. doi: 10.1038/s41598-023-40737-x (PMC10474118; doi:10.1038/s41598-023-40737-x)
Supplement: Supplementary file 1 — Supplementary Information 1. [file 41598_2023_40737_MOESM1_ESM.zip › Curves/00000075A6_5QASU_SW001__075A6.csv]

Tempo	Green3
0.0	0.8196078431372551
1.0	0.819607843137255
2.0	0.807843137254902
3.0	0.8000000000000002
3.75	0.792156862745098
4.0	0.792156862745098
5.0	0.7843137254901962
6.0	0.7764705882352942
7.0	0.7725490196078433
7.5	0.7725490196078433
8.0	0.7725490196078433
9.0	0.7686274509803922
10.0	0.7725490196078433
11.0	0.7843137254901962
11.25	0.7882352941176471
12.0	0.8078431372549022
13.0	0.827450980392157
14.0	0.843137254901961
15.0	0.8588235294117648
16.0	0.8705882352941177
17.0	0.8901960784313726
18.0	0.9019607843137254
18.75	0.9098039215686275
19.0	0.9098039215686274
20.0	0.9176470588235296
21.0	0.9176470588235296
22.0	0.9215686274509804
22.5	0.9254901960784315
23.0	0.9254901960784315
24.0	0.9294117647058825
25.0	0.9294117647058825
26.0	0.9333333333333336
26.25	0.9333333333333336
27.0	0.9333333333333332
28.0	0.9333333333333332
29.0	0.9372549019607843
30.0	0.9372549019607843
31.85	0.9411764705882353
