# Supplementary material for: Data treatment methods for real-time colorimetric loop-mediated isothermal amplification reactions
Source: Sci Rep. 2023 Sep 1;13:14397. doi: 10.1038/s41598-023-40737-x (PMC10474118; doi:10.1038/s41598-023-40737-x)
Supplement: Supplementary file 1 — Supplementary Information 1. [file 41598_2023_40737_MOESM1_ESM.zip › Curves/00000075A7_J7D46_SW001__075A7.csv]

Tempo	Green3
0.0	0.7843137254901962
1.0	0.8039215686274508
2.0	0.8039215686274511
3.0	0.8000000000000002
3.75	0.8000000000000002
4.0	0.7960784313725491
5.0	0.7960784313725492
6.0	0.7921568627450982
7.0	0.7882352941176471
7.5	0.7843137254901961
8.0	0.788235294117647
9.0	0.7843137254901962
10.0	0.7843137254901961
11.0	0.7803921568627452
11.25	0.7803921568627452
12.0	0.7803921568627452
13.0	0.7843137254901961
14.0	0.7960784313725491
15.0	0.815686274509804
16.0	0.8313725490196082
17.0	0.8431372549019611
18.0	0.8509803921568629
18.75	0.862745098039216
19.0	0.8627450980392157
20.0	0.8823529411764707
21.0	0.8980392156862746
22.0	0.9058823529411766
22.5	0.9098039215686275
23.0	0.9098039215686275
24.0	0.9137254901960785
25.0	0.9137254901960785
26.0	0.9176470588235295
26.25	0.9176470588235295
27.0	0.9215686274509804
28.0	0.9215686274509804
29.0	0.9254901960784315
30.0	0.9254901960784315
31.7	0.9294117647058825
