# Supplementary material for: Data treatment methods for real-time colorimetric loop-mediated isothermal amplification reactions
Source: Sci Rep. 2023 Sep 1;13:14397. doi: 10.1038/s41598-023-40737-x (PMC10474118; doi:10.1038/s41598-023-40737-x)
Supplement: Supplementary file 1 — Supplementary Information 1. [file 41598_2023_40737_MOESM1_ESM.zip › Curves/00000075B7_7Y83X_SW001__075B7.csv]

Tempo	Green3
0.0	0.8588235294117648
1.0	0.8666666666666669
2.0	0.8549019607843139
3.0	0.8470588235294119
3.75	0.8392156862745102
4.0	0.835294117647059
5.0	0.827450980392157
6.0	0.819607843137255
7.0	0.8196078431372551
7.5	0.8156862745098039
8.0	0.8156862745098039
9.0	0.8156862745098041
10.0	0.8156862745098039
11.0	0.8196078431372551
11.25	0.8235294117647061
12.0	0.83921568627451
13.0	0.854901960784314
14.0	0.8745098039215689
15.0	0.8823529411764708
16.0	0.8941176470588237
17.0	0.9058823529411766
18.0	0.9215686274509804
18.75	0.9294117647058825
19.0	0.9294117647058826
20.0	0.9372549019607845
21.0	0.9411764705882355
22.0	0.9450980392156865
22.5	0.9450980392156865
23.0	0.9450980392156865
24.0	0.9490196078431372
25.0	0.9529411764705883
26.0	0.9529411764705884
26.25	0.9529411764705884
27.0	0.9529411764705883
28.0	0.9529411764705884
29.0	0.9529411764705883
30.0	0.9568627450980394
31.616666666666667	0.9568627450980394
