# Supplementary material for: Data treatment methods for real-time colorimetric loop-mediated isothermal amplification reactions
Source: Sci Rep. 2023 Sep 1;13:14397. doi: 10.1038/s41598-023-40737-x (PMC10474118; doi:10.1038/s41598-023-40737-x)
Supplement: Supplementary file 1 — Supplementary Information 1. [file 41598_2023_40737_MOESM1_ESM.zip › Curves/00000075BB_C3RGO_SW001__075BB.csv]

Tempo	Green3
0.0	0.807843137254902
1.0	0.8431372549019607
2.0	0.8196078431372548
3.0	0.8156862745098038
3.75	0.8078431372549019
4.0	0.8078431372549019
5.0	0.7999999999999999
6.0	0.7960784313725489
7.0	0.7921568627450979
7.5	0.7921568627450979
8.0	0.7882352941176469
9.0	0.7882352941176469
10.0	0.7921568627450979
11.0	0.807843137254902
11.25	0.8117647058823529
12.0	0.8235294117647058
13.0	0.8509803921568626
14.0	0.8666666666666666
15.0	0.8784313725490196
16.0	0.8901960784313724
17.0	0.9058823529411764
18.0	0.9372549019607843
18.75	0.9450980392156864
19.0	0.9450980392156864
20.0	0.9529411764705882
21.0	0.9568627450980394
22.0	0.9607843137254904
22.5	0.9647058823529413
23.0	0.9647058823529413
24.0	0.9686274509803923
25.0	0.9725490196078431
26.0	0.9686274509803923
26.25	0.9725490196078432
27.0	0.9725490196078432
28.0	0.9725490196078432
29.0	0.9725490196078432
30.0	0.9725490196078432
31.816666666666666	0.980392156862745
