# Supplementary material for: Data treatment methods for real-time colorimetric loop-mediated isothermal amplification reactions
Source: Sci Rep. 2023 Sep 1;13:14397. doi: 10.1038/s41598-023-40737-x (PMC10474118; doi:10.1038/s41598-023-40737-x)
Supplement: Supplementary file 1 — Supplementary Information 1. [file 41598_2023_40737_MOESM1_ESM.zip › Curves/00000075CB_GS8U1_SW001__075CB.csv]

Tempo	Green3
0.0	0.8313725490196082
1.0	0.8392156862745099
2.0	0.8235294117647057
3.0	0.8156862745098039
3.75	0.8117647058823529
4.0	0.8117647058823529
5.0	0.8039215686274511
6.0	0.8
7.0	0.7960784313725489
7.5	0.7921568627450979
8.0	0.792156862745098
9.0	0.788235294117647
10.0	0.7960784313725489
11.0	0.807843137254902
11.25	0.8117647058823529
12.0	0.8274509803921569
13.0	0.8470588235294118
14.0	0.8627450980392156
15.0	0.8745098039215686
16.0	0.8823529411764705
17.0	0.8980392156862746
18.0	0.9098039215686274
18.75	0.9176470588235293
19.0	0.9176470588235293
20.0	0.9254901960784314
21.0	0.9294117647058824
22.0	0.9294117647058824
22.5	0.9333333333333335
23.0	0.9333333333333333
24.0	0.9372549019607843
25.0	0.9372549019607843
26.0	0.9372549019607843
26.25	0.9372549019607843
27.0	0.9372549019607843
28.0	0.9411764705882353
29.0	0.9411764705882353
30.0	0.9450980392156862
31.65	0.9490196078431372
