# Supplementary material for: Data treatment methods for real-time colorimetric loop-mediated isothermal amplification reactions
Source: Sci Rep. 2023 Sep 1;13:14397. doi: 10.1038/s41598-023-40737-x (PMC10474118; doi:10.1038/s41598-023-40737-x)
Supplement: Supplementary file 1 — Supplementary Information 1. [file 41598_2023_40737_MOESM1_ESM.zip › Curves/00000075FD_IQ4DP_SW001__075FD.csv]

Tempo	Green3
0.0	0.8549019607843137
1.0	0.8274509803921569
2.0	0.8235294117647057
3.0	0.8156862745098039
3.7666666666666666	0.8156862745098039
4.0	0.8156862745098039
5.0	0.8117647058823528
6.0	0.807843137254902
7.0	0.8039215686274509
7.516666666666667	0.8039215686274509
8.0	0.7999999999999999
9.0	0.7960784313725489
10.0	0.7960784313725489
11.0	0.8039215686274509
11.266666666666667	0.8039215686274509
12.0	0.811764705882353
13.0	0.8274509803921568
14.0	0.8431372549019609
15.0	0.8549019607843138
15.016666666666667	0.8549019607843138
16.0	0.8627450980392157
17.0	0.8705882352941176
18.0	0.8862745098039214
18.75	0.9019607843137256
19.0	0.9058823529411764
20.0	0.9176470588235293
21.0	0.9254901960784314
22.0	0.9294117647058825
22.5	0.9294117647058825
23.0	0.9333333333333333
24.0	0.9372549019607843
25.0	0.9372549019607843
26.0	0.9411764705882353
26.25	0.9411764705882353
27.0	0.9411764705882353
28.0	0.9411764705882353
29.0	0.9450980392156862
30.0	0.9450980392156862
31.633333333333333	0.9490196078431372
