# Supplementary material for: Data treatment methods for real-time colorimetric loop-mediated isothermal amplification reactions
Source: Sci Rep. 2023 Sep 1;13:14397. doi: 10.1038/s41598-023-40737-x (PMC10474118; doi:10.1038/s41598-023-40737-x)
Supplement: Supplementary file 1 — Supplementary Information 1. [file 41598_2023_40737_MOESM1_ESM.zip › Curves/0000007601_YNMMZ_SW001__07601.csv]

Tempo	Green3
0.0	0.7647058823529411
1.0	0.8039215686274512
2.0	0.796078431372549
3.0	0.7843137254901962
3.75	0.7764705882352942
4.0	0.7764705882352942
5.0	0.7686274509803922
6.0	0.7647058823529413
7.0	0.7607843137254904
7.5	0.7607843137254904
8.0	0.7529411764705884
9.0	0.7607843137254904
10.0	0.7607843137254904
11.0	0.7725490196078433
11.25	0.7803921568627452
12.0	0.7921568627450982
13.0	0.8117647058823532
14.0	0.827450980392157
15.0	0.8431372549019611
16.0	0.8509803921568628
17.0	0.862745098039216
18.0	0.8823529411764708
18.75	0.8941176470588236
19.0	0.8941176470588236
20.0	0.9019607843137256
21.0	0.9058823529411765
22.0	0.9058823529411767
22.5	0.9098039215686274
23.0	0.9098039215686274
24.0	0.9137254901960784
25.0	0.9137254901960784
26.0	0.9176470588235293
26.25	0.9176470588235293
27.0	0.9176470588235293
28.0	0.9176470588235293
29.0	0.9215686274509804
30.0	0.9215686274509804
32.016666666666666	0.9176470588235296
