# Supplementary material for: Data treatment methods for real-time colorimetric loop-mediated isothermal amplification reactions
Source: Sci Rep. 2023 Sep 1;13:14397. doi: 10.1038/s41598-023-40737-x (PMC10474118; doi:10.1038/s41598-023-40737-x)
Supplement: Supplementary file 1 — Supplementary Information 1. [file 41598_2023_40737_MOESM1_ESM.zip › Curves/000000760A_8Y275_SW001__0760A.csv]

Tempo	Green3
0.0	0.7921568627450977
1.0	0.8156862745098041
2.0	0.803921568627451
3.0	0.8039215686274509
3.75	0.796078431372549
4.0	0.796078431372549
5.0	0.7882352941176469
6.0	0.7803921568627451
7.0	0.7764705882352941
7.5	0.7764705882352941
8.0	0.7725490196078431
9.0	0.7725490196078431
10.0	0.7686274509803921
11.0	0.7764705882352941
11.25	0.7803921568627451
12.0	0.796078431372549
13.0	0.811764705882353
14.0	0.8313725490196081
15.0	0.8470588235294118
16.0	0.8588235294117648
17.0	0.8745098039215686
18.0	0.8941176470588237
18.75	0.9019607843137255
19.0	0.9058823529411765
20.0	0.9098039215686273
21.0	0.9137254901960784
22.0	0.9176470588235293
22.5	0.9215686274509804
23.0	0.9215686274509804
24.0	0.9254901960784314
25.0	0.9294117647058824
26.0	0.9294117647058824
26.25	0.9294117647058824
27.0	0.9333333333333335
28.0	0.9333333333333335
29.0	0.9333333333333335
30.0	0.9333333333333335
31.816666666666666	0.9372549019607843
