# Supplementary material for: Data treatment methods for real-time colorimetric loop-mediated isothermal amplification reactions
Source: Sci Rep. 2023 Sep 1;13:14397. doi: 10.1038/s41598-023-40737-x (PMC10474118; doi:10.1038/s41598-023-40737-x)
Supplement: Supplementary file 1 — Supplementary Information 1. [file 41598_2023_40737_MOESM1_ESM.zip › Curves/000000760B_4J1MP_SW001__0760B.csv]

Tempo	Green3
0.0	0.7333333333333335
1.0	0.7882352941176471
2.0	0.7764705882352942
3.0	0.7686274509803923
3.75	0.7647058823529413
4.0	0.7647058823529413
5.0	0.7647058823529413
6.0	0.7568627450980393
7.0	0.7529411764705882
7.5	0.7490196078431373
8.0	0.7490196078431373
9.0	0.7450980392156865
10.0	0.7450980392156865
11.0	0.7568627450980393
11.25	0.7607843137254903
12.0	0.7764705882352941
13.0	0.796078431372549
14.0	0.8117647058823529
15.0	0.8274509803921568
16.0	0.8431372549019608
17.0	0.8627450980392156
18.0	0.8823529411764705
18.75	0.8901960784313724
19.0	0.8901960784313724
20.0	0.8980392156862744
21.0	0.9019607843137255
22.0	0.9058823529411764
22.5	0.9058823529411764
23.0	0.9098039215686273
24.0	0.9098039215686273
25.0	0.9137254901960784
26.0	0.9137254901960784
26.25	0.9137254901960784
27.0	0.9176470588235294
28.0	0.9176470588235294
29.0	0.9176470588235294
30.0	0.9215686274509803
31.916666666666668	0.9215686274509803
