# Supplementary material for: Data treatment methods for real-time colorimetric loop-mediated isothermal amplification reactions
Source: Sci Rep. 2023 Sep 1;13:14397. doi: 10.1038/s41598-023-40737-x (PMC10474118; doi:10.1038/s41598-023-40737-x)
Supplement: Supplementary file 1 — Supplementary Information 1. [file 41598_2023_40737_MOESM1_ESM.zip › Curves/0000007610_072CT_SW001__07610.csv]

Tempo	Green3
0.0	0.7764705882352938
1.0	0.7960784313725491
2.0	0.7803921568627451
3.0	0.7725490196078433
3.75	0.7686274509803922
4.0	0.7647058823529413
5.0	0.7607843137254903
6.0	0.7490196078431376
7.0	0.7490196078431375
7.5	0.7450980392156864
8.0	0.7450980392156864
9.0	0.7411764705882355
10.0	0.7450980392156864
11.0	0.7490196078431375
11.25	0.7568627450980394
12.0	0.7725490196078433
13.0	0.7921568627450981
14.0	0.8078431372549021
15.0	0.8196078431372551
16.0	0.8352941176470591
17.0	0.8509803921568629
18.0	0.8705882352941177
18.75	0.8784313725490198
19.0	0.8784313725490198
20.0	0.8862745098039216
21.0	0.8862745098039218
22.0	0.8901960784313727
22.5	0.8941176470588237
23.0	0.8941176470588237
24.0	0.8980392156862746
25.0	0.8980392156862746
26.0	0.9019607843137256
26.25	0.9019607843137256
27.0	0.9019607843137256
28.0	0.9019607843137256
29.0	0.9019607843137256
30.0	0.9019607843137256
31.916666666666668	0.9098039215686274
