# Supplementary material for: Data treatment methods for real-time colorimetric loop-mediated isothermal amplification reactions
Source: Sci Rep. 2023 Sep 1;13:14397. doi: 10.1038/s41598-023-40737-x (PMC10474118; doi:10.1038/s41598-023-40737-x)
Supplement: Supplementary file 1 — Supplementary Information 1. [file 41598_2023_40737_MOESM1_ESM.zip › Curves/000000761F_GZMT5_SW001__0761F.csv]

Tempo	Green3
0.0	0.8235294117647061
1.0	0.8431372549019609
2.0	0.831372549019608
3.0	0.823529411764706
3.75	0.8156862745098039
4.0	0.8156862745098039
5.0	0.811764705882353
6.0	0.807843137254902
7.0	0.8039215686274509
7.5	0.8039215686274509
8.0	0.8
9.0	0.8
10.0	0.7960784313725489
11.0	0.8
11.25	0.8
12.0	0.807843137254902
13.0	0.8196078431372549
14.0	0.8392156862745099
15.0	0.8549019607843137
16.0	0.8705882352941177
17.0	0.8784313725490195
18.0	0.8901960784313724
18.75	0.9019607843137254
19.0	0.9058823529411764
20.0	0.9137254901960783
21.0	0.9215686274509802
22.0	0.9254901960784314
22.5	0.9254901960784314
23.0	0.9254901960784314
24.0	0.9294117647058824
25.0	0.9333333333333333
26.0	0.9333333333333333
26.25	0.9372549019607843
27.0	0.9333333333333333
28.0	0.9372549019607843
29.0	0.9411764705882353
30.0	0.9411764705882353
31.466666666666665	0.9450980392156862
