# Supplementary material for: Data treatment methods for real-time colorimetric loop-mediated isothermal amplification reactions
Source: Sci Rep. 2023 Sep 1;13:14397. doi: 10.1038/s41598-023-40737-x (PMC10474118; doi:10.1038/s41598-023-40737-x)
Supplement: Supplementary file 1 — Supplementary Information 1. [file 41598_2023_40737_MOESM1_ESM.zip › Curves/0000007631_9926X_SW001__07631.csv]

Tempo	Green3
0.0	0.7843137254901962
1.0	0.8196078431372549
2.0	0.803921568627451
3.0	0.7960784313725489
3.75	0.788235294117647
4.0	0.788235294117647
5.0	0.7803921568627451
6.0	0.7764705882352941
7.0	0.7725490196078432
7.5	0.7686274509803922
8.0	0.7686274509803922
9.0	0.7686274509803922
10.0	0.7725490196078432
11.0	0.7803921568627451
11.25	0.784313725490196
12.0	0.8000000000000002
13.0	0.8196078431372549
14.0	0.8392156862745099
15.0	0.8509803921568628
16.0	0.8627450980392156
17.0	0.8901960784313724
18.0	0.9098039215686273
18.75	0.9176470588235293
19.0	0.9176470588235293
20.0	0.9254901960784314
21.0	0.9294117647058824
22.0	0.9333333333333333
22.5	0.9372549019607843
23.0	0.9372549019607843
24.0	0.9411764705882353
25.0	0.9450980392156862
26.0	0.9450980392156862
26.25	0.9450980392156862
27.0	0.9450980392156862
28.0	0.9490196078431371
29.0	0.9490196078431371
30.0	0.9490196078431371
31.9	0.9529411764705882
