# Supplementary material for: Data treatment methods for real-time colorimetric loop-mediated isothermal amplification reactions
Source: Sci Rep. 2023 Sep 1;13:14397. doi: 10.1038/s41598-023-40737-x (PMC10474118; doi:10.1038/s41598-023-40737-x)
Supplement: Supplementary file 1 — Supplementary Information 1. [file 41598_2023_40737_MOESM1_ESM.zip › Curves/000000763B_9W8XW_SW001__0763B.csv]

Tempo	Green3
0.0	0.807843137254902
1.0	0.8823529411764706
2.0	0.8627450980392156
3.0	0.8509803921568628
3.75	0.8431372549019608
4.0	0.8431372549019608
5.0	0.835294117647059
6.0	0.8274509803921568
7.0	0.8196078431372549
7.5	0.8196078431372549
8.0	0.8196078431372549
9.0	0.8156862745098039
10.0	0.8235294117647058
11.0	0.8431372549019609
11.25	0.8470588235294119
15.0	0.9215686274509804
16.0	0.9372549019607843
17.0	0.9607843137254904
18.0	0.9686274509803923
18.75	0.9725490196078432
19.0	0.9725490196078432
20.0	0.9803921568627452
21.0	0.9843137254901961
22.0	0.9882352941176472
22.5	0.9921568627450982
23.0	0.9921568627450982
24.0	0.9921568627450982
25.0	0.996078431372549
25.0	0.996078431372549
26.0	0.996078431372549
26.25	0.996078431372549
27.0	1.0
28.0	1.0
29.0	1.0
30.0	1.0
31.5	1.0
