# Supplementary material for: Data treatment methods for real-time colorimetric loop-mediated isothermal amplification reactions
Source: Sci Rep. 2023 Sep 1;13:14397. doi: 10.1038/s41598-023-40737-x (PMC10474118; doi:10.1038/s41598-023-40737-x)
Supplement: Supplementary file 1 — Supplementary Information 1. [file 41598_2023_40737_MOESM1_ESM.zip › Curves/0000007641_ANPVM_SW001__07641.csv]

Tempo	Green3
0.0	0.772549019607843
1.0	0.807843137254902
2.0	0.7960784313725491
3.0	0.7843137254901962
3.75	0.7803921568627452
4.0	0.7764705882352942
5.0	0.7686274509803922
6.0	0.7647058823529413
7.0	0.7568627450980394
7.5	0.7568627450980394
8.0	0.7529411764705884
9.0	0.7529411764705884
10.0	0.7490196078431374
11.0	0.7490196078431374
11.266666666666667	0.7490196078431375
12.0	0.7529411764705884
13.0	0.7686274509803923
14.0	0.7882352941176471
15.0	0.8078431372549022
15.016666666666667	0.807843137254902
16.0	0.827450980392157
17.0	0.8392156862745102
18.0	0.854901960784314
18.766666666666666	0.8745098039215689
19.0	0.8784313725490198
20.0	0.8941176470588237
21.0	0.9019607843137256
22.0	0.9098039215686277
22.516666666666666	0.9098039215686277
23.0	0.9137254901960785
24.0	0.9176470588235295
25.0	0.9215686274509804
26.0	0.9215686274509804
26.266666666666666	0.9215686274509804
27.0	0.9254901960784316
28.0	0.9294117647058825
29.0	0.9294117647058825
30.0	0.9333333333333335
30.016666666666666	0.9294117647058825
32.05	0.9333333333333335
