# Supplementary material for: Data treatment methods for real-time colorimetric loop-mediated isothermal amplification reactions
Source: Sci Rep. 2023 Sep 1;13:14397. doi: 10.1038/s41598-023-40737-x (PMC10474118; doi:10.1038/s41598-023-40737-x)
Supplement: Supplementary file 1 — Supplementary Information 1. [file 41598_2023_40737_MOESM1_ESM.zip › Curves/0000007643_EIAQ9_SW001__07643.csv]

Tempo	Green3
0.0	0.8431372549019608
1.0	0.8470588235294118
2.0	0.8352941176470589
3.0	0.8274509803921568
3.75	0.8196078431372549
4.0	0.8196078431372549
5.0	0.811764705882353
6.0	0.8039215686274509
7.0	0.7999999999999999
7.5	0.7960784313725489
8.0	0.792156862745098
9.0	0.788235294117647
10.0	0.784313725490196
11.0	0.788235294117647
11.25	0.784313725490196
12.0	0.788235294117647
13.0	0.8039215686274511
14.0	0.8235294117647057
15.0	0.8392156862745099
16.0	0.8549019607843137
17.0	0.8666666666666667
18.0	0.8784313725490196
18.75	0.8941176470588237
19.0	0.9019607843137255
20.0	0.9098039215686273
21.0	0.9176470588235293
22.0	0.9254901960784314
22.5	0.9254901960784314
23.0	0.9294117647058824
24.0	0.9294117647058824
25.0	0.9333333333333335
26.0	0.9372549019607843
26.25	0.9372549019607843
27.0	0.9411764705882353
28.0	0.9450980392156862
29.0	0.9450980392156862
30.0	0.9450980392156862
32.083333333333336	0.9490196078431372
