# Supplementary material for: Data treatment methods for real-time colorimetric loop-mediated isothermal amplification reactions
Source: Sci Rep. 2023 Sep 1;13:14397. doi: 10.1038/s41598-023-40737-x (PMC10474118; doi:10.1038/s41598-023-40737-x)
Supplement: Supplementary file 1 — Supplementary Information 1. [file 41598_2023_40737_MOESM1_ESM.zip › Curves/0000007644_GIRGD_SW001__07644.csv]

Tempo	Green3
0.0	0.8784313725490196
1.0	0.8980392156862744
2.0	0.8941176470588237
3.0	0.8823529411764708
3.75	0.8784313725490198
4.0	0.8784313725490198
5.0	0.8705882352941179
6.0	0.8666666666666669
7.0	0.8588235294117648
7.5	0.8588235294117648
8.0	0.8588235294117648
9.0	0.8588235294117648
10.0	0.8627450980392158
11.0	0.8823529411764707
11.25	0.8862745098039215
12.0	0.8980392156862745
13.0	0.9176470588235294
14.0	0.9294117647058823
15.0	0.9411764705882352
16.0	0.9490196078431371
17.0	0.972549019607843
18.0	0.9843137254901959
18.75	0.988235294117647
19.0	0.992156862745098
20.0	0.9921568627450978
21.0	0.9960784313725489
22.0	0.9999999999999999
22.5	0.9999999999999999
23.0	0.9999999999999999
24.0	0.9999999999999999
25.0	0.9999999999999999
26.0	0.9999999999999999
26.25	0.9999999999999999
27.0	0.9999999999999999
28.0	0.9999999999999999
29.0	0.9999999999999999
30.0	0.9999999999999999
31.633333333333333	0.9999999999999999
