# Supplementary material for: Data treatment methods for real-time colorimetric loop-mediated isothermal amplification reactions
Source: Sci Rep. 2023 Sep 1;13:14397. doi: 10.1038/s41598-023-40737-x (PMC10474118; doi:10.1038/s41598-023-40737-x)
Supplement: Supplementary file 1 — Supplementary Information 1. [file 41598_2023_40737_MOESM1_ESM.zip › Curves/0000007646_YCLSW_SW001__07646.csv]

Tempo	Green3
0.0	0.8470588235294118
1.0	0.8627450980392157
2.0	0.8509803921568626
3.0	0.8392156862745099
3.75	0.8352941176470589
4.0	0.8352941176470589
5.0	0.8274509803921568
6.0	0.8235294117647058
7.0	0.8156862745098039
7.5	0.8156862745098039
8.0	0.8156862745098038
9.0	0.8117647058823529
10.0	0.8196078431372549
11.0	0.8352941176470587
11.25	0.8392156862745098
12.0	0.8509803921568626
13.0	0.8666666666666666
14.0	0.8784313725490195
15.0	0.8823529411764705
16.0	0.8941176470588235
17.0	0.9019607843137254
18.0	0.9098039215686274
18.75	0.9254901960784314
19.0	0.9254901960784314
20.0	0.9333333333333333
21.0	0.9372549019607843
22.0	0.9450980392156862
22.5	0.9450980392156862
23.0	0.9450980392156862
24.0	0.9450980392156862
25.0	0.9450980392156862
26.0	0.9490196078431372
26.25	0.9490196078431371
27.0	0.9529411764705882
28.0	0.9529411764705882
29.0	0.9529411764705882
30.0	0.9529411764705882
31.7	0.9607843137254901
