# Supplementary material for: Data treatment methods for real-time colorimetric loop-mediated isothermal amplification reactions
Source: Sci Rep. 2023 Sep 1;13:14397. doi: 10.1038/s41598-023-40737-x (PMC10474118; doi:10.1038/s41598-023-40737-x)
Supplement: Supplementary file 1 — Supplementary Information 1. [file 41598_2023_40737_MOESM1_ESM.zip › Curves/0000007647_I3VOZ_SW001__07647.csv]

Tempo	Green3
0.0	0.8627450980392157
1.0	0.8941176470588236
2.0	0.8862745098039216
3.0	0.8784313725490195
3.75	0.8705882352941177
4.0	0.8705882352941177
5.0	0.8666666666666667
6.0	0.8549019607843138
7.0	0.8549019607843138
7.5	0.8549019607843138
8.0	0.8549019607843138
9.0	0.8549019607843138
10.0	0.8588235294117647
11.0	0.8745098039215685
11.25	0.8784313725490196
12.0	0.8862745098039214
13.0	0.8980392156862746
14.0	0.9098039215686275
15.0	0.9176470588235294
16.0	0.9215686274509803
17.0	0.9254901960784315
18.0	0.9333333333333333
18.75	0.9411764705882354
19.0	0.9450980392156864
20.0	0.9529411764705882
21.0	0.9568627450980393
22.0	0.9568627450980393
22.5	0.9607843137254903
23.0	0.9607843137254903
24.0	0.9607843137254902
25.0	0.9647058823529412
26.0	0.9647058823529412
26.25	0.9647058823529412
27.0	0.9686274509803923
28.0	0.9686274509803923
29.0	0.9686274509803922
30.0	0.9686274509803922
31.65	0.9725490196078432
