# Supplementary material for: Data treatment methods for real-time colorimetric loop-mediated isothermal amplification reactions
Source: Sci Rep. 2023 Sep 1;13:14397. doi: 10.1038/s41598-023-40737-x (PMC10474118; doi:10.1038/s41598-023-40737-x)
Supplement: Supplementary file 1 — Supplementary Information 1. [file 41598_2023_40737_MOESM1_ESM.zip › Curves/0000007649_KT951_SW001__07649.csv]

Tempo	Green3
0.0	0.811764705882353
1.0	0.8431372549019609
2.0	0.8313725490196079
3.0	0.8196078431372548
3.75	0.8117647058823528
4.0	0.8078431372549019
5.0	0.7960784313725489
6.0	0.788235294117647
7.0	0.7843137254901961
7.5	0.7843137254901962
8.0	0.7803921568627452
9.0	0.7803921568627452
10.0	0.780392156862745
11.0	0.7764705882352942
11.25	0.780392156862745
12.0	0.7764705882352942
13.0	0.7803921568627451
14.0	0.7882352941176469
15.0	0.8156862745098039
16.0	0.8352941176470589
17.0	0.8509803921568628
18.0	0.8666666666666667
18.75	0.8784313725490195
19.0	0.8823529411764705
20.0	0.9019607843137255
21.0	0.9215686274509802
22.0	0.9294117647058824
22.5	0.9372549019607843
23.0	0.9411764705882353
24.0	0.9450980392156862
25.0	0.9490196078431372
26.0	0.9529411764705882
26.25	0.9568627450980391
27.0	0.9568627450980391
28.0	0.9568627450980391
29.0	0.9607843137254901
30.0	0.9647058823529412
31.5	0.9647058823529411
