# Supplementary material for: Data treatment methods for real-time colorimetric loop-mediated isothermal amplification reactions
Source: Sci Rep. 2023 Sep 1;13:14397. doi: 10.1038/s41598-023-40737-x (PMC10474118; doi:10.1038/s41598-023-40737-x)
Supplement: Supplementary file 1 — Supplementary Information 1. [file 41598_2023_40737_MOESM1_ESM.zip › Curves/000000764B_CA9ZO_SW001__0764B.csv]

Tempo	Green3
0.0	0.8117647058823532
1.0	0.8392156862745102
2.0	0.827450980392157
3.0	0.819607843137255
3.75	0.8039215686274512
4.0	0.8039215686274512
5.0	0.7960784313725491
6.0	0.7921568627450981
7.0	0.7843137254901962
7.5	0.7843137254901962
8.0	0.7803921568627452
9.0	0.7764705882352942
10.0	0.7764705882352942
11.0	0.7764705882352942
11.25	0.7764705882352942
12.0	0.7803921568627452
13.0	0.7921568627450981
14.0	0.8117647058823532
15.0	0.831372549019608
16.0	0.8470588235294119
17.0	0.8627450980392157
18.0	0.8745098039215687
18.75	0.8941176470588237
19.0	0.8980392156862746
20.0	0.9176470588235295
21.0	0.9333333333333335
22.0	0.9372549019607845
22.5	0.9411764705882355
23.0	0.9450980392156865
24.0	0.9490196078431374
25.0	0.9529411764705884
26.0	0.9568627450980394
26.25	0.9568627450980394
27.0	0.9568627450980394
28.0	0.9607843137254903
29.0	0.9607843137254903
30.0	0.9647058823529412
31.383333333333333	0.9686274509803923
