# Supplementary material for: Data treatment methods for real-time colorimetric loop-mediated isothermal amplification reactions
Source: Sci Rep. 2023 Sep 1;13:14397. doi: 10.1038/s41598-023-40737-x (PMC10474118; doi:10.1038/s41598-023-40737-x)
Supplement: Supplementary file 1 — Supplementary Information 1. [file 41598_2023_40737_MOESM1_ESM.zip › Curves/000000764C_VKQQ4_SW001__0764C.csv]

Tempo	Green3
0.0	0.8274509803921568
1.0	0.8549019607843138
2.0	0.8352941176470589
3.0	0.8274509803921567
3.75	0.8156862745098038
4.0	0.8156862745098038
5.0	0.807843137254902
6.0	0.7999999999999999
7.0	0.7960784313725489
7.5	0.792156862745098
8.0	0.792156862745098
9.0	0.7882352941176469
10.0	0.7803921568627451
11.0	0.784313725490196
11.25	0.7803921568627451
12.0	0.784313725490196
13.0	0.792156862745098
14.0	0.8117647058823528
15.0	0.8274509803921569
16.0	0.8470588235294118
17.0	0.8588235294117648
18.0	0.8745098039215686
18.75	0.8901960784313725
19.0	0.8980392156862744
20.0	0.9137254901960784
21.0	0.9294117647058824
22.0	0.9372549019607843
22.5	0.9411764705882353
23.0	0.9450980392156862
24.0	0.9490196078431372
25.0	0.9529411764705882
26.0	0.9568627450980391
26.25	0.9568627450980391
27.0	0.9568627450980391
28.0	0.9607843137254901
29.0	0.9647058823529411
30.0	0.9647058823529412
31.5	0.9647058823529411
