# Supplementary material for: Data treatment methods for real-time colorimetric loop-mediated isothermal amplification reactions
Source: Sci Rep. 2023 Sep 1;13:14397. doi: 10.1038/s41598-023-40737-x (PMC10474118; doi:10.1038/s41598-023-40737-x)
Supplement: Supplementary file 1 — Supplementary Information 1. [file 41598_2023_40737_MOESM1_ESM.zip › Curves/000000764D_7VK1T_SW001__0764D.csv]

Tempo	Green3
0.0	0.7568627450980391
1.0	0.819607843137255
2.0	0.8039215686274512
3.0	0.788235294117647
3.75	0.7803921568627451
4.0	0.7803921568627451
5.0	0.7725490196078433
6.0	0.7647058823529413
7.0	0.7607843137254903
7.5	0.7568627450980394
8.0	0.7568627450980394
9.0	0.7529411764705884
10.0	0.7529411764705883
11.0	0.7568627450980394
11.25	0.7647058823529413
12.0	0.7803921568627452
13.0	0.8000000000000003
14.0	0.8196078431372551
15.0	0.8352941176470591
16.0	0.847058823529412
17.0	0.8588235294117647
18.0	0.8745098039215687
18.75	0.8901960784313724
19.0	0.8941176470588237
20.0	0.9019607843137255
21.0	0.9098039215686275
22.0	0.9137254901960786
22.5	0.9137254901960786
23.0	0.9176470588235294
24.0	0.9215686274509806
25.0	0.9254901960784316
26.0	0.9294117647058826
26.25	0.9294117647058826
27.0	0.9333333333333336
28.0	0.9333333333333335
29.0	0.9372549019607844
30.0	0.9411764705882355
31.5	0.9450980392156865
