# Supplementary material for: Data treatment methods for real-time colorimetric loop-mediated isothermal amplification reactions
Source: Sci Rep. 2023 Sep 1;13:14397. doi: 10.1038/s41598-023-40737-x (PMC10474118; doi:10.1038/s41598-023-40737-x)
Supplement: Supplementary file 1 — Supplementary Information 1. [file 41598_2023_40737_MOESM1_ESM.zip › Curves/000000764E_O03B7_SW001__0764E.csv]

Tempo	Green3
0.0	0.831372549019608
1.0	0.8431372549019609
2.0	0.8274509803921569
3.0	0.8156862745098039
3.75	0.803921568627451
4.0	0.8039215686274511
5.0	0.7960784313725489
6.0	0.784313725490196
7.0	0.7803921568627451
7.5	0.7803921568627451
8.0	0.7725490196078431
9.0	0.7764705882352941
10.0	0.776470588235294
11.0	0.7921568627450979
11.25	0.8
12.0	0.8117647058823529
13.0	0.831372549019608
14.0	0.8431372549019609
15.0	0.8588235294117648
16.0	0.8705882352941177
17.0	0.8941176470588235
18.0	0.9137254901960783
18.75	0.9254901960784314
19.0	0.9294117647058824
20.0	0.9372549019607843
21.0	0.9450980392156864
22.0	0.9450980392156864
22.5	0.9490196078431372
23.0	0.9490196078431372
24.0	0.9529411764705882
25.0	0.9568627450980391
26.0	0.9568627450980391
26.25	0.9607843137254901
27.0	0.9607843137254901
28.0	0.9607843137254901
29.0	0.9647058823529411
30.0	0.9647058823529411
31.6	0.9686274509803919
