# Supplementary material for: Data treatment methods for real-time colorimetric loop-mediated isothermal amplification reactions
Source: Sci Rep. 2023 Sep 1;13:14397. doi: 10.1038/s41598-023-40737-x (PMC10474118; doi:10.1038/s41598-023-40737-x)
Supplement: Supplementary file 1 — Supplementary Information 1. [file 41598_2023_40737_MOESM1_ESM.zip › Curves/0000007650_I4DEC_SW001__07650.csv]

Tempo	Green3
0.0	0.8078431372549021
1.0	0.8509803921568628
2.0	0.8313725490196079
3.0	0.8196078431372549
3.75	0.8156862745098039
4.0	0.8117647058823528
5.0	0.8039215686274509
6.0	0.7999999999999999
7.0	0.7921568627450981
7.5	0.7882352941176471
8.0	0.7882352941176471
9.0	0.7882352941176471
10.0	0.7843137254901962
11.0	0.7843137254901962
11.25	0.7843137254901962
12.0	0.7843137254901962
13.0	0.7921568627450981
14.0	0.807843137254902
15.0	0.8274509803921568
16.0	0.8470588235294118
17.0	0.8627450980392156
18.0	0.8784313725490195
18.75	0.8862745098039214
19.0	0.8901960784313724
20.0	0.9098039215686273
21.0	0.9254901960784314
22.0	0.9372549019607843
22.5	0.9372549019607843
23.0	0.9411764705882353
24.0	0.9490196078431371
25.0	0.9529411764705882
26.0	0.9568627450980391
26.25	0.9568627450980391
27.0	0.9607843137254901
28.0	0.9647058823529411
29.0	0.9647058823529411
30.0	0.968627450980392
31.5	0.972549019607843
