# Supplementary material for: Data treatment methods for real-time colorimetric loop-mediated isothermal amplification reactions
Source: Sci Rep. 2023 Sep 1;13:14397. doi: 10.1038/s41598-023-40737-x (PMC10474118; doi:10.1038/s41598-023-40737-x)
Supplement: Supplementary file 1 — Supplementary Information 1. [file 41598_2023_40737_MOESM1_ESM.zip › Curves/0000007651_54H8K_SW001__07651.csv]

Tempo	Green3
0.0	0.788235294117647
1.0	0.831372549019608
2.0	0.8156862745098039
3.0	0.803921568627451
3.75	0.8
4.0	0.7960784313725489
5.0	0.7882352941176469
6.0	0.784313725490196
7.0	0.7803921568627451
7.5	0.776470588235294
8.0	0.7764705882352941
9.0	0.7725490196078431
10.0	0.7686274509803921
11.0	0.7686274509803921
11.25	0.7686274509803921
12.0	0.7686274509803921
13.0	0.7686274509803921
14.0	0.7725490196078431
15.0	0.7803921568627451
16.0	0.792156862745098
17.0	0.8117647058823529
18.0	0.8274509803921568
18.75	0.8392156862745099
19.0	0.8431372549019608
20.0	0.8509803921568628
21.0	0.8627450980392157
22.0	0.8862745098039215
22.5	0.8941176470588236
23.0	0.9019607843137256
24.0	0.9098039215686275
25.0	0.9176470588235294
26.0	0.9215686274509803
26.25	0.9215686274509803
27.0	0.9294117647058824
28.0	0.9333333333333333
29.0	0.9333333333333333
30.0	0.9333333333333333
31.383333333333333	0.9372549019607844
