# Supplementary material for: Data treatment methods for real-time colorimetric loop-mediated isothermal amplification reactions
Source: Sci Rep. 2023 Sep 1;13:14397. doi: 10.1038/s41598-023-40737-x (PMC10474118; doi:10.1038/s41598-023-40737-x)
Supplement: Supplementary file 1 — Supplementary Information 1. [file 41598_2023_40737_MOESM1_ESM.zip › Curves/0000007653_UQ6OX_SW001__07653.csv]

Tempo	Green3
0.0	0.8392156862745099
1.0	0.8588235294117648
2.0	0.8588235294117647
3.0	0.8549019607843138
3.75	0.8509803921568628
4.0	0.8509803921568627
5.0	0.8470588235294118
6.0	0.8392156862745098
7.0	0.835294117647059
7.5	0.8352941176470589
8.0	0.8313725490196079
9.0	0.8313725490196079
10.0	0.8235294117647058
11.0	0.8196078431372549
11.25	0.8196078431372549
12.0	0.8196078431372549
13.0	0.8196078431372549
14.0	0.8313725490196079
15.0	0.8470588235294119
16.0	0.8705882352941176
17.0	0.8862745098039214
18.0	0.8980392156862744
18.75	0.9098039215686273
19.0	0.9137254901960783
20.0	0.9372549019607843
21.0	0.9529411764705881
22.0	0.9607843137254902
22.5	0.9647058823529411
23.0	0.9686274509803922
24.0	0.972549019607843
25.0	0.9764705882352942
26.0	0.9764705882352942
26.25	0.9764705882352942
27.0	0.9803921568627453
28.0	0.9803921568627453
29.0	0.984313725490196
30.0	0.9882352941176471
31.983333333333334	1.0
