# Supplementary material for: Data treatment methods for real-time colorimetric loop-mediated isothermal amplification reactions
Source: Sci Rep. 2023 Sep 1;13:14397. doi: 10.1038/s41598-023-40737-x (PMC10474118; doi:10.1038/s41598-023-40737-x)
Supplement: Supplementary file 1 — Supplementary Information 1. [file 41598_2023_40737_MOESM1_ESM.zip › Curves/0000007655_P3W3L_SW001__07655.csv]

Tempo	Green3
0.0	0.831372549019608
1.0	0.8078431372549022
2.0	0.807843137254902
3.0	0.796078431372549
3.75	0.788235294117647
4.0	0.788235294117647
5.0	0.7803921568627451
6.0	0.7764705882352942
7.0	0.7725490196078431
7.5	0.7686274509803922
8.0	0.7686274509803922
9.0	0.7686274509803922
10.0	0.7725490196078432
11.0	0.7882352941176469
11.25	0.796078431372549
12.0	0.807843137254902
13.0	0.8196078431372551
14.0	0.8313725490196081
15.0	0.83921568627451
16.0	0.8470588235294119
17.0	0.850980392156863
18.0	0.8627450980392158
18.75	0.8784313725490196
19.0	0.8823529411764705
20.0	0.8980392156862744
21.0	0.8980392156862744
22.0	0.9019607843137255
22.5	0.9098039215686274
23.0	0.9058823529411764
24.0	0.9098039215686273
25.0	0.9098039215686273
26.0	0.9098039215686273
26.25	0.9098039215686273
27.0	0.9137254901960784
28.0	0.9137254901960784
29.0	0.9137254901960783
30.0	0.9137254901960783
31.566666666666666	0.9176470588235293
