# Supplementary material for: Data treatment methods for real-time colorimetric loop-mediated isothermal amplification reactions
Source: Sci Rep. 2023 Sep 1;13:14397. doi: 10.1038/s41598-023-40737-x (PMC10474118; doi:10.1038/s41598-023-40737-x)
Supplement: Supplementary file 1 — Supplementary Information 1. [file 41598_2023_40737_MOESM1_ESM.zip › Curves/0000007656_KDD02_SW001__07656.csv]

Tempo	Green3
0.0	0.9058823529411765
1.0	0.9137254901960784
2.0	0.9098039215686275
3.0	0.9019607843137256
3.75	0.8941176470588237
4.0	0.8941176470588237
5.0	0.8901960784313725
6.0	0.8862745098039214
7.0	0.8823529411764706
7.5	0.8823529411764706
8.0	0.8823529411764706
9.0	0.8784313725490196
10.0	0.8784313725490196
11.0	0.8901960784313725
11.25	0.8941176470588237
12.0	0.9058823529411766
13.0	0.9176470588235294
14.0	0.9254901960784314
15.0	0.9333333333333335
16.0	0.9372549019607844
17.0	0.9450980392156864
18.0	0.9490196078431372
18.75	0.9529411764705882
19.0	0.9529411764705882
20.0	0.9607843137254903
21.0	0.9725490196078432
22.0	0.9803921568627452
22.5	0.9843137254901962
23.0	0.9882352941176471
24.0	0.9882352941176472
25.0	0.9921568627450981
26.0	0.9921568627450981
26.25	0.9921568627450981
27.0	0.9921568627450982
28.0	0.9921568627450981
29.0	0.9960784313725491
30.0	0.9960784313725491
31.766666666666666	1.0
