# Supplementary material for: Data treatment methods for real-time colorimetric loop-mediated isothermal amplification reactions
Source: Sci Rep. 2023 Sep 1;13:14397. doi: 10.1038/s41598-023-40737-x (PMC10474118; doi:10.1038/s41598-023-40737-x)
Supplement: Supplementary file 1 — Supplementary Information 1. [file 41598_2023_40737_MOESM1_ESM.zip › Curves/0000007657_HPB6T_SW001__07657.csv]

Tempo	Green3
0.0	0.7686274509803921
1.0	0.807843137254902
2.0	0.7921568627450978
3.0	0.780392156862745
3.75	0.7686274509803921
4.0	0.7686274509803919
5.0	0.756862745098039
6.0	0.752941176470588
7.0	0.749019607843137
7.5	0.749019607843137
8.0	0.7450980392156861
9.0	0.7450980392156861
10.0	0.7411764705882351
11.0	0.7411764705882352
11.25	0.7450980392156861
12.0	0.7450980392156861
13.0	0.7568627450980391
14.0	0.780392156862745
15.0	0.8039215686274509
16.0	0.8235294117647058
17.0	0.8352941176470589
18.0	0.8549019607843136
18.75	0.8705882352941176
19.0	0.8784313725490195
20.0	0.9019607843137257
21.0	0.9137254901960786
22.0	0.9215686274509806
22.5	0.9254901960784316
23.0	0.9254901960784315
24.0	0.9333333333333335
25.0	0.9333333333333336
26.0	0.9411764705882355
26.25	0.9411764705882355
27.0	0.9411764705882355
28.0	0.9490196078431374
29.0	0.9490196078431374
30.0	0.9490196078431374
31.366666666666667	0.9529411764705884
