# Supplementary material for: Data treatment methods for real-time colorimetric loop-mediated isothermal amplification reactions
Source: Sci Rep. 2023 Sep 1;13:14397. doi: 10.1038/s41598-023-40737-x (PMC10474118; doi:10.1038/s41598-023-40737-x)
Supplement: Supplementary file 1 — Supplementary Information 1. [file 41598_2023_40737_MOESM1_ESM.zip › Curves/0000007659_RH4EF_SW001__07659.csv]

Tempo	Green3
0.0	0.7215686274509806
1.0	0.7686274509803922
2.0	0.7490196078431374
3.0	0.7411764705882354
3.75	0.7294117647058823
4.0	0.7294117647058823
5.0	0.7254901960784313
6.0	0.7176470588235295
7.0	0.7137254901960786
7.5	0.7098039215686276
8.0	0.7098039215686276
9.0	0.7058823529411766
10.0	0.7058823529411766
11.0	0.7019607843137254
11.25	0.7019607843137254
12.0	0.7019607843137254
13.0	0.7058823529411766
14.0	0.7137254901960786
15.0	0.7333333333333333
16.0	0.7490196078431374
17.0	0.7686274509803923
18.0	0.7803921568627452
18.75	0.788235294117647
19.0	0.792156862745098
20.0	0.807843137254902
21.0	0.8274509803921567
22.0	0.8392156862745099
22.5	0.8431372549019608
23.0	0.8470588235294119
24.0	0.8549019607843138
25.0	0.8588235294117647
26.0	0.8627450980392157
26.25	0.8627450980392157
27.0	0.8666666666666665
28.0	0.8705882352941176
29.0	0.8705882352941176
30.0	0.8705882352941176
31.55	0.8705882352941176
