# Supplementary material for: Data treatment methods for real-time colorimetric loop-mediated isothermal amplification reactions
Source: Sci Rep. 2023 Sep 1;13:14397. doi: 10.1038/s41598-023-40737-x (PMC10474118; doi:10.1038/s41598-023-40737-x)
Supplement: Supplementary file 1 — Supplementary Information 1. [file 41598_2023_40737_MOESM1_ESM.zip › Curves/000000765A_AYKFG_SW001__0765A.csv]

Tempo	Green3
0.0	0.8313725490196078
1.0	0.8588235294117647
2.0	0.8470588235294119
3.0	0.8470588235294119
3.75	0.835294117647059
4.0	0.835294117647059
5.0	0.8274509803921568
6.0	0.8196078431372549
7.0	0.8156862745098039
7.5	0.8156862745098039
8.0	0.8156862745098039
9.0	0.8117647058823529
10.0	0.8196078431372548
11.0	0.8313725490196079
11.25	0.8352941176470589
12.0	0.8470588235294119
13.0	0.8627450980392156
14.0	0.8705882352941176
15.0	0.8823529411764705
16.0	0.8862745098039213
17.0	0.8941176470588235
18.0	0.9137254901960785
18.75	0.9215686274509804
19.0	0.9294117647058824
20.0	0.9294117647058824
21.0	0.9333333333333333
22.0	0.9333333333333333
22.5	0.9372549019607844
23.0	0.9411764705882353
24.0	0.9411764705882353
25.0	0.9411764705882353
26.0	0.9411764705882354
26.25	0.9411764705882353
27.0	0.9411764705882353
28.0	0.9450980392156862
29.0	0.9450980392156862
30.0	0.9450980392156862
31.616666666666667	0.9450980392156864
