# Supplementary material for: Data treatment methods for real-time colorimetric loop-mediated isothermal amplification reactions
Source: Sci Rep. 2023 Sep 1;13:14397. doi: 10.1038/s41598-023-40737-x (PMC10474118; doi:10.1038/s41598-023-40737-x)
Supplement: Supplementary file 1 — Supplementary Information 1. [file 41598_2023_40737_MOESM1_ESM.zip › Curves/000000765B_S98Z1_SW001__0765B.csv]

Tempo	Green3
0.0	0.8549019607843136
1.0	0.8901960784313725
2.0	0.8862745098039215
3.0	0.8784313725490196
3.75	0.8705882352941177
4.0	0.8705882352941177
5.0	0.8666666666666667
6.0	0.8627450980392157
7.0	0.8588235294117648
7.5	0.8588235294117648
8.0	0.8588235294117648
9.0	0.8549019607843138
10.0	0.8627450980392157
11.0	0.8784313725490196
11.25	0.8823529411764706
12.0	0.8941176470588237
13.0	0.9098039215686275
14.0	0.9215686274509804
15.0	0.9294117647058824
16.0	0.9372549019607843
17.0	0.9450980392156862
18.0	0.9568627450980393
18.75	0.9647058823529413
19.0	0.9647058823529413
20.0	0.9686274509803923
21.0	0.9686274509803922
22.0	0.9686274509803923
22.5	0.9725490196078432
23.0	0.9725490196078432
24.0	0.9725490196078432
25.0	0.9725490196078432
26.0	0.9764705882352942
26.25	0.9764705882352942
27.0	0.9764705882352942
28.0	0.9803921568627452
29.0	0.9764705882352942
30.0	0.976470588235294
31.566666666666666	0.9921568627450982
