# Supplementary material for: Data treatment methods for real-time colorimetric loop-mediated isothermal amplification reactions
Source: Sci Rep. 2023 Sep 1;13:14397. doi: 10.1038/s41598-023-40737-x (PMC10474118; doi:10.1038/s41598-023-40737-x)
Supplement: Supplementary file 1 — Supplementary Information 1. [file 41598_2023_40737_MOESM1_ESM.zip › Curves/000000765D_F7BCK_SW001__0765D.csv]

Tempo	Green3
0.0	0.9176470588235293
1.0	0.9058823529411764
2.0	0.9019607843137254
3.0	0.8901960784313724
3.75	0.8823529411764706
4.0	0.8823529411764705
5.0	0.8745098039215685
6.0	0.8705882352941176
7.0	0.8666666666666666
7.5	0.8666666666666667
8.0	0.8627450980392156
9.0	0.8627450980392156
10.0	0.8627450980392156
11.0	0.8784313725490196
11.266666666666667	0.8784313725490196
12.0	0.8901960784313724
13.0	0.9058823529411764
14.0	0.9176470588235293
15.0	0.9254901960784314
15.016666666666667	0.9254901960784314
16.0	0.9333333333333333
17.0	0.9372549019607843
18.0	0.9450980392156862
18.766666666666666	0.9529411764705882
19.0	0.9568627450980391
20.0	0.972549019607843
21.0	0.9764705882352941
22.0	0.976470588235294
22.516666666666666	0.980392156862745
23.0	0.980392156862745
24.0	0.9803921568627451
25.0	0.984313725490196
26.0	0.984313725490196
26.266666666666666	0.984313725490196
27.0	0.988235294117647
28.0	0.988235294117647
29.0	0.988235294117647
30.0	0.992156862745098
30.016666666666666	0.988235294117647
31.816666666666666	0.9921568627450981
