# Supplementary material for: Data treatment methods for real-time colorimetric loop-mediated isothermal amplification reactions
Source: Sci Rep. 2023 Sep 1;13:14397. doi: 10.1038/s41598-023-40737-x (PMC10474118; doi:10.1038/s41598-023-40737-x)
Supplement: Supplementary file 1 — Supplementary Information 1. [file 41598_2023_40737_MOESM1_ESM.zip › Curves/0000007660_DG6W9_SW001__07660.csv]

Tempo	Green3
0.0	0.8274509803921568
1.0	0.8588235294117648
2.0	0.8509803921568628
3.0	0.8431372549019609
3.75	0.8392156862745099
4.0	0.8392156862745099
5.0	0.831372549019608
6.0	0.831372549019608
7.0	0.831372549019608
7.5	0.831372549019608
8.0	0.8274509803921569
9.0	0.831372549019608
10.0	0.835294117647059
11.0	0.8509803921568628
11.25	0.8509803921568628
12.0	0.8588235294117648
13.0	0.8666666666666668
14.0	0.8784313725490196
15.0	0.8862745098039215
16.0	0.8901960784313725
17.0	0.8980392156862745
18.0	0.9058823529411765
18.75	0.9176470588235293
19.0	0.9176470588235293
20.0	0.9254901960784314
21.0	0.9254901960784314
22.0	0.9294117647058823
22.5	0.9294117647058823
23.0	0.9294117647058823
24.0	0.9294117647058823
25.0	0.9294117647058823
26.0	0.9294117647058823
26.25	0.9294117647058823
27.0	0.9294117647058823
28.0	0.9294117647058823
29.0	0.9333333333333332
30.0	0.9294117647058823
31.65	0.9333333333333331
