# Supplementary material for: Data treatment methods for real-time colorimetric loop-mediated isothermal amplification reactions
Source: Sci Rep. 2023 Sep 1;13:14397. doi: 10.1038/s41598-023-40737-x (PMC10474118; doi:10.1038/s41598-023-40737-x)
Supplement: Supplementary file 1 — Supplementary Information 1. [file 41598_2023_40737_MOESM1_ESM.zip › Curves/0000007661_945IU_SW001__07661.csv]

Tempo	Green3
0.0	0.7647058823529409
1.0	0.7921568627450982
2.0	0.7843137254901961
3.0	0.7686274509803922
3.75	0.7607843137254904
4.0	0.7568627450980394
5.0	0.7490196078431375
6.0	0.7450980392156865
7.0	0.7372549019607846
7.5	0.7372549019607846
8.0	0.7372549019607846
9.0	0.7372549019607846
10.0	0.7333333333333334
11.0	0.7333333333333334
11.25	0.7333333333333334
12.0	0.7372549019607846
13.0	0.7529411764705883
14.0	0.7725490196078433
15.0	0.7921568627450981
16.0	0.8039215686274511
17.0	0.8156862745098039
18.0	0.8313725490196081
18.75	0.8431372549019609
19.0	0.847058823529412
20.0	0.8666666666666669
21.0	0.8784313725490196
22.0	0.8823529411764708
22.5	0.8862745098039218
23.0	0.8901960784313726
24.0	0.8941176470588237
25.0	0.8980392156862746
26.0	0.8980392156862746
26.25	0.8980392156862746
27.0	0.9019607843137256
28.0	0.9019607843137254
29.0	0.9019607843137256
30.0	0.9058823529411767
31.6	0.9098039215686277
