# Supplementary material for: Data treatment methods for real-time colorimetric loop-mediated isothermal amplification reactions
Source: Sci Rep. 2023 Sep 1;13:14397. doi: 10.1038/s41598-023-40737-x (PMC10474118; doi:10.1038/s41598-023-40737-x)
Supplement: Supplementary file 1 — Supplementary Information 1. [file 41598_2023_40737_MOESM1_ESM.zip › Curves/0000007662_BT6JO_SW001__07662.csv]

Tempo	Green3
0.0	0.8588235294117647
1.0	0.9019607843137256
2.0	0.8980392156862744
3.0	0.8901960784313725
3.75	0.8823529411764706
4.0	0.8823529411764706
5.0	0.8745098039215686
6.0	0.8705882352941177
7.0	0.8666666666666668
7.5	0.8666666666666667
8.0	0.8627450980392158
9.0	0.8627450980392158
10.0	0.8745098039215686
11.0	0.8941176470588237
11.25	0.8980392156862746
12.0	0.9137254901960785
13.0	0.9254901960784314
14.0	0.9372549019607843
15.0	0.9490196078431371
16.0	0.9568627450980391
17.0	0.976470588235294
18.0	0.9882352941176469
18.75	0.9882352941176469
19.0	0.9882352941176469
20.0	0.992156862745098
21.0	0.9960784313725488
22.0	0.9999999999999999
22.5	0.9999999999999999
23.0	0.9999999999999999
24.0	0.9999999999999999
25.0	0.9999999999999999
26.0	0.9999999999999999
26.25	0.9999999999999999
27.0	0.9999999999999999
28.0	0.9999999999999999
29.0	0.9999999999999999
30.0	0.9999999999999999
31.533333333333335	1.0
