# Supplementary material for: Data treatment methods for real-time colorimetric loop-mediated isothermal amplification reactions
Source: Sci Rep. 2023 Sep 1;13:14397. doi: 10.1038/s41598-023-40737-x (PMC10474118; doi:10.1038/s41598-023-40737-x)
Supplement: Supplementary file 1 — Supplementary Information 1. [file 41598_2023_40737_MOESM1_ESM.zip › Curves/0000007663_1T9Z7_SW001__07663.csv]

Tempo	Green3
0.0	0.8431372549019609
1.0	0.8745098039215686
2.0	0.8666666666666668
3.0	0.8549019607843136
3.75	0.8509803921568626
4.0	0.8470588235294119
5.0	0.8392156862745099
6.0	0.835294117647059
7.0	0.831372549019608
7.5	0.831372549019608
8.0	0.831372549019608
9.0	0.831372549019608
10.0	0.8392156862745099
11.0	0.8549019607843138
11.25	0.8627450980392156
12.0	0.8666666666666667
13.0	0.8823529411764706
14.0	0.8941176470588237
15.0	0.9019607843137255
16.0	0.9098039215686275
17.0	0.9176470588235295
18.0	0.9215686274509804
18.75	0.9294117647058824
19.0	0.9333333333333333
20.0	0.9450980392156861
21.0	0.9490196078431371
22.0	0.9529411764705881
22.5	0.9529411764705882
23.0	0.9529411764705882
24.0	0.9568627450980393
25.0	0.9568627450980393
26.0	0.9568627450980393
26.25	0.9568627450980393
27.0	0.9568627450980393
28.0	0.9568627450980393
29.0	0.9568627450980393
30.0	0.9568627450980393
31.566666666666666	0.9725490196078431
