# Supplementary material for: Data treatment methods for real-time colorimetric loop-mediated isothermal amplification reactions
Source: Sci Rep. 2023 Sep 1;13:14397. doi: 10.1038/s41598-023-40737-x (PMC10474118; doi:10.1038/s41598-023-40737-x)
Supplement: Supplementary file 1 — Supplementary Information 1. [file 41598_2023_40737_MOESM1_ESM.zip › Curves/0000007664_SBGMS_SW001__07664.csv]

Tempo	Green3
0.0	0.8392156862745099
1.0	0.8705882352941176
2.0	0.8588235294117647
3.0	0.8509803921568626
3.75	0.8470588235294116
4.0	0.8470588235294118
5.0	0.8392156862745098
6.0	0.8352941176470589
7.0	0.8352941176470589
7.5	0.8352941176470589
8.0	0.8313725490196079
9.0	0.8313725490196079
10.0	0.8392156862745098
11.0	0.8549019607843137
11.25	0.8588235294117647
12.0	0.8705882352941176
13.0	0.8862745098039214
14.0	0.8941176470588235
15.0	0.9019607843137254
16.0	0.9058823529411765
17.0	0.9176470588235294
18.0	0.9294117647058825
18.75	0.9411764705882353
19.0	0.9411764705882353
20.0	0.9450980392156864
21.0	0.9490196078431372
22.0	0.9490196078431372
22.5	0.9490196078431372
23.0	0.9529411764705882
24.0	0.9529411764705883
25.0	0.9568627450980394
26.0	0.9568627450980394
26.25	0.9568627450980394
27.0	0.9568627450980394
28.0	0.9607843137254903
29.0	0.9607843137254903
30.0	0.9607843137254903
31.5	0.9647058823529413
