# Supplementary material for: Data treatment methods for real-time colorimetric loop-mediated isothermal amplification reactions
Source: Sci Rep. 2023 Sep 1;13:14397. doi: 10.1038/s41598-023-40737-x (PMC10474118; doi:10.1038/s41598-023-40737-x)
Supplement: Supplementary file 1 — Supplementary Information 1. [file 41598_2023_40737_MOESM1_ESM.zip › Curves/0000007666_RIQDU_SW001__07666.csv]

Tempo	Green3
0.0	0.8431372549019609
1.0	0.9019607843137255
2.0	0.8862745098039215
3.0	0.8784313725490196
3.75	0.8745098039215687
4.0	0.8745098039215687
5.0	0.8666666666666668
6.0	0.8666666666666667
7.0	0.8627450980392158
7.5	0.8627450980392158
8.0	0.8588235294117647
9.0	0.8627450980392158
10.0	0.8666666666666668
11.0	0.8901960784313725
11.25	0.8941176470588235
12.0	0.9098039215686274
13.0	0.9254901960784313
14.0	0.9372549019607842
15.0	0.9450980392156861
16.0	0.9568627450980391
17.0	0.972549019607843
18.0	0.988235294117647
18.75	0.992156862745098
19.0	0.9921568627450978
20.0	0.9960784313725489
21.0	0.9999999999999999
22.0	0.9999999999999999
22.5	0.9999999999999999
23.0	0.9999999999999999
24.0	0.9999999999999999
25.0	0.9999999999999999
26.0	0.9999999999999999
26.25	0.9999999999999999
27.0	0.9999999999999999
28.0	0.9999999999999999
29.0	0.9999999999999999
30.0	0.9999999999999999
31.55	0.9999999999999999
