# Supplementary material for: Data treatment methods for real-time colorimetric loop-mediated isothermal amplification reactions
Source: Sci Rep. 2023 Sep 1;13:14397. doi: 10.1038/s41598-023-40737-x (PMC10474118; doi:10.1038/s41598-023-40737-x)
Supplement: Supplementary file 1 — Supplementary Information 1. [file 41598_2023_40737_MOESM1_ESM.zip › Curves/0000007667_P3V55_SW001__07667.csv]

Tempo	Green3
0.0	0.8039215686274509
1.0	0.8588235294117648
2.0	0.8509803921568627
3.0	0.8431372549019608
3.75	0.8509803921568628
4.0	0.835294117647059
5.0	0.8274509803921569
6.0	0.8274509803921569
7.0	0.811764705882353
7.5	0.811764705882353
8.0	0.811764705882353
9.0	0.811764705882353
10.0	0.8274509803921569
11.0	0.8431372549019608
11.25	0.8431372549019608
12.0	0.8549019607843137
13.0	0.8627450980392158
14.0	0.8705882352941177
15.0	0.8784313725490196
16.0	0.8823529411764706
17.0	0.8980392156862746
18.0	0.9176470588235295
18.75	0.9254901960784314
19.0	0.9254901960784314
20.0	0.9294117647058824
21.0	0.9372549019607843
22.0	0.9372549019607843
22.5	0.9411764705882353
23.0	0.9411764705882353
24.0	0.9411764705882354
25.0	0.9450980392156862
26.0	0.9450980392156862
26.25	0.9450980392156862
27.0	0.9450980392156862
28.0	0.9450980392156862
29.0	0.9490196078431371
30.0	0.9607843137254903
31.6	0.9529411764705882
