# Supplementary material for: Data treatment methods for real-time colorimetric loop-mediated isothermal amplification reactions
Source: Sci Rep. 2023 Sep 1;13:14397. doi: 10.1038/s41598-023-40737-x (PMC10474118; doi:10.1038/s41598-023-40737-x)
Supplement: Supplementary file 1 — Supplementary Information 1. [file 41598_2023_40737_MOESM1_ESM.zip › Curves/0000007668_JOWSA_SW001__07668.csv]

Tempo	Green3
0.0	0.8627450980392156
1.0	0.8549019607843138
2.0	0.8470588235294119
3.0	0.8392156862745099
3.75	0.8352941176470589
4.0	0.8352941176470589
5.0	0.8274509803921567
6.0	0.8235294117647058
7.0	0.8196078431372549
7.5	0.8196078431372549
8.0	0.8196078431372549
9.0	0.8196078431372549
10.0	0.8274509803921567
11.0	0.8392156862745098
11.25	0.8431372549019608
12.0	0.8549019607843138
13.0	0.8705882352941176
14.0	0.8823529411764703
15.0	0.8901960784313723
16.0	0.8980392156862744
17.0	0.9019607843137254
18.0	0.9137254901960784
18.75	0.9254901960784314
19.0	0.9254901960784314
20.0	0.9333333333333333
21.0	0.9372549019607843
22.0	0.9372549019607843
22.5	0.9372549019607843
23.0	0.9411764705882353
24.0	0.9450980392156862
25.0	0.9450980392156861
26.0	0.9450980392156861
26.25	0.9450980392156861
27.0	0.9450980392156862
28.0	0.9450980392156861
29.0	0.9450980392156861
30.0	0.9490196078431372
31.75	0.9529411764705882
