# Supplementary material for: Data treatment methods for real-time colorimetric loop-mediated isothermal amplification reactions
Source: Sci Rep. 2023 Sep 1;13:14397. doi: 10.1038/s41598-023-40737-x (PMC10474118; doi:10.1038/s41598-023-40737-x)
Supplement: Supplementary file 1 — Supplementary Information 1. [file 41598_2023_40737_MOESM1_ESM.zip › Curves/0000007669_LO9BP_SW001__07669.csv]

Tempo	Green3
0.0	0.8117647058823532
1.0	0.8235294117647057
2.0	0.8156862745098039
3.0	0.8039215686274511
3.75	0.8039215686274511
4.0	0.8039215686274511
5.0	0.796078431372549
6.0	0.7921568627450979
7.0	0.788235294117647
7.5	0.788235294117647
8.0	0.7843137254901961
9.0	0.7843137254901961
10.0	0.7960784313725489
11.0	0.807843137254902
11.25	0.807843137254902
12.0	0.8156862745098039
13.0	0.835294117647059
14.0	0.843137254901961
15.0	0.850980392156863
16.0	0.8549019607843139
17.0	0.8627450980392158
18.0	0.8666666666666667
18.75	0.8745098039215686
19.0	0.8784313725490195
20.0	0.8941176470588235
21.0	0.9058823529411765
22.0	0.9058823529411765
22.5	0.9098039215686275
23.0	0.9098039215686275
24.0	0.9137254901960784
25.0	0.9137254901960785
26.0	0.9137254901960785
26.25	0.9137254901960785
27.0	0.9176470588235293
28.0	0.9176470588235293
29.0	0.9176470588235293
30.0	0.9176470588235293
31.8	0.9215686274509804
