# Supplementary material for: Data treatment methods for real-time colorimetric loop-mediated isothermal amplification reactions
Source: Sci Rep. 2023 Sep 1;13:14397. doi: 10.1038/s41598-023-40737-x (PMC10474118; doi:10.1038/s41598-023-40737-x)
Supplement: Supplementary file 1 — Supplementary Information 1. [file 41598_2023_40737_MOESM1_ESM.zip › Curves/000000766A_FNOWX_SW001__0766A.csv]

Tempo	Green3
0.0	0.8588235294117647
1.0	0.8705882352941176
2.0	0.8666666666666667
3.0	0.8549019607843138
3.75	0.8509803921568627
4.0	0.8509803921568627
5.0	0.8470588235294119
6.0	0.8431372549019608
7.0	0.8392156862745099
7.5	0.835294117647059
8.0	0.835294117647059
9.0	0.835294117647059
10.0	0.8431372549019608
11.0	0.8588235294117648
11.25	0.8588235294117648
12.0	0.8745098039215686
13.0	0.8862745098039215
14.0	0.8941176470588236
15.0	0.9019607843137255
15.016666666666667	0.9019607843137255
16.0	0.9098039215686275
17.0	0.9137254901960785
18.0	0.9176470588235294
18.766666666666666	0.9215686274509804
19.0	0.9254901960784314
20.0	0.9411764705882354
21.0	0.9568627450980393
22.0	0.9607843137254903
22.516666666666666	0.9607843137254903
23.0	0.9607843137254903
24.0	0.9686274509803922
25.0	0.9647058823529412
26.0	0.9647058823529413
26.266666666666666	0.9686274509803922
29.0	0.9686274509803922
30.0	0.9686274509803922
30.016666666666666	0.9686274509803922
31.683333333333334	0.9686274509803923
