# Supplementary material for: Data treatment methods for real-time colorimetric loop-mediated isothermal amplification reactions
Source: Sci Rep. 2023 Sep 1;13:14397. doi: 10.1038/s41598-023-40737-x (PMC10474118; doi:10.1038/s41598-023-40737-x)
Supplement: Supplementary file 1 — Supplementary Information 1. [file 41598_2023_40737_MOESM1_ESM.zip › Curves/000000766C_TG9XF_SW001__0766C.csv]

Tempo	Green3
0.0	0.8156862745098039
1.0	0.8705882352941177
2.0	0.8588235294117647
3.0	0.8470588235294119
3.75	0.8431372549019608
4.0	0.8431372549019608
5.0	0.831372549019608
6.0	0.8274509803921568
7.0	0.8235294117647058
7.5	0.8235294117647058
8.0	0.819607843137255
9.0	0.819607843137255
10.0	0.831372549019608
11.0	0.8470588235294118
11.25	0.8549019607843137
12.0	0.8666666666666668
13.0	0.8784313725490196
14.0	0.8862745098039215
15.0	0.8941176470588236
16.0	0.9019607843137255
17.0	0.9137254901960783
18.0	0.9294117647058822
18.75	0.9372549019607842
19.0	0.9411764705882352
20.0	0.9411764705882352
21.0	0.9450980392156861
22.0	0.949019607843137
22.5	0.949019607843137
23.0	0.949019607843137
24.0	0.9529411764705881
25.0	0.9529411764705881
26.0	0.9529411764705881
26.25	0.9529411764705881
27.0	0.9529411764705881
28.0	0.9568627450980391
29.0	0.9568627450980391
30.0	0.9568627450980391
31.25	0.9568627450980393
