# Supplementary material for: Data treatment methods for real-time colorimetric loop-mediated isothermal amplification reactions
Source: Sci Rep. 2023 Sep 1;13:14397. doi: 10.1038/s41598-023-40737-x (PMC10474118; doi:10.1038/s41598-023-40737-x)
Supplement: Supplementary file 1 — Supplementary Information 1. [file 41598_2023_40737_MOESM1_ESM.zip › Curves/000000766D_89U08_SW001__0766D.csv]

Tempo	Green3
0.0	0.792156862745098
1.0	0.835294117647059
2.0	0.8156862745098039
3.0	0.807843137254902
3.75	0.8039215686274511
4.0	0.8000000000000002
5.0	0.7921568627450979
6.0	0.7882352941176469
7.0	0.784313725490196
7.5	0.7843137254901961
8.0	0.7803921568627451
9.0	0.7803921568627451
10.0	0.7803921568627451
11.0	0.7803921568627451
11.25	0.7803921568627451
12.0	0.7882352941176469
13.0	0.803921568627451
14.0	0.8196078431372551
15.0	0.8392156862745099
16.0	0.8549019607843139
17.0	0.8627450980392158
18.0	0.8784313725490197
18.75	0.8901960784313725
19.0	0.8941176470588237
20.0	0.9058823529411765
21.0	0.9137254901960784
22.0	0.9176470588235293
22.5	0.9176470588235293
23.0	0.9215686274509804
24.0	0.9215686274509804
25.0	0.9254901960784315
26.0	0.9254901960784315
26.25	0.9294117647058824
27.0	0.9294117647058824
28.0	0.9333333333333333
29.0	0.9333333333333333
30.0	0.9333333333333335
31.883333333333333	0.9411764705882353
