# Supplementary material for: Data treatment methods for real-time colorimetric loop-mediated isothermal amplification reactions
Source: Sci Rep. 2023 Sep 1;13:14397. doi: 10.1038/s41598-023-40737-x (PMC10474118; doi:10.1038/s41598-023-40737-x)
Supplement: Supplementary file 1 — Supplementary Information 1. [file 41598_2023_40737_MOESM1_ESM.zip › Curves/000000766E_TL3GY_SW001__0766E.csv]

Tempo	Green3
0.0	0.7803921568627451
1.0	0.8431372549019609
2.0	0.8274509803921569
3.0	0.8196078431372549
3.75	0.8117647058823529
4.0	0.8117647058823529
5.0	0.8000000000000002
6.0	0.7960784313725489
7.0	0.7960784313725489
7.5	0.7921568627450979
8.0	0.7921568627450979
9.0	0.7882352941176469
10.0	0.7882352941176469
11.0	0.7921568627450979
11.25	0.7960784313725489
12.0	0.8078431372549021
13.0	0.8235294117647057
14.0	0.8431372549019608
15.0	0.8588235294117648
16.0	0.8705882352941177
17.0	0.8823529411764706
18.0	0.9019607843137255
18.75	0.9137254901960785
19.0	0.9176470588235294
20.0	0.9254901960784315
21.0	0.9294117647058824
22.0	0.9372549019607843
22.5	0.9372549019607843
23.0	0.9372549019607843
24.0	0.9411764705882354
25.0	0.9450980392156862
26.0	0.9450980392156862
26.25	0.9450980392156862
27.0	0.9490196078431372
28.0	0.9490196078431372
29.0	0.9490196078431372
30.0	0.9490196078431372
31.366666666666667	0.9529411764705882
