# Supplementary material for: Data treatment methods for real-time colorimetric loop-mediated isothermal amplification reactions
Source: Sci Rep. 2023 Sep 1;13:14397. doi: 10.1038/s41598-023-40737-x (PMC10474118; doi:10.1038/s41598-023-40737-x)
Supplement: Supplementary file 1 — Supplementary Information 1. [file 41598_2023_40737_MOESM1_ESM.zip › Curves/000000766F_CGYFA_SW001__0766F.csv]

Tempo	Green3
0.0	0.8470588235294119
1.0	0.8627450980392157
2.0	0.8549019607843138
3.0	0.8470588235294119
3.75	0.8431372549019608
4.0	0.8392156862745099
5.0	0.835294117647059
6.0	0.8274509803921568
7.0	0.8235294117647058
7.5	0.8235294117647058
8.0	0.8196078431372549
9.0	0.8196078431372549
10.0	0.8235294117647058
11.0	0.835294117647059
11.25	0.8392156862745099
12.0	0.8549019607843138
13.0	0.8745098039215686
14.0	0.8901960784313725
15.0	0.9058823529411765
16.0	0.9137254901960785
17.0	0.9411764705882353
18.0	0.9568627450980393
18.75	0.9647058823529413
19.0	0.9647058823529413
20.0	0.9725490196078432
21.0	0.9764705882352943
22.0	0.9764705882352942
22.5	0.9803921568627452
23.0	0.9803921568627453
24.0	0.9803921568627451
25.0	0.9843137254901959
26.0	0.9843137254901959
26.25	0.9843137254901959
27.0	0.9882352941176471
28.0	0.9882352941176471
29.0	0.9882352941176471
30.0	0.9882352941176471
31.783333333333335	0.996078431372549
