# Supplementary material for: Data treatment methods for real-time colorimetric loop-mediated isothermal amplification reactions
Source: Sci Rep. 2023 Sep 1;13:14397. doi: 10.1038/s41598-023-40737-x (PMC10474118; doi:10.1038/s41598-023-40737-x)
Supplement: Supplementary file 1 — Supplementary Information 1. [file 41598_2023_40737_MOESM1_ESM.zip › Curves/0000007670_K857Z_SW001__07670.csv]

Tempo	Green3
0.0	0.7764705882352941
1.0	0.8196078431372548
2.0	0.8117647058823529
3.0	0.7999999999999999
3.75	0.796078431372549
4.0	0.792156862745098
5.0	0.7843137254901961
6.0	0.7843137254901961
7.0	0.7764705882352942
7.5	0.7764705882352942
8.0	0.7725490196078432
9.0	0.776470588235294
10.0	0.780392156862745
11.0	0.7960784313725489
11.25	0.8039215686274509
12.0	0.811764705882353
13.0	0.8274509803921568
14.0	0.8431372549019609
15.0	0.8509803921568628
16.0	0.8588235294117647
17.0	0.8705882352941174
18.0	0.8901960784313724
18.75	0.8980392156862746
19.0	0.8980392156862746
20.0	0.9058823529411765
21.0	0.9058823529411765
22.0	0.9019607843137254
22.5	0.9058823529411765
23.0	0.9019607843137255
24.0	0.9058823529411765
25.0	0.9098039215686274
26.0	0.9098039215686273
26.25	0.9098039215686273
27.0	0.9137254901960783
28.0	0.9137254901960783
29.0	0.9137254901960783
30.0	0.9176470588235293
31.75	0.9176470588235296
