# Supplementary material for: Data treatment methods for real-time colorimetric loop-mediated isothermal amplification reactions
Source: Sci Rep. 2023 Sep 1;13:14397. doi: 10.1038/s41598-023-40737-x (PMC10474118; doi:10.1038/s41598-023-40737-x)
Supplement: Supplementary file 1 — Supplementary Information 1. [file 41598_2023_40737_MOESM1_ESM.zip › Curves/0000007671_3DSP0_SW001__07671.csv]

Tempo	Green3
0.0	0.7803921568627448
1.0	0.8235294117647058
2.0	0.8156862745098041
3.0	0.8117647058823529
3.75	0.8039215686274511
4.0	0.8000000000000002
5.0	0.796078431372549
6.0	0.792156862745098
7.0	0.7882352941176471
7.5	0.7843137254901962
8.0	0.7843137254901962
9.0	0.7803921568627452
10.0	0.7764705882352942
11.0	0.7764705882352942
11.25	0.7764705882352942
12.0	0.7803921568627452
13.0	0.7921568627450981
14.0	0.8117647058823532
15.0	0.827450980392157
16.0	0.8470588235294119
17.0	0.858823529411765
18.0	0.8705882352941179
18.75	0.8823529411764708
19.0	0.8862745098039216
20.0	0.9019607843137256
21.0	0.9098039215686274
22.0	0.9176470588235293
22.5	0.9215686274509802
23.0	0.9215686274509802
24.0	0.9254901960784314
25.0	0.9294117647058825
26.0	0.9294117647058825
26.25	0.9294117647058825
27.0	0.9333333333333333
28.0	0.9333333333333333
29.0	0.9372549019607843
30.0	0.9372549019607843
31.583333333333332	0.9411764705882355
