# Supplementary material for: Data treatment methods for real-time colorimetric loop-mediated isothermal amplification reactions
Source: Sci Rep. 2023 Sep 1;13:14397. doi: 10.1038/s41598-023-40737-x (PMC10474118; doi:10.1038/s41598-023-40737-x)
Supplement: Supplementary file 1 — Supplementary Information 1. [file 41598_2023_40737_MOESM1_ESM.zip › Curves/0000007672_8QMQ7_SW001__07672.csv]

Tempo	Green3
0.0	0.8156862745098038
1.0	0.8705882352941176
2.0	0.8627450980392156
3.0	0.8470588235294118
3.75	0.8431372549019609
4.0	0.8470588235294119
5.0	0.8392156862745099
6.0	0.8313725490196079
7.0	0.8274509803921568
7.5	0.8235294117647058
8.0	0.8235294117647058
9.0	0.8196078431372549
10.0	0.8196078431372549
11.0	0.8274509803921568
11.25	0.8274509803921568
12.0	0.8392156862745099
13.0	0.8666666666666667
14.0	0.8862745098039214
15.0	0.9058823529411765
16.0	0.9176470588235294
17.0	0.9450980392156862
18.0	0.9607843137254903
18.75	0.9686274509803923
19.0	0.9686274509803923
20.0	0.9764705882352942
21.0	0.9803921568627452
22.0	0.9843137254901962
22.5	0.9843137254901962
23.0	0.9882352941176472
24.0	0.9882352941176472
25.0	0.9921568627450983
26.0	0.996078431372549
26.25	0.996078431372549
27.0	0.996078431372549
28.0	1.0
29.0	1.0
30.0	1.0
31.55	1.0
