# Supplementary material for: Data treatment methods for real-time colorimetric loop-mediated isothermal amplification reactions
Source: Sci Rep. 2023 Sep 1;13:14397. doi: 10.1038/s41598-023-40737-x (PMC10474118; doi:10.1038/s41598-023-40737-x)
Supplement: Supplementary file 1 — Supplementary Information 1. [file 41598_2023_40737_MOESM1_ESM.zip › Curves/0000007673_B6W37_SW001__07673.csv]

Tempo	Green3
0.0	0.8862745098039215
1.0	0.9333333333333335
2.0	0.9176470588235295
3.0	0.9058823529411766
3.75	0.9019607843137256
4.0	0.9019607843137256
5.0	0.8980392156862746
6.0	0.8980392156862746
7.0	0.8941176470588237
7.5	0.8941176470588237
8.0	0.8941176470588237
9.0	0.8941176470588237
10.0	0.8941176470588237
11.0	0.8980392156862748
11.25	0.8980392156862748
12.0	0.9019607843137256
13.0	0.9098039215686275
14.0	0.9254901960784315
15.0	0.9411764705882354
16.0	0.9568627450980394
17.0	0.9647058823529413
18.0	0.9803921568627452
18.75	0.9921568627450982
19.0	0.996078431372549
20.0	1.0
21.0	1.0
22.0	1.0
22.5	1.0
23.0	1.0
24.0	1.0
25.0	1.0
26.0	1.0
26.25	1.0
27.0	1.0
28.0	1.0
29.0	1.0
30.0	1.0
31.4	0.9999999999999999
