# Supplementary material for: Data treatment methods for real-time colorimetric loop-mediated isothermal amplification reactions
Source: Sci Rep. 2023 Sep 1;13:14397. doi: 10.1038/s41598-023-40737-x (PMC10474118; doi:10.1038/s41598-023-40737-x)
Supplement: Supplementary file 1 — Supplementary Information 1. [file 41598_2023_40737_MOESM1_ESM.zip › Curves/0000007674_N9HXH_SW001__07674.csv]

Tempo	Green3
0.0	0.7803921568627452
1.0	0.835294117647059
2.0	0.823529411764706
3.0	0.8117647058823529
3.75	0.8039215686274511
4.0	0.8000000000000002
5.0	0.796078431372549
6.0	0.7960784313725491
7.0	0.7882352941176471
7.5	0.7843137254901962
8.0	0.7843137254901962
9.0	0.7803921568627452
10.0	0.7803921568627452
11.0	0.7843137254901962
11.25	0.7882352941176471
12.0	0.792156862745098
13.0	0.8117647058823532
14.0	0.8352941176470592
15.0	0.8470588235294119
16.0	0.858823529411765
17.0	0.8705882352941179
18.0	0.8862745098039216
18.75	0.8980392156862746
19.0	0.9019607843137254
20.0	0.9098039215686273
21.0	0.9137254901960783
22.0	0.9215686274509804
22.5	0.9215686274509803
23.0	0.9215686274509803
24.0	0.9294117647058824
25.0	0.9294117647058824
26.0	0.9333333333333333
26.25	0.9333333333333333
27.0	0.9333333333333333
28.0	0.9333333333333333
29.0	0.9372549019607843
30.0	0.9372549019607843
31.433333333333334	0.9411764705882353
