# Supplementary material for: Data treatment methods for real-time colorimetric loop-mediated isothermal amplification reactions
Source: Sci Rep. 2023 Sep 1;13:14397. doi: 10.1038/s41598-023-40737-x (PMC10474118; doi:10.1038/s41598-023-40737-x)
Supplement: Supplementary file 1 — Supplementary Information 1. [file 41598_2023_40737_MOESM1_ESM.zip › Curves/0000007677_QKLGT_SW001__07677.csv]

Tempo	Green3
0.0	0.811764705882353
1.0	0.8431372549019608
2.0	0.8313725490196079
3.0	0.8274509803921568
3.75	0.8196078431372548
4.0	0.8196078431372548
5.0	0.8156862745098038
6.0	0.8117647058823529
7.0	0.807843137254902
7.5	0.8039215686274509
8.0	0.8039215686274509
9.0	0.7999999999999999
10.0	0.807843137254902
11.0	0.8196078431372548
11.25	0.8274509803921568
12.0	0.8431372549019608
13.0	0.8588235294117647
14.0	0.8705882352941176
15.0	0.8823529411764706
16.0	0.8901960784313724
17.0	0.9058823529411764
18.0	0.9254901960784314
18.75	0.9333333333333333
19.0	0.9333333333333333
20.0	0.9372549019607843
21.0	0.9411764705882353
22.0	0.9411764705882353
22.5	0.9450980392156862
23.0	0.9450980392156862
24.0	0.9450980392156862
25.0	0.9490196078431372
26.0	0.9490196078431372
26.25	0.9490196078431372
27.0	0.9529411764705882
28.0	0.9529411764705882
29.0	0.9529411764705882
30.0	0.9529411764705882
32.0	0.9568627450980391
