# Supplementary material for: Data treatment methods for real-time colorimetric loop-mediated isothermal amplification reactions
Source: Sci Rep. 2023 Sep 1;13:14397. doi: 10.1038/s41598-023-40737-x (PMC10474118; doi:10.1038/s41598-023-40737-x)
Supplement: Supplementary file 1 — Supplementary Information 1. [file 41598_2023_40737_MOESM1_ESM.zip › Curves/0000007678_M8E2P_SW001__07678.csv]

Tempo	Green3
0.0	0.7882352941176469
1.0	0.8352941176470589
2.0	0.8235294117647058
3.0	0.8156862745098038
3.75	0.807843137254902
4.0	0.8039215686274509
5.0	0.8
6.0	0.792156862745098
7.0	0.7882352941176469
7.5	0.7882352941176469
8.0	0.784313725490196
9.0	0.784313725490196
10.0	0.784313725490196
11.0	0.7960784313725489
11.25	0.7999999999999999
12.0	0.8117647058823529
13.0	0.831372549019608
14.0	0.8509803921568627
15.0	0.8627450980392157
16.0	0.8745098039215684
17.0	0.8862745098039214
18.0	0.9098039215686274
18.75	0.9176470588235293
19.0	0.9176470588235293
20.0	0.9294117647058824
21.0	0.9333333333333333
22.0	0.9372549019607843
22.5	0.9372549019607843
23.0	0.9411764705882353
24.0	0.9411764705882353
25.0	0.9450980392156862
26.0	0.9450980392156861
26.25	0.9490196078431372
27.0	0.9490196078431372
28.0	0.9490196078431372
29.0	0.9529411764705882
30.0	0.9529411764705882
31.7	0.9529411764705882
