# Supplementary material for: Data treatment methods for real-time colorimetric loop-mediated isothermal amplification reactions
Source: Sci Rep. 2023 Sep 1;13:14397. doi: 10.1038/s41598-023-40737-x (PMC10474118; doi:10.1038/s41598-023-40737-x)
Supplement: Supplementary file 1 — Supplementary Information 1. [file 41598_2023_40737_MOESM1_ESM.zip › Curves/0000007679_P17OR_SW001__07679.csv]

Tempo	Green3
0.0	0.8274509803921568
1.0	0.8588235294117648
2.0	0.8431372549019608
3.0	0.835294117647059
3.75	0.831372549019608
4.0	0.8274509803921567
5.0	0.8196078431372549
6.0	0.8156862745098039
7.0	0.8117647058823529
7.5	0.807843137254902
8.0	0.807843137254902
9.0	0.8039215686274511
10.0	0.8039215686274511
11.0	0.8117647058823529
11.25	0.8117647058823529
12.0	0.8274509803921568
13.0	0.8470588235294119
14.0	0.8705882352941177
15.0	0.8901960784313725
16.0	0.9019607843137255
17.0	0.9215686274509804
18.0	0.9450980392156862
18.75	0.9568627450980394
19.0	0.9568627450980394
20.0	0.9647058823529413
21.0	0.9686274509803923
22.0	0.9725490196078432
22.5	0.9725490196078432
23.0	0.9764705882352942
24.0	0.9803921568627452
25.0	0.9882352941176472
26.0	0.9921568627450982
26.25	0.9921568627450982
27.0	0.9921568627450982
28.0	0.9960784313725491
29.0	0.996078431372549
30.0	0.9960784313725491
31.75	1.0
