# Supplementary material for: Data treatment methods for real-time colorimetric loop-mediated isothermal amplification reactions
Source: Sci Rep. 2023 Sep 1;13:14397. doi: 10.1038/s41598-023-40737-x (PMC10474118; doi:10.1038/s41598-023-40737-x)
Supplement: Supplementary file 1 — Supplementary Information 1. [file 41598_2023_40737_MOESM1_ESM.zip › Curves/000000767A_SFPIA_SW001__0767A.csv]

Tempo	Green3
0.0	0.8196078431372551
1.0	0.7960784313725489
2.0	0.7882352941176467
3.0	0.784313725490196
3.75	0.7803921568627449
4.0	0.7803921568627449
5.0	0.7764705882352939
6.0	0.772549019607843
7.0	0.7686274509803921
7.5	0.764705882352941
8.0	0.7607843137254902
9.0	0.7568627450980391
10.0	0.7490196078431373
11.0	0.7450980392156863
11.25	0.7450980392156863
12.0	0.7450980392156863
13.0	0.7568627450980391
14.0	0.7764705882352938
15.0	0.7960784313725489
16.0	0.8117647058823528
17.0	0.8274509803921566
18.0	0.8392156862745097
18.766666666666666	0.8549019607843137
19.0	0.8588235294117645
20.0	0.8823529411764703
21.0	0.8901960784313724
22.0	0.8980392156862744
22.516666666666666	0.9019607843137254
23.0	0.9058823529411764
24.0	0.9098039215686274
25.0	0.9137254901960784
26.0	0.9176470588235294
26.266666666666666	0.9176470588235294
27.0	0.9176470588235294
28.0	0.9215686274509803
29.0	0.9215686274509803
30.0	0.9215686274509803
30.016666666666666	0.9215686274509802
31.683333333333334	0.9254901960784314
