# Supplementary material for: Data treatment methods for real-time colorimetric loop-mediated isothermal amplification reactions
Source: Sci Rep. 2023 Sep 1;13:14397. doi: 10.1038/s41598-023-40737-x (PMC10474118; doi:10.1038/s41598-023-40737-x)
Supplement: Supplementary file 1 — Supplementary Information 1. [file 41598_2023_40737_MOESM1_ESM.zip › Curves/000000767C_EDHC2_SW001__0767C.csv]

Tempo	Green3
0.0	0.7607843137254902
1.0	0.8156862745098037
2.0	0.807843137254902
3.0	0.7999999999999999
3.75	0.7960784313725486
4.0	0.7960784313725486
5.0	0.7882352941176467
6.0	0.7803921568627448
7.0	0.7764705882352938
7.5	0.7764705882352938
8.0	0.7725490196078428
9.0	0.7686274509803919
10.0	0.7607843137254899
11.0	0.756862745098039
11.25	0.7607843137254899
12.0	0.756862745098039
13.0	0.7647058823529409
14.0	0.7725490196078428
15.0	0.7921568627450977
16.0	0.8117647058823527
17.0	0.8313725490196079
18.0	0.8470588235294118
18.75	0.8549019607843137
19.0	0.8627450980392156
20.0	0.8823529411764707
21.0	0.9058823529411766
22.0	0.9176470588235295
22.5	0.9215686274509804
23.0	0.9254901960784315
24.0	0.9333333333333336
25.0	0.9372549019607845
26.0	0.9411764705882355
26.25	0.9450980392156865
27.0	0.9450980392156865
28.0	0.9450980392156865
29.0	0.9490196078431373
30.0	0.9529411764705884
31.95	0.9529411764705884
