# Supplementary material for: Data treatment methods for real-time colorimetric loop-mediated isothermal amplification reactions
Source: Sci Rep. 2023 Sep 1;13:14397. doi: 10.1038/s41598-023-40737-x (PMC10474118; doi:10.1038/s41598-023-40737-x)
Supplement: Supplementary file 1 — Supplementary Information 1. [file 41598_2023_40737_MOESM1_ESM.zip › Curves/0000007682_E145R_SW001__07682.csv]

Tempo	Green3
0.0	0.807843137254902
1.0	0.835294117647059
2.0	0.8196078431372548
3.0	0.8117647058823529
3.75	0.803921568627451
4.0	0.803921568627451
5.0	0.7960784313725491
6.0	0.7882352941176471
7.0	0.7803921568627452
7.5	0.7803921568627452
8.0	0.7803921568627452
9.0	0.7764705882352942
10.0	0.7803921568627452
11.0	0.7725490196078432
11.25	0.7764705882352942
12.0	0.7764705882352942
13.0	0.7882352941176469
14.0	0.8039215686274509
15.0	0.8196078431372549
15.016666666666667	0.823529411764706
16.0	0.8392156862745098
17.0	0.8549019607843137
18.0	0.8666666666666666
18.766666666666666	0.8823529411764705
19.0	0.8862745098039214
20.0	0.9098039215686273
21.0	0.9215686274509803
22.0	0.9294117647058824
22.516666666666666	0.9294117647058824
23.0	0.9372549019607843
24.0	0.9411764705882353
25.0	0.9411764705882353
26.0	0.9450980392156862
26.266666666666666	0.9450980392156862
27.0	0.9490196078431372
28.0	0.9490196078431372
29.0	0.9529411764705882
30.0	0.9529411764705882
30.016666666666666	0.9529411764705882
31.866666666666667	0.9568627450980391
