# Supplementary material for: Data treatment methods for real-time colorimetric loop-mediated isothermal amplification reactions
Source: Sci Rep. 2023 Sep 1;13:14397. doi: 10.1038/s41598-023-40737-x (PMC10474118; doi:10.1038/s41598-023-40737-x)
Supplement: Supplementary file 1 — Supplementary Information 1. [file 41598_2023_40737_MOESM1_ESM.zip › Curves/0000007683_60JLG_SW001__07683.csv]

Tempo	Green3
0.0	0.7176470588235293
1.0	0.7764705882352939
2.0	0.7568627450980391
3.0	0.7411764705882351
3.75	0.7294117647058822
4.0	0.7294117647058822
5.0	0.7176470588235293
6.0	0.7137254901960783
7.0	0.7098039215686274
7.5	0.7058823529411764
8.0	0.7058823529411764
9.0	0.7019607843137252
10.0	0.7019607843137252
11.0	0.7019607843137252
11.25	0.7019607843137252
12.0	0.6980392156862743
13.0	0.7058823529411765
14.0	0.7254901960784312
15.0	0.7490196078431373
16.0	0.7686274509803922
17.0	0.784313725490196
18.0	0.7999999999999999
18.75	0.8196078431372547
19.0	0.8274509803921566
20.0	0.8470588235294118
21.0	0.8627450980392155
22.0	0.8705882352941174
22.5	0.8745098039215684
23.0	0.8745098039215684
24.0	0.8784313725490194
25.0	0.8862745098039214
26.0	0.8862745098039214
26.25	0.8901960784313723
27.0	0.8901960784313723
28.0	0.8901960784313724
29.0	0.8980392156862744
30.0	0.8980392156862745
31.866666666666667	0.8941176470588235
