# Supplementary material for: Data treatment methods for real-time colorimetric loop-mediated isothermal amplification reactions
Source: Sci Rep. 2023 Sep 1;13:14397. doi: 10.1038/s41598-023-40737-x (PMC10474118; doi:10.1038/s41598-023-40737-x)
Supplement: Supplementary file 1 — Supplementary Information 1. [file 41598_2023_40737_MOESM1_ESM.zip › Curves/0000007685_QJH0G_SW001__07685.csv]

Tempo	Green3
0.0	0.764705882352941
1.0	0.7882352941176467
2.0	0.7764705882352938
3.0	0.7647058823529412
3.75	0.7568627450980394
4.0	0.7529411764705883
5.0	0.7490196078431376
6.0	0.7450980392156865
7.0	0.7411764705882355
7.5	0.7411764705882354
8.0	0.7372549019607846
9.0	0.7333333333333334
10.0	0.7372549019607846
11.0	0.7450980392156865
11.25	0.7450980392156865
12.0	0.7607843137254904
13.0	0.7843137254901957
14.0	0.7999999999999998
15.0	0.8156862745098037
16.0	0.8235294117647057
17.0	0.8431372549019608
18.0	0.8666666666666666
18.75	0.8784313725490195
19.0	0.8823529411764705
20.0	0.8862745098039214
21.0	0.8901960784313726
22.0	0.8941176470588237
22.5	0.8941176470588237
23.0	0.8941176470588237
24.0	0.8980392156862746
25.0	0.8980392156862746
26.0	0.9019607843137256
26.25	0.9019607843137256
27.0	0.9019607843137256
28.0	0.9058823529411766
29.0	0.9058823529411766
30.0	0.9098039215686275
32.06666666666667	0.9019607843137256
