# Supplementary material for: Data treatment methods for real-time colorimetric loop-mediated isothermal amplification reactions
Source: Sci Rep. 2023 Sep 1;13:14397. doi: 10.1038/s41598-023-40737-x (PMC10474118; doi:10.1038/s41598-023-40737-x)
Supplement: Supplementary file 1 — Supplementary Information 1. [file 41598_2023_40737_MOESM1_ESM.zip › Curves/0000007686_69N9F_SW001__07686.csv]

Tempo	Green3
0.0	0.7490196078431376
1.0	0.7999999999999998
2.0	0.7960784313725489
3.0	0.7921568627450979
3.75	0.7921568627450979
4.0	0.7882352941176469
5.0	0.7882352941176469
6.0	0.7803921568627449
7.0	0.7803921568627449
7.5	0.7764705882352938
8.0	0.772549019607843
9.0	0.7686274509803921
10.0	0.7647058823529411
11.0	0.7568627450980391
11.25	0.7568627450980391
12.0	0.76078431372549
12.0	0.76078431372549
13.0	0.7725490196078428
14.0	0.7921568627450978
15.0	0.8117647058823528
16.0	0.8235294117647056
17.0	0.8392156862745097
18.0	0.8470588235294116
18.75	0.8627450980392155
19.0	0.8666666666666666
20.0	0.8862745098039215
21.0	0.8941176470588235
22.0	0.9019607843137254
22.5	0.9019607843137254
23.0	0.9058823529411765
24.0	0.9098039215686274
25.0	0.9137254901960784
26.0	0.9137254901960784
26.25	0.9137254901960784
27.0	0.9176470588235294
28.0	0.9215686274509803
29.0	0.9215686274509803
30.0	0.9215686274509803
31.5	0.9294117647058824
