# Supplementary material for: Data treatment methods for real-time colorimetric loop-mediated isothermal amplification reactions
Source: Sci Rep. 2023 Sep 1;13:14397. doi: 10.1038/s41598-023-40737-x (PMC10474118; doi:10.1038/s41598-023-40737-x)
Supplement: Supplementary file 1 — Supplementary Information 1. [file 41598_2023_40737_MOESM1_ESM.zip › Curves/0000007687_COSZ4_SW001__07687.csv]

Tempo	Green3
0.0	0.8039215686274512
1.0	0.8470588235294118
2.0	0.8392156862745099
3.0	0.8274509803921569
3.75	0.8196078431372549
4.0	0.8196078431372549
5.0	0.8117647058823529
6.0	0.8039215686274511
7.0	0.7960784313725489
7.5	0.7921568627450979
8.0	0.7921568627450979
9.0	0.788235294117647
10.0	0.7882352941176469
11.0	0.7882352941176469
11.25	0.7882352941176469
12.0	0.7921568627450979
13.0	0.807843137254902
14.0	0.8274509803921568
15.0	0.8470588235294118
16.0	0.8627450980392156
17.0	0.8784313725490196
18.0	0.8941176470588237
18.75	0.9058823529411765
19.0	0.9098039215686273
20.0	0.9294117647058824
21.0	0.9372549019607843
22.0	0.9411764705882353
22.5	0.9450980392156864
23.0	0.9490196078431372
24.0	0.9529411764705882
25.0	0.956862745098039
26.0	0.956862745098039
26.25	0.956862745098039
27.0	0.9607843137254901
28.0	0.9607843137254901
29.0	0.9607843137254901
30.0	0.9647058823529412
31.883333333333333	0.968627450980392
