# Supplementary material for: Data treatment methods for real-time colorimetric loop-mediated isothermal amplification reactions
Source: Sci Rep. 2023 Sep 1;13:14397. doi: 10.1038/s41598-023-40737-x (PMC10474118; doi:10.1038/s41598-023-40737-x)
Supplement: Supplementary file 1 — Supplementary Information 1. [file 41598_2023_40737_MOESM1_ESM.zip › Curves/0000007689_IEYB8_SW001__07689.csv]

Tempo	Green3
0.0	0.76078431372549
1.0	0.7803921568627448
2.0	0.7686274509803922
3.0	0.7568627450980394
3.75	0.7529411764705884
4.0	0.7490196078431375
5.0	0.7411764705882355
6.0	0.7372549019607846
7.0	0.7333333333333334
7.5	0.7333333333333334
8.0	0.7333333333333334
8.0	0.7333333333333334
9.0	0.7333333333333334
10.0	0.7294117647058824
11.0	0.7294117647058824
11.25	0.7294117647058824
12.0	0.7294117647058824
13.0	0.7372549019607846
14.0	0.7529411764705883
15.0	0.7725490196078433
15.016666666666667	0.7764705882352942
16.0	0.7921568627450981
17.0	0.8078431372549021
18.0	0.815686274509804
18.766666666666666	0.8274509803921569
19.0	0.831372549019608
20.0	0.8509803921568629
21.0	0.8666666666666669
22.0	0.8745098039215689
22.516666666666666	0.8784313725490198
23.0	0.8784313725490196
24.0	0.8823529411764708
25.0	0.8862745098039218
26.0	0.8901960784313726
26.266666666666666	0.8901960784313726
27.0	0.8941176470588237
28.0	0.8941176470588237
29.0	0.8980392156862746
30.0	0.9019607843137256
30.016666666666666	0.9019607843137256
31.666666666666668	0.9019607843137256
