# Supplementary material for: Data treatment methods for real-time colorimetric loop-mediated isothermal amplification reactions
Source: Sci Rep. 2023 Sep 1;13:14397. doi: 10.1038/s41598-023-40737-x (PMC10474118; doi:10.1038/s41598-023-40737-x)
Supplement: Supplementary file 1 — Supplementary Information 1. [file 41598_2023_40737_MOESM1_ESM.zip › Curves/000000768A_0K771_SW001__0768A.csv]

Tempo	Green3
0.0	0.8196078431372551
1.0	0.8196078431372551
2.0	0.8000000000000003
3.0	0.7921568627450981
3.75	0.7882352941176471
4.0	0.7882352941176471
5.0	0.7843137254901962
6.0	0.7764705882352942
7.0	0.7686274509803922
7.5	0.7686274509803922
8.0	0.7647058823529413
9.0	0.7647058823529413
10.0	0.7647058823529413
11.0	0.7607843137254904
11.25	0.7607843137254904
12.0	0.7647058823529413
13.0	0.7764705882352942
14.0	0.7921568627450981
15.0	0.811764705882353
16.0	0.8313725490196082
17.0	0.843137254901961
18.0	0.8588235294117649
18.75	0.8705882352941179
19.0	0.8745098039215689
20.0	0.8941176470588237
21.0	0.9019607843137256
22.0	0.9098039215686275
22.5	0.9137254901960785
23.0	0.9137254901960785
24.0	0.9176470588235294
25.0	0.9215686274509806
26.0	0.9215686274509806
26.25	0.9215686274509806
27.0	0.9254901960784315
28.0	0.9254901960784315
29.0	0.9254901960784315
30.0	0.9254901960784315
31.95	0.9333333333333336
