# Supplementary material for: Data treatment methods for real-time colorimetric loop-mediated isothermal amplification reactions
Source: Sci Rep. 2023 Sep 1;13:14397. doi: 10.1038/s41598-023-40737-x (PMC10474118; doi:10.1038/s41598-023-40737-x)
Supplement: Supplementary file 1 — Supplementary Information 1. [file 41598_2023_40737_MOESM1_ESM.zip › Curves/000000768B_IYT51_SW001__0768B.csv]

Tempo	Green3
0.0	0.7960784313725489
1.0	0.8313725490196079
2.0	0.8196078431372549
3.0	0.8117647058823528
3.75	0.8039215686274509
4.0	0.8039215686274509
5.0	0.8000000000000002
6.0	0.7960784313725489
7.0	0.7921568627450979
7.5	0.7882352941176469
8.0	0.7882352941176469
9.0	0.7882352941176469
10.0	0.784313725490196
11.0	0.784313725490196
11.25	0.784313725490196
12.0	0.7921568627450979
13.0	0.8078431372549019
14.0	0.8235294117647058
15.0	0.8392156862745098
16.0	0.8509803921568628
17.0	0.8666666666666667
18.0	0.8784313725490195
18.766666666666666	0.8941176470588237
19.0	0.8980392156862746
20.0	0.9137254901960785
21.0	0.9215686274509803
22.0	0.9215686274509803
22.516666666666666	0.9254901960784314
23.0	0.9294117647058824
24.0	0.9294117647058824
25.0	0.9333333333333333
26.0	0.9333333333333333
26.266666666666666	0.9372549019607843
27.0	0.9372549019607843
28.0	0.9372549019607844
29.0	0.9411764705882353
30.0	0.9411764705882353
30.016666666666666	0.9411764705882353
31.816666666666666	0.9411764705882354
