# Supplementary material for: Data treatment methods for real-time colorimetric loop-mediated isothermal amplification reactions
Source: Sci Rep. 2023 Sep 1;13:14397. doi: 10.1038/s41598-023-40737-x (PMC10474118; doi:10.1038/s41598-023-40737-x)
Supplement: Supplementary file 1 — Supplementary Information 1. [file 41598_2023_40737_MOESM1_ESM.zip › Curves/000000768C_LKDAY_SW001__0768C.csv]

Tempo	Green3
0.0	0.7568627450980392
3.0	0.7960784313725489
3.75	0.7882352941176469
4.0	0.7882352941176469
5.0	0.7764705882352941
6.0	0.7725490196078432
7.0	0.7647058823529411
7.5	0.7647058823529411
8.0	0.7647058823529411
9.0	0.7568627450980392
10.0	0.7568627450980392
11.0	0.7568627450980392
11.25	0.7529411764705882
12.0	0.7568627450980392
13.0	0.7686274509803921
14.0	0.7921568627450978
15.0	0.8117647058823529
16.0	0.8313725490196079
17.0	0.8470588235294119
18.0	0.8588235294117647
18.75	0.8745098039215686
19.0	0.8784313725490196
20.0	0.8941176470588235
21.0	0.9098039215686275
22.0	0.9176470588235294
22.5	0.9215686274509804
23.0	0.9215686274509804
24.0	0.9254901960784316
25.0	0.9294117647058825
26.0	0.9333333333333335
26.25	0.9333333333333335
27.0	0.9372549019607845
28.0	0.9372549019607843
29.0	0.9411764705882353
30.0	0.9411764705882353
31.85	0.9490196078431372
