# Supplementary material for: Data treatment methods for real-time colorimetric loop-mediated isothermal amplification reactions
Source: Sci Rep. 2023 Sep 1;13:14397. doi: 10.1038/s41598-023-40737-x (PMC10474118; doi:10.1038/s41598-023-40737-x)
Supplement: Supplementary file 1 — Supplementary Information 1. [file 41598_2023_40737_MOESM1_ESM.zip › Curves/000000768D_ZWTPC_SW001__0768D.csv]

Tempo	Green3
0.0	0.7647058823529411
1.0	0.8156862745098038
2.0	0.803921568627451
3.0	0.7921568627450978
3.75	0.7843137254901962
4.0	0.784313725490196
5.0	0.776470588235294
6.0	0.7725490196078431
7.0	0.7647058823529413
7.5	0.7647058823529413
8.0	0.7607843137254904
9.0	0.7607843137254904
10.0	0.7607843137254903
11.0	0.7568627450980392
11.25	0.7607843137254903
12.0	0.7725490196078432
13.0	0.792156862745098
14.0	0.8078431372549019
15.0	0.8235294117647057
16.0	0.8392156862745099
17.0	0.8549019607843137
18.0	0.8705882352941176
18.75	0.8862745098039214
19.0	0.8901960784313724
20.0	0.8941176470588236
21.0	0.9019607843137256
22.0	0.9058823529411764
22.5	0.9098039215686273
23.0	0.9098039215686273
24.0	0.9137254901960784
25.0	0.9176470588235294
26.0	0.9176470588235293
26.25	0.9176470588235294
27.0	0.9215686274509802
28.0	0.9215686274509802
29.0	0.9254901960784314
30.0	0.9254901960784314
31.8	0.9294117647058824
