# Supplementary material for: Data treatment methods for real-time colorimetric loop-mediated isothermal amplification reactions
Source: Sci Rep. 2023 Sep 1;13:14397. doi: 10.1038/s41598-023-40737-x (PMC10474118; doi:10.1038/s41598-023-40737-x)
Supplement: Supplementary file 1 — Supplementary Information 1. [file 41598_2023_40737_MOESM1_ESM.zip › Curves/0000007690_PVCYV_SW001__07690.csv]

Tempo	Green3
0.0	0.8235294117647058
1.0	0.8549019607843138
2.0	0.8470588235294119
3.0	0.835294117647059
3.75	0.831372549019608
4.0	0.8274509803921568
5.0	0.8235294117647058
6.0	0.8156862745098039
7.0	0.8117647058823529
7.5	0.8117647058823529
8.0	0.8117647058823529
9.0	0.807843137254902
10.0	0.8117647058823529
11.0	0.8274509803921568
11.25	0.835294117647059
12.0	0.8470588235294119
13.0	0.8705882352941177
14.0	0.8862745098039215
15.0	0.9019607843137256
16.0	0.9098039215686275
17.0	0.9372549019607844
18.0	0.9568627450980393
18.75	0.9647058823529413
19.0	0.9647058823529413
20.0	0.9686274509803923
21.0	0.9725490196078432
22.0	0.9764705882352942
22.5	0.9764705882352942
23.0	0.9764705882352942
24.0	0.9803921568627452
25.0	0.9803921568627452
26.0	0.9843137254901962
26.25	0.9843137254901961
27.0	0.9843137254901962
28.0	0.9843137254901959
29.0	0.9882352941176473
30.0	0.9882352941176471
31.683333333333334	0.996078431372549
