# Supplementary material for: Data treatment methods for real-time colorimetric loop-mediated isothermal amplification reactions
Source: Sci Rep. 2023 Sep 1;13:14397. doi: 10.1038/s41598-023-40737-x (PMC10474118; doi:10.1038/s41598-023-40737-x)
Supplement: Supplementary file 1 — Supplementary Information 1. [file 41598_2023_40737_MOESM1_ESM.zip › Curves/0000007691_4A3VV_SW001__07691.csv]

Tempo	Green3
0.0	0.827450980392157
1.0	0.8705882352941177
2.0	0.8549019607843137
3.0	0.8392156862745099
3.75	0.8352941176470589
4.0	0.831372549019608
5.0	0.823529411764706
6.0	0.8156862745098039
7.0	0.8117647058823528
7.5	0.811764705882353
8.0	0.8078431372549019
9.0	0.8039215686274509
10.0	0.8039215686274509
11.0	0.8
11.25	0.8039215686274509
12.0	0.807843137254902
13.0	0.8235294117647057
14.0	0.8431372549019609
15.0	0.8588235294117648
16.0	0.8705882352941174
17.0	0.8862745098039213
18.0	0.8941176470588237
18.75	0.9058823529411765
19.0	0.9137254901960783
20.0	0.9294117647058824
21.0	0.9411764705882353
22.0	0.9450980392156864
22.5	0.9490196078431372
23.0	0.9490196078431372
24.0	0.9529411764705882
25.0	0.9568627450980391
26.0	0.9568627450980391
26.25	0.9607843137254901
27.0	0.9607843137254901
28.0	0.9647058823529412
29.0	0.9647058823529411
30.0	0.968627450980392
31.766666666666666	0.972549019607843
