# Supplementary material for: Data treatment methods for real-time colorimetric loop-mediated isothermal amplification reactions
Source: Sci Rep. 2023 Sep 1;13:14397. doi: 10.1038/s41598-023-40737-x (PMC10474118; doi:10.1038/s41598-023-40737-x)
Supplement: Supplementary file 1 — Supplementary Information 1. [file 41598_2023_40737_MOESM1_ESM.zip › Curves/0000007692_51178_SW001__07692.csv]

Tempo	Green3
0.0	0.7843137254901962
1.0	0.8078431372549022
2.0	0.792156862745098
3.0	0.7803921568627451
3.75	0.7725490196078433
4.0	0.7725490196078431
5.0	0.7647058823529413
6.0	0.7607843137254903
7.0	0.7568627450980393
7.5	0.7568627450980393
8.0	0.7568627450980393
9.0	0.7529411764705882
10.0	0.7529411764705882
11.0	0.7529411764705884
11.25	0.7529411764705882
12.0	0.7568627450980393
13.0	0.7686274509803923
14.0	0.7882352941176471
15.0	0.8039215686274512
16.0	0.819607843137255
17.0	0.827450980392157
18.0	0.83921568627451
18.766666666666666	0.8470588235294119
19.0	0.850980392156863
20.0	0.8705882352941177
21.0	0.8823529411764705
22.0	0.8862745098039214
22.516666666666666	0.8901960784313724
23.0	0.8901960784313725
24.0	0.8941176470588237
25.0	0.8980392156862746
26.0	0.9019607843137255
26.266666666666666	0.9019607843137255
27.0	0.9019607843137255
28.0	0.9019607843137255
29.0	0.9058823529411765
30.0	0.9058823529411765
30.016666666666666	0.9058823529411765
31.7	0.9098039215686275
