# Supplementary material for: Data treatment methods for real-time colorimetric loop-mediated isothermal amplification reactions
Source: Sci Rep. 2023 Sep 1;13:14397. doi: 10.1038/s41598-023-40737-x (PMC10474118; doi:10.1038/s41598-023-40737-x)
Supplement: Supplementary file 1 — Supplementary Information 1. [file 41598_2023_40737_MOESM1_ESM.zip › Curves/0000007693_KTKAN_SW001__07693.csv]

Tempo	Green3
0.0	0.7411764705882351
1.0	0.8039215686274508
2.0	0.7882352941176467
3.0	0.7764705882352938
3.75	0.7686274509803919
4.0	0.7647058823529409
5.0	0.7607843137254899
6.0	0.7450980392156861
7.0	0.7450980392156861
7.5	0.7450980392156861
8.0	0.7411764705882355
9.0	0.7411764705882355
10.0	0.7372549019607841
11.0	0.7411764705882351
11.25	0.7411764705882351
12.0	0.749019607843137
13.0	0.7725490196078428
14.0	0.7960784313725486
15.0	0.8117647058823529
16.0	0.8235294117647056
17.0	0.8352941176470589
18.0	0.8509803921568626
18.766666666666666	0.8705882352941176
19.0	0.8745098039215684
20.0	0.8862745098039214
21.0	0.8941176470588235
22.0	0.8980392156862744
22.516666666666666	0.9019607843137254
23.0	0.9019607843137254
24.0	0.9058823529411765
25.0	0.9098039215686274
26.0	0.9137254901960784
26.266666666666666	0.9137254901960784
27.0	0.9137254901960784
28.0	0.9176470588235294
29.0	0.9215686274509804
30.0	0.9215686274509804
30.016666666666666	0.9215686274509804
31.55	0.9254901960784314
