# Supplementary material for: Data treatment methods for real-time colorimetric loop-mediated isothermal amplification reactions
Source: Sci Rep. 2023 Sep 1;13:14397. doi: 10.1038/s41598-023-40737-x (PMC10474118; doi:10.1038/s41598-023-40737-x)
Supplement: Supplementary file 1 — Supplementary Information 1. [file 41598_2023_40737_MOESM1_ESM.zip › Curves/0000007699_XBAXJ_SW001__07699.csv]

Tempo	Green3
0.0	0.7607843137254904
1.0	0.7882352941176469
2.0	0.7725490196078432
3.0	0.7647058823529412
3.75	0.7568627450980392
4.0	0.7568627450980392
5.0	0.7490196078431374
6.0	0.7411764705882354
7.0	0.7372549019607846
7.5	0.7372549019607846
8.0	0.7372549019607846
9.0	0.7333333333333334
10.0	0.7294117647058823
11.0	0.7294117647058823
11.25	0.7294117647058823
12.0	0.7294117647058823
13.0	0.7333333333333332
14.0	0.7490196078431374
15.0	0.7686274509803921
16.0	0.7882352941176469
17.0	0.8000000000000002
18.0	0.8117647058823529
18.75	0.8235294117647057
19.0	0.831372549019608
20.0	0.8588235294117647
21.0	0.8784313725490195
22.0	0.8901960784313724
22.5	0.8901960784313724
23.0	0.8941176470588235
24.0	0.8980392156862744
25.0	0.9019607843137256
26.0	0.9058823529411764
26.25	0.9098039215686273
27.0	0.9098039215686273
28.0	0.9098039215686273
29.0	0.9137254901960783
30.0	0.9137254901960783
31.983333333333334	0.9176470588235294
