# Supplementary material for: Data treatment methods for real-time colorimetric loop-mediated isothermal amplification reactions
Source: Sci Rep. 2023 Sep 1;13:14397. doi: 10.1038/s41598-023-40737-x (PMC10474118; doi:10.1038/s41598-023-40737-x)
Supplement: Supplementary file 1 — Supplementary Information 1. [file 41598_2023_40737_MOESM1_ESM.zip › Curves/000000769A_50TF9_SW001__0769A.csv]

Tempo	Green3
0.0	0.8039215686274512
1.0	0.8509803921568627
2.0	0.8392156862745099
3.0	0.8274509803921569
3.75	0.8196078431372549
4.0	0.8196078431372549
5.0	0.8117647058823529
6.0	0.8039215686274511
7.0	0.8000000000000002
7.5	0.796078431372549
8.0	0.7921568627450979
9.0	0.7921568627450979
10.0	0.7882352941176469
11.0	0.7882352941176469
11.25	0.7882352941176469
12.0	0.7882352941176469
13.0	0.796078431372549
14.0	0.8156862745098039
15.0	0.835294117647059
16.0	0.8549019607843138
17.0	0.8745098039215686
18.0	0.8823529411764705
18.75	0.8980392156862744
19.0	0.9019607843137254
20.0	0.9215686274509804
21.0	0.9372549019607843
22.0	0.9450980392156864
22.5	0.9490196078431372
23.0	0.9490196078431372
24.0	0.956862745098039
25.0	0.9607843137254901
26.0	0.9607843137254901
26.25	0.9647058823529411
27.0	0.9647058823529411
28.0	0.968627450980392
29.0	0.968627450980392
30.0	0.972549019607843
31.816666666666666	0.976470588235294
