# Supplementary material for: Data treatment methods for real-time colorimetric loop-mediated isothermal amplification reactions
Source: Sci Rep. 2023 Sep 1;13:14397. doi: 10.1038/s41598-023-40737-x (PMC10474118; doi:10.1038/s41598-023-40737-x)
Supplement: Supplementary file 1 — Supplementary Information 1. [file 41598_2023_40737_MOESM1_ESM.zip › Curves/000000769B_Y4HQK_SW001__0769B.csv]

Tempo	Green3
0.0	0.8705882352941177
1.0	0.8941176470588236
2.0	0.8941176470588235
3.0	0.8941176470588236
3.75	0.8941176470588236
4.0	0.8941176470588236
5.0	0.8901960784313725
6.0	0.8862745098039215
7.0	0.8823529411764706
7.5	0.8784313725490196
8.0	0.8784313725490196
9.0	0.8745098039215686
10.0	0.8705882352941177
11.0	0.8666666666666667
11.25	0.8627450980392157
12.0	0.8627450980392157
13.0	0.8627450980392157
14.0	0.8627450980392157
15.0	0.8705882352941177
16.0	0.8823529411764706
17.0	0.8980392156862746
18.0	0.9176470588235294
18.75	0.9254901960784314
19.0	0.9254901960784314
20.0	0.9372549019607843
21.0	0.9450980392156862
22.0	0.9607843137254901
22.5	0.9647058823529412
23.0	0.9686274509803923
24.0	0.972549019607843
25.0	0.976470588235294
26.0	0.9803921568627451
26.25	0.9803921568627451
27.0	0.9843137254901959
28.0	0.9843137254901959
29.0	0.988235294117647
30.0	0.988235294117647
32.03333333333333	1.0
