# Supplementary material for: Data treatment methods for real-time colorimetric loop-mediated isothermal amplification reactions
Source: Sci Rep. 2023 Sep 1;13:14397. doi: 10.1038/s41598-023-40737-x (PMC10474118; doi:10.1038/s41598-023-40737-x)
Supplement: Supplementary file 1 — Supplementary Information 1. [file 41598_2023_40737_MOESM1_ESM.zip › Curves/000000769E_XI4VN_SW001__0769E.csv]

Tempo	Green3
0.0	0.8509803921568628
1.0	0.8745098039215686
2.0	0.8627450980392156
3.0	0.8470588235294118
3.75	0.8431372549019608
4.0	0.8431372549019608
5.0	0.8352941176470589
6.0	0.8274509803921567
7.0	0.8235294117647057
7.5	0.8274509803921567
8.0	0.8235294117647058
9.0	0.8196078431372548
10.0	0.8196078431372548
11.0	0.8196078431372548
11.25	0.8235294117647058
12.0	0.8274509803921567
13.0	0.8431372549019608
14.0	0.8588235294117648
15.0	0.8745098039215684
16.0	0.8862745098039214
17.0	0.8980392156862744
18.0	0.9098039215686273
18.75	0.9215686274509802
19.0	0.9254901960784314
20.0	0.9411764705882353
21.0	0.9490196078431372
22.0	0.9529411764705882
22.5	0.9529411764705882
23.0	0.9529411764705882
24.0	0.9568627450980391
25.0	0.9607843137254901
26.0	0.9607843137254901
26.25	0.9607843137254901
27.0	0.9647058823529411
28.0	0.9647058823529411
29.0	0.9647058823529411
30.0	0.9647058823529412
31.733333333333334	0.968627450980392
