# Supplementary material for: Data treatment methods for real-time colorimetric loop-mediated isothermal amplification reactions
Source: Sci Rep. 2023 Sep 1;13:14397. doi: 10.1038/s41598-023-40737-x (PMC10474118; doi:10.1038/s41598-023-40737-x)
Supplement: Supplementary file 1 — Supplementary Information 1. [file 41598_2023_40737_MOESM1_ESM.zip › Curves/00000076A1_S6NUJ_SW001__076A1.csv]

Tempo	Green3
0.0	0.8156862745098039
1.0	0.7843137254901958
2.0	0.7803921568627449
3.0	0.7764705882352939
3.75	0.7764705882352938
4.0	0.772549019607843
5.0	0.7686274509803921
6.0	0.7647058823529411
7.0	0.76078431372549
7.5	0.7568627450980391
8.0	0.7529411764705881
9.0	0.7450980392156861
10.0	0.7411764705882351
11.0	0.7333333333333332
11.25	0.7333333333333332
12.0	0.7333333333333332
13.0	0.7333333333333332
14.0	0.7294117647058821
15.0	0.7372549019607844
16.0	0.7529411764705881
17.0	0.7725490196078428
18.0	0.7921568627450977
18.75	0.8039215686274508
19.0	0.8078431372549018
20.0	0.8235294117647056
21.0	0.8392156862745097
22.0	0.8588235294117645
22.5	0.8705882352941176
23.0	0.8784313725490195
24.0	0.8862745098039214
25.0	0.8941176470588236
26.0	0.9019607843137255
26.25	0.8980392156862745
27.0	0.9058823529411765
28.0	0.9019607843137255
29.0	0.9058823529411765
30.0	0.9098039215686274
31.783333333333335	0.9137254901960783
