# Supplementary material for: Data treatment methods for real-time colorimetric loop-mediated isothermal amplification reactions
Source: Sci Rep. 2023 Sep 1;13:14397. doi: 10.1038/s41598-023-40737-x (PMC10474118; doi:10.1038/s41598-023-40737-x)
Supplement: Supplementary file 1 — Supplementary Information 1. [file 41598_2023_40737_MOESM1_ESM.zip › Curves/00000076A2_LSTYC_SW001__076A2.csv]

Tempo	Green3
0.0	0.796078431372549
1.0	0.8196078431372549
2.0	0.807843137254902
3.0	0.8000000000000002
3.75	0.796078431372549
4.0	0.796078431372549
5.0	0.7882352941176469
6.0	0.784313725490196
7.0	0.7764705882352941
7.5	0.7764705882352941
8.0	0.7686274509803921
9.0	0.7686274509803921
10.0	0.7647058823529413
11.0	0.7647058823529413
11.25	0.7647058823529413
12.0	0.7607843137254903
13.0	0.7686274509803922
14.0	0.7843137254901962
15.0	0.807843137254902
16.0	0.8274509803921568
17.0	0.8431372549019609
18.0	0.8549019607843137
18.75	0.8666666666666666
19.0	0.8745098039215686
20.0	0.8980392156862744
21.0	0.9137254901960783
22.0	0.9254901960784314
22.5	0.9254901960784314
23.0	0.9294117647058824
24.0	0.9333333333333335
25.0	0.9372549019607843
26.0	0.9411764705882353
26.25	0.9372549019607843
27.0	0.9411764705882353
28.0	0.9450980392156862
29.0	0.9450980392156862
30.0	0.9490196078431372
31.733333333333334	0.9529411764705883
