# Supplementary material for: Data treatment methods for real-time colorimetric loop-mediated isothermal amplification reactions
Source: Sci Rep. 2023 Sep 1;13:14397. doi: 10.1038/s41598-023-40737-x (PMC10474118; doi:10.1038/s41598-023-40737-x)
Supplement: Supplementary file 1 — Supplementary Information 1. [file 41598_2023_40737_MOESM1_ESM.zip › Curves/00000076A3_J9C65_SW001__076A3.csv]

Tempo	Green3
0.0	0.7490196078431373
1.0	0.7725490196078431
2.0	0.7725490196078431
3.0	0.7686274509803922
3.75	0.7686274509803922
4.0	0.7686274509803922
5.0	0.764705882352941
6.0	0.7568627450980392
7.0	0.752941176470588
7.5	0.749019607843137
8.0	0.7490196078431373
9.0	0.7411764705882351
10.0	0.7372549019607842
11.0	0.7294117647058822
11.25	0.7294117647058822
12.0	0.7294117647058822
13.0	0.7294117647058822
14.0	0.7450980392156862
15.0	0.7647058823529409
16.0	0.7843137254901958
17.0	0.8039215686274508
18.0	0.8196078431372548
18.75	0.8313725490196078
19.0	0.8352941176470587
20.0	0.8549019607843136
21.0	0.8784313725490194
22.0	0.8862745098039214
22.5	0.8901960784313723
23.0	0.8941176470588235
24.0	0.9019607843137254
25.0	0.9058823529411765
26.0	0.9098039215686274
26.25	0.9137254901960784
27.0	0.9137254901960784
28.0	0.9176470588235294
29.0	0.9215686274509802
30.0	0.9215686274509803
31.733333333333334	0.9254901960784313
