# Supplementary material for: Data treatment methods for real-time colorimetric loop-mediated isothermal amplification reactions
Source: Sci Rep. 2023 Sep 1;13:14397. doi: 10.1038/s41598-023-40737-x (PMC10474118; doi:10.1038/s41598-023-40737-x)
Supplement: Supplementary file 1 — Supplementary Information 1. [file 41598_2023_40737_MOESM1_ESM.zip › Curves/00000076A4_ST520_SW001__076A4.csv]

Tempo	Green3
0.0	0.7960784313725487
1.0	0.7960784313725489
2.0	0.7882352941176469
3.0	0.7803921568627449
3.75	0.7764705882352938
4.0	0.7764705882352939
5.0	0.7686274509803921
6.0	0.76078431372549
7.0	0.7529411764705881
7.5	0.7529411764705881
8.0	0.7450980392156861
9.0	0.7411764705882353
10.0	0.7411764705882353
11.0	0.7372549019607844
11.25	0.7333333333333332
12.0	0.7490196078431373
13.0	0.7686274509803921
14.0	0.7921568627450977
15.0	0.8078431372549019
16.0	0.8235294117647058
17.0	0.8392156862745097
18.0	0.8549019607843136
18.75	0.8666666666666665
19.0	0.8745098039215684
20.0	0.8823529411764703
21.0	0.8941176470588235
22.0	0.9019607843137254
22.5	0.9019607843137254
23.0	0.9058823529411765
24.0	0.9058823529411764
25.0	0.9098039215686274
26.0	0.9137254901960784
26.25	0.9176470588235294
27.0	0.9176470588235294
28.0	0.9215686274509804
29.0	0.9215686274509804
30.0	0.9215686274509804
31.766666666666666	0.9294117647058824
