# Supplementary material for: Data treatment methods for real-time colorimetric loop-mediated isothermal amplification reactions
Source: Sci Rep. 2023 Sep 1;13:14397. doi: 10.1038/s41598-023-40737-x (PMC10474118; doi:10.1038/s41598-023-40737-x)
Supplement: Supplementary file 1 — Supplementary Information 1. [file 41598_2023_40737_MOESM1_ESM.zip › Curves/00000076A5_RW07M_SW001__076A5.csv]

Tempo	Green3
0.0	0.7764705882352939
1.0	0.8156862745098037
2.0	0.7999999999999998
3.0	0.7882352941176467
3.75	0.7803921568627451
4.0	0.7803921568627451
5.0	0.7686274509803923
6.0	0.7647058823529412
7.0	0.7607843137254903
7.5	0.7568627450980394
8.0	0.7529411764705883
9.0	0.7529411764705883
10.0	0.7529411764705883
11.0	0.7529411764705883
11.25	0.7529411764705883
12.0	0.7647058823529412
13.0	0.7803921568627451
14.0	0.8039215686274511
15.0	0.8235294117647061
16.0	0.8392156862745102
17.0	0.8549019607843138
18.0	0.8705882352941179
18.766666666666666	0.8823529411764708
19.0	0.8901960784313727
20.0	0.9019607843137256
21.0	0.9098039215686277
22.0	0.9137254901960785
22.516666666666666	0.9176470588235295
23.0	0.9176470588235295
24.0	0.9215686274509804
25.0	0.9215686274509804
26.0	0.9215686274509804
26.266666666666666	0.9215686274509804
27.0	0.9215686274509804
28.0	0.9254901960784315
29.0	0.9254901960784315
30.0	0.9254901960784315
30.016666666666666	0.9294117647058826
31.683333333333334	0.9294117647058823
