# Supplementary material for: Data treatment methods for real-time colorimetric loop-mediated isothermal amplification reactions
Source: Sci Rep. 2023 Sep 1;13:14397. doi: 10.1038/s41598-023-40737-x (PMC10474118; doi:10.1038/s41598-023-40737-x)
Supplement: Supplementary file 1 — Supplementary Information 1. [file 41598_2023_40737_MOESM1_ESM.zip › Curves/00000076A7_2P8PD_SW001__076A7.csv]

Tempo	Green3
0.0	0.7529411764705882
1.0	0.8078431372549021
2.0	0.8039215686274511
3.0	0.7960784313725489
3.75	0.7882352941176469
4.0	0.7882352941176469
5.0	0.780392156862745
6.0	0.776470588235294
7.0	0.7725490196078431
7.5	0.7686274509803921
8.0	0.7647058823529411
9.0	0.7607843137254902
10.0	0.7607843137254902
11.0	0.7529411764705882
11.25	0.7568627450980392
12.0	0.7568627450980392
13.0	0.7647058823529411
14.0	0.780392156862745
15.0	0.8039215686274511
16.0	0.8235294117647058
17.0	0.8392156862745098
18.0	0.8470588235294118
18.75	0.8627450980392158
22.0	0.9098039215686273
22.5	0.9137254901960783
23.0	0.9176470588235294
24.0	0.9215686274509803
25.0	0.9215686274509803
26.0	0.9254901960784313
26.25	0.9294117647058824
27.0	0.9294117647058823
28.0	0.9333333333333332
29.0	0.9372549019607843
30.0	0.9372549019607843
31.6	0.9411764705882352
