# Supplementary material for: Data treatment methods for real-time colorimetric loop-mediated isothermal amplification reactions
Source: Sci Rep. 2023 Sep 1;13:14397. doi: 10.1038/s41598-023-40737-x (PMC10474118; doi:10.1038/s41598-023-40737-x)
Supplement: Supplementary file 1 — Supplementary Information 1. [file 41598_2023_40737_MOESM1_ESM.zip › Curves/00000076A8_3QWNY_SW001__076A8.csv]

Tempo	Green3
0.0	0.776470588235294
1.0	0.7921568627450979
2.0	0.7764705882352938
3.0	0.7647058823529409
3.75	0.7568627450980391
4.0	0.7529411764705882
5.0	0.7411764705882352
6.0	0.7372549019607842
7.0	0.7294117647058822
7.5	0.7294117647058821
8.0	0.7254901960784312
9.0	0.7254901960784312
10.0	0.7215686274509802
11.0	0.7254901960784312
11.25	0.7215686274509803
12.0	0.7294117647058821
13.0	0.7450980392156862
14.0	0.7686274509803919
15.0	0.7921568627450978
16.0	0.8117647058823527
17.0	0.8274509803921568
18.0	0.8431372549019608
18.75	0.8588235294117645
19.0	0.8666666666666665
20.0	0.8784313725490194
21.0	0.8901960784313723
22.0	0.8980392156862744
22.5	0.8980392156862744
23.0	0.9019607843137254
24.0	0.9058823529411765
25.0	0.9137254901960784
26.0	0.9176470588235294
26.25	0.9176470588235294
27.0	0.9215686274509802
28.0	0.9215686274509803
29.0	0.9254901960784313
30.0	0.9294117647058823
31.816666666666666	0.9333333333333333
