# Supplementary material for: Data treatment methods for real-time colorimetric loop-mediated isothermal amplification reactions
Source: Sci Rep. 2023 Sep 1;13:14397. doi: 10.1038/s41598-023-40737-x (PMC10474118; doi:10.1038/s41598-023-40737-x)
Supplement: Supplementary file 1 — Supplementary Information 1. [file 41598_2023_40737_MOESM1_ESM.zip › Curves/00000076AA_LDDCD_SW001__076AA.csv]

Tempo	Green3
0.0	0.7490196078431373
1.0	0.776470588235294
2.0	0.7647058823529412
3.0	0.7529411764705882
3.75	0.7490196078431373
4.0	0.7450980392156863
5.0	0.7411764705882353
6.0	0.7372549019607844
7.0	0.7333333333333334
7.5	0.7294117647058824
8.0	0.7294117647058824
9.0	0.7294117647058824
10.0	0.7254901960784315
11.0	0.7294117647058824
11.25	0.7294117647058824
12.0	0.7372549019607844
13.0	0.7607843137254902
14.0	0.780392156862745
15.0	0.7960784313725489
16.0	0.8117647058823529
17.0	0.8235294117647058
18.0	0.8509803921568628
18.75	0.8666666666666666
19.0	0.8745098039215685
20.0	0.8823529411764706
21.0	0.8941176470588235
22.0	0.8980392156862744
22.5	0.8980392156862744
23.0	0.9019607843137255
24.0	0.9019607843137255
25.0	0.9058823529411764
26.0	0.9098039215686273
26.25	0.9098039215686273
27.0	0.9137254901960784
28.0	0.9137254901960784
29.0	0.9137254901960784
30.0	0.9137254901960784
31.816666666666666	0.9176470588235293
