# Supplementary material for: Data treatment methods for real-time colorimetric loop-mediated isothermal amplification reactions
Source: Sci Rep. 2023 Sep 1;13:14397. doi: 10.1038/s41598-023-40737-x (PMC10474118; doi:10.1038/s41598-023-40737-x)
Supplement: Supplementary file 1 — Supplementary Information 1. [file 41598_2023_40737_MOESM1_ESM.zip › Curves/00000076AC_ERD1H_SW001__076AC.csv]

Tempo	Green3
0.0	0.811764705882353
1.0	0.8235294117647057
2.0	0.8117647058823529
3.0	0.8039215686274511
3.75	0.8000000000000002
4.0	0.796078431372549
5.0	0.796078431372549
6.0	0.7882352941176469
7.0	0.7882352941176469
7.5	0.7882352941176469
8.0	0.7882352941176469
9.0	0.784313725490196
10.0	0.7882352941176469
11.0	0.8000000000000002
11.25	0.8000000000000002
12.0	0.8156862745098039
13.0	0.831372549019608
14.0	0.8431372549019608
15.0	0.8549019607843137
16.0	0.8588235294117645
17.0	0.8666666666666666
18.0	0.8784313725490195
18.75	0.8901960784313724
19.0	0.8941176470588236
20.0	0.9058823529411764
21.0	0.9098039215686273
22.0	0.9137254901960783
22.5	0.9137254901960783
23.0	0.9137254901960783
24.0	0.9137254901960783
25.0	0.9137254901960783
26.0	0.9176470588235293
26.25	0.9176470588235293
27.0	0.9176470588235293
28.0	0.9176470588235294
29.0	0.9176470588235294
30.0	0.9176470588235294
31.583333333333332	0.9215686274509803
