# Supplementary material for: Data treatment methods for real-time colorimetric loop-mediated isothermal amplification reactions
Source: Sci Rep. 2023 Sep 1;13:14397. doi: 10.1038/s41598-023-40737-x (PMC10474118; doi:10.1038/s41598-023-40737-x)
Supplement: Supplementary file 1 — Supplementary Information 1. [file 41598_2023_40737_MOESM1_ESM.zip › Curves/00000076AD_SS408_SW001__076AD.csv]

Tempo	Green3
0.0	0.7686274509803922
1.0	0.8117647058823529
2.0	0.7960784313725491
3.0	0.7921568627450981
3.75	0.7843137254901962
4.0	0.7843137254901962
5.0	0.7764705882352942
6.0	0.7725490196078431
7.0	0.7686274509803923
7.5	0.7647058823529413
8.0	0.7647058823529413
9.0	0.7607843137254904
10.0	0.7607843137254903
11.0	0.7607843137254904
11.25	0.7647058823529411
12.0	0.7725490196078432
13.0	0.788235294117647
14.0	0.807843137254902
15.0	0.8235294117647057
16.0	0.8392156862745098
17.0	0.8509803921568628
18.0	0.8627450980392156
18.75	0.8784313725490196
19.0	0.8823529411764705
20.0	0.8980392156862744
21.0	0.9019607843137254
22.0	0.9058823529411764
22.5	0.9098039215686273
23.0	0.9098039215686273
24.0	0.9176470588235293
25.0	0.9176470588235293
26.0	0.9215686274509802
26.25	0.9215686274509802
27.0	0.9254901960784314
28.0	0.9254901960784314
29.0	0.9294117647058823
30.0	0.9294117647058823
31.7	0.9294117647058824
