# Supplementary material for: Data treatment methods for real-time colorimetric loop-mediated isothermal amplification reactions
Source: Sci Rep. 2023 Sep 1;13:14397. doi: 10.1038/s41598-023-40737-x (PMC10474118; doi:10.1038/s41598-023-40737-x)
Supplement: Supplementary file 1 — Supplementary Information 1. [file 41598_2023_40737_MOESM1_ESM.zip › Curves/00000076AE_MXHRH_SW001__076AE.csv]

Tempo	Green3
0.0	0.8
1.0	0.7921568627450977
2.0	0.7764705882352939
3.0	0.7686274509803921
3.75	0.76078431372549
4.0	0.7607843137254899
5.0	0.749019607843137
6.0	0.7411764705882351
7.0	0.7372549019607841
7.5	0.7333333333333332
8.0	0.7333333333333332
9.0	0.7294117647058822
10.0	0.7254901960784312
11.0	0.7254901960784312
11.25	0.7254901960784312
12.0	0.7254901960784311
13.0	0.7333333333333332
14.0	0.7568627450980391
15.0	0.7764705882352939
16.0	0.7960784313725489
17.0	0.8078431372549019
18.0	0.8274509803921566
18.75	0.8392156862745097
19.0	0.8470588235294116
20.0	0.8666666666666665
21.0	0.8823529411764705
22.0	0.8941176470588236
22.5	0.8980392156862745
23.0	0.8980392156862746
24.0	0.9058823529411766
25.0	0.9098039215686275
26.0	0.9098039215686274
26.25	0.9137254901960784
27.0	0.9137254901960784
28.0	0.9137254901960784
29.0	0.9137254901960784
30.0	0.9176470588235294
31.766666666666666	0.9215686274509801
