# Supplementary material for: Data treatment methods for real-time colorimetric loop-mediated isothermal amplification reactions
Source: Sci Rep. 2023 Sep 1;13:14397. doi: 10.1038/s41598-023-40737-x (PMC10474118; doi:10.1038/s41598-023-40737-x)
Supplement: Supplementary file 1 — Supplementary Information 1. [file 41598_2023_40737_MOESM1_ESM.zip › Curves/00000076AF_6SN6V_SW001__076AF.csv]

Tempo	Green3
0.0	0.7529411764705882
1.0	0.8078431372549021
2.0	0.8039215686274509
3.0	0.8000000000000002
3.75	0.7921568627450979
4.0	0.7921568627450979
5.0	0.7882352941176469
6.0	0.784313725490196
7.0	0.776470588235294
7.5	0.7725490196078431
8.0	0.7725490196078431
9.0	0.7647058823529411
10.0	0.7647058823529411
11.0	0.7607843137254902
11.25	0.7607843137254902
12.0	0.7607843137254902
13.0	0.7686274509803921
14.0	0.784313725490196
15.0	0.8039215686274511
16.0	0.823529411764706
17.0	0.8392156862745098
18.0	0.8509803921568627
18.75	0.8627450980392158
19.0	0.8705882352941177
20.0	0.8901960784313725
21.0	0.9019607843137255
22.0	0.9137254901960783
22.5	0.9176470588235293
23.0	0.9176470588235293
24.0	0.9254901960784313
25.0	0.9294117647058824
26.0	0.9333333333333332
26.25	0.9333333333333332
27.0	0.9372549019607842
28.0	0.9372549019607842
29.0	0.9372549019607842
30.0	0.9411764705882352
31.883333333333333	0.9411764705882352
