# Supplementary material for: Data treatment methods for real-time colorimetric loop-mediated isothermal amplification reactions
Source: Sci Rep. 2023 Sep 1;13:14397. doi: 10.1038/s41598-023-40737-x (PMC10474118; doi:10.1038/s41598-023-40737-x)
Supplement: Supplementary file 1 — Supplementary Information 1. [file 41598_2023_40737_MOESM1_ESM.zip › Curves/00000076B2_UL63I_SW001__076B2.csv]

Tempo	Green3
0.0	0.7725490196078433
1.0	0.8156862745098039
2.0	0.8039215686274511
3.0	0.7921568627450979
3.75	0.788235294117647
4.0	0.788235294117647
5.0	0.7843137254901961
6.0	0.776470588235294
7.0	0.7725490196078431
7.5	0.7725490196078431
8.0	0.7686274509803922
9.0	0.7686274509803922
10.0	0.7607843137254903
11.0	0.7647058823529411
11.25	0.7607843137254902
12.0	0.7607843137254902
13.0	0.7725490196078432
14.0	0.7843137254901961
15.0	0.811764705882353
16.0	0.827450980392157
17.0	0.83921568627451
18.0	0.8549019607843138
18.75	0.8705882352941179
19.0	0.8745098039215687
20.0	0.8980392156862744
21.0	0.9058823529411765
22.0	0.9137254901960783
22.5	0.9137254901960783
23.0	0.9176470588235293
24.0	0.9215686274509803
25.0	0.9254901960784315
26.0	0.9294117647058824
26.25	0.9333333333333333
27.0	0.9333333333333333
28.0	0.9333333333333333
29.0	0.9372549019607843
30.0	0.9372549019607843
31.783333333333335	0.9450980392156862
