# Supplementary material for: Data treatment methods for real-time colorimetric loop-mediated isothermal amplification reactions
Source: Sci Rep. 2023 Sep 1;13:14397. doi: 10.1038/s41598-023-40737-x (PMC10474118; doi:10.1038/s41598-023-40737-x)
Supplement: Supplementary file 1 — Supplementary Information 1. [file 41598_2023_40737_MOESM1_ESM.zip › Curves/00000076B7_B97BL_SW001__076B7.csv]

Tempo	Green3
0.0	0.7490196078431373
1.0	0.803921568627451
2.0	0.7921568627450979
3.0	0.780392156862745
3.75	0.7725490196078431
4.0	0.7725490196078431
5.0	0.7607843137254902
6.0	0.7568627450980392
7.0	0.7490196078431373
7.5	0.7490196078431373
8.0	0.7490196078431373
9.0	0.7450980392156863
10.0	0.7411764705882353
11.0	0.7411764705882353
11.25	0.7411764705882353
12.0	0.7411764705882353
13.0	0.7450980392156863
14.0	0.7607843137254902
15.0	0.784313725490196
16.0	0.8039215686274511
17.0	0.8196078431372548
18.0	0.831372549019608
18.75	0.8431372549019609
19.0	0.8509803921568628
20.0	0.8745098039215686
21.0	0.8941176470588236
22.0	0.9058823529411765
22.5	0.9098039215686274
23.0	0.9137254901960783
24.0	0.9176470588235293
25.0	0.9254901960784313
26.0	0.9254901960784314
26.25	0.9294117647058824
27.0	0.9294117647058824
28.0	0.9333333333333331
29.0	0.9333333333333331
30.0	0.9372549019607842
31.75	0.9372549019607842
