# Supplementary material for: Data treatment methods for real-time colorimetric loop-mediated isothermal amplification reactions
Source: Sci Rep. 2023 Sep 1;13:14397. doi: 10.1038/s41598-023-40737-x (PMC10474118; doi:10.1038/s41598-023-40737-x)
Supplement: Supplementary file 1 — Supplementary Information 1. [file 41598_2023_40737_MOESM1_ESM.zip › Curves/00000076B8_NWM15_SW001__076B8.csv]

Tempo	Green3
0.0	0.8039215686274511
1.0	0.835294117647059
2.0	0.8235294117647057
3.0	0.8078431372549021
3.75	0.8000000000000002
4.0	0.7921568627450979
5.0	0.784313725490196
6.0	0.7803921568627451
7.0	0.7764705882352941
7.5	0.7686274509803922
8.0	0.7686274509803922
9.0	0.7686274509803922
10.0	0.7647058823529413
11.0	0.7607843137254903
11.25	0.7647058823529413
12.0	0.7725490196078431
13.0	0.7960784313725491
14.0	0.8156862745098041
15.0	0.8352941176470591
16.0	0.8470588235294121
17.0	0.8627450980392157
18.0	0.8901960784313724
18.75	0.9098039215686275
19.0	0.9137254901960785
20.0	0.9254901960784314
21.0	0.9333333333333335
22.0	0.9411764705882353
22.5	0.9411764705882353
23.0	0.9450980392156862
24.0	0.9490196078431372
25.0	0.9490196078431372
26.0	0.9529411764705882
26.25	0.9529411764705883
27.0	0.9529411764705882
28.0	0.9529411764705883
29.0	0.9568627450980391
30.0	0.9568627450980391
31.55	0.9607843137254901
