# Supplementary material for: Data treatment methods for real-time colorimetric loop-mediated isothermal amplification reactions
Source: Sci Rep. 2023 Sep 1;13:14397. doi: 10.1038/s41598-023-40737-x (PMC10474118; doi:10.1038/s41598-023-40737-x)
Supplement: Supplementary file 1 — Supplementary Information 1. [file 41598_2023_40737_MOESM1_ESM.zip › Curves/00000076BA_HQX12_SW001__076BA.csv]

Tempo	Green3
0.0	0.7921568627450979
1.0	0.8431372549019608
2.0	0.8274509803921568
3.0	0.8156862745098038
3.75	0.807843137254902
4.0	0.8039215686274509
5.0	0.7999999999999999
6.0	0.7921568627450979
7.0	0.788235294117647
7.5	0.784313725490196
8.0	0.784313725490196
9.0	0.780392156862745
10.0	0.776470588235294
11.0	0.780392156862745
11.25	0.780392156862745
12.0	0.788235294117647
13.0	0.807843137254902
14.0	0.8352941176470587
15.0	0.8588235294117647
16.0	0.8784313725490194
17.0	0.8941176470588235
18.0	0.9215686274509802
18.75	0.9372549019607843
19.0	0.9372549019607843
20.0	0.9490196078431372
21.0	0.9529411764705882
22.0	0.9647058823529411
22.5	0.9647058823529411
23.0	0.968627450980392
24.0	0.972549019607843
25.0	0.972549019607843
26.0	0.976470588235294
26.25	0.980392156862745
27.0	0.980392156862745
28.0	0.9843137254901959
29.0	0.9843137254901959
30.0	0.9843137254901959
31.666666666666668	0.9921568627450981
