# Supplementary material for: Data treatment methods for real-time colorimetric loop-mediated isothermal amplification reactions
Source: Sci Rep. 2023 Sep 1;13:14397. doi: 10.1038/s41598-023-40737-x (PMC10474118; doi:10.1038/s41598-023-40737-x)
Supplement: Supplementary file 1 — Supplementary Information 1. [file 41598_2023_40737_MOESM1_ESM.zip › Curves/00000076BC_YY01T_SW001__076BC.csv]

Tempo	Green3
0.0	0.9098039215686274
1.0	0.9294117647058823
2.0	0.9294117647058824
3.0	0.9254901960784314
3.75	0.9254901960784314
4.0	0.9254901960784314
5.0	0.9254901960784314
6.0	0.9215686274509804
7.0	0.9215686274509804
7.5	0.9215686274509804
8.0	0.9215686274509804
9.0	0.9176470588235293
10.0	0.9215686274509804
11.0	0.9254901960784314
11.25	0.9254901960784315
12.0	0.9333333333333332
13.0	0.9411764705882352
14.0	0.9529411764705882
15.0	0.9568627450980391
16.0	0.9647058823529411
17.0	0.972549019607843
18.0	0.980392156862745
18.75	0.9882352941176471
19.0	1.0
20.0	0.9882352941176471
21.0	0.996078431372549
22.0	0.996078431372549
22.5	1.0
23.0	1.0
24.0	1.0
25.0	1.0
26.0	1.0
26.25	1.0
27.0	1.0
28.0	1.0
29.0	1.0
30.0	1.0
31.666666666666668	1.0
