# Supplementary material for: Data treatment methods for real-time colorimetric loop-mediated isothermal amplification reactions
Source: Sci Rep. 2023 Sep 1;13:14397. doi: 10.1038/s41598-023-40737-x (PMC10474118; doi:10.1038/s41598-023-40737-x)
Supplement: Supplementary file 1 — Supplementary Information 1. [file 41598_2023_40737_MOESM1_ESM.zip › Curves/00000076BD_48EFB_SW001__076BD.csv]

Tempo	Green3
0.0	0.8627450980392157
1.0	0.8745098039215686
2.0	0.8666666666666666
3.0	0.8627450980392156
3.75	0.8588235294117647
4.0	0.8549019607843136
5.0	0.8509803921568626
6.0	0.8470588235294119
7.0	0.8470588235294119
7.5	0.8470588235294119
8.0	0.8431372549019607
9.0	0.8470588235294119
10.0	0.8549019607843136
11.0	0.8666666666666666
11.25	0.8705882352941176
12.0	0.8784313725490194
13.0	0.8941176470588236
14.0	0.9019607843137255
15.0	0.9098039215686273
16.0	0.9176470588235293
17.0	0.9215686274509802
18.0	0.9254901960784314
18.75	0.9333333333333333
19.0	0.9372549019607845
20.0	0.9450980392156862
21.0	0.9490196078431372
22.0	0.9529411764705883
22.5	0.9529411764705883
23.0	0.9529411764705883
24.0	0.9529411764705883
25.0	0.9568627450980394
26.0	0.9568627450980394
26.25	0.9568627450980394
27.0	0.9568627450980394
28.0	0.9568627450980394
29.0	0.9607843137254903
30.0	0.9607843137254903
31.733333333333334	0.9607843137254901
