# Supplementary material for: Data treatment methods for real-time colorimetric loop-mediated isothermal amplification reactions
Source: Sci Rep. 2023 Sep 1;13:14397. doi: 10.1038/s41598-023-40737-x (PMC10474118; doi:10.1038/s41598-023-40737-x)
Supplement: Supplementary file 1 — Supplementary Information 1. [file 41598_2023_40737_MOESM1_ESM.zip › Curves/00000076BE_QU7DL_SW001__076BE.csv]

Tempo	Green3
0.0	0.7921568627450981
1.0	0.807843137254902
2.0	0.796078431372549
3.0	0.788235294117647
3.75	0.784313725490196
4.0	0.7803921568627451
5.0	0.7764705882352941
6.0	0.7725490196078431
7.0	0.7686274509803921
7.5	0.7647058823529413
8.0	0.7647058823529413
9.0	0.7686274509803922
10.0	0.7803921568627451
11.0	0.792156862745098
11.25	0.796078431372549
12.0	0.8078431372549022
13.0	0.8196078431372551
14.0	0.8352941176470591
15.0	0.8431372549019611
16.0	0.8509803921568628
17.0	0.8705882352941177
18.0	0.8862745098039214
18.75	0.8901960784313725
19.0	0.8901960784313724
20.0	0.8941176470588237
21.0	0.8941176470588237
22.0	0.8980392156862745
22.5	0.8980392156862745
23.0	0.9019607843137255
24.0	0.9019607843137255
25.0	0.9058823529411765
26.0	0.9058823529411765
26.25	0.9058823529411765
27.0	0.9058823529411765
28.0	0.9058823529411765
29.0	0.9058823529411765
30.0	0.9098039215686273
31.316666666666666	0.9098039215686275
