# Supplementary material for: Data treatment methods for real-time colorimetric loop-mediated isothermal amplification reactions
Source: Sci Rep. 2023 Sep 1;13:14397. doi: 10.1038/s41598-023-40737-x (PMC10474118; doi:10.1038/s41598-023-40737-x)
Supplement: Supplementary file 1 — Supplementary Information 1. [file 41598_2023_40737_MOESM1_ESM.zip › Curves/00000076BF_IJU3V_SW001__076BF.csv]

Tempo	Green3
0.0	0.8156862745098038
1.0	0.8588235294117647
2.0	0.8470588235294118
3.0	0.8352941176470589
3.75	0.8274509803921568
4.0	0.8235294117647058
5.0	0.8196078431372549
6.0	0.8117647058823529
7.0	0.8039215686274509
7.5	0.803921568627451
8.0	0.803921568627451
9.0	0.8
10.0	0.8
11.0	0.8
11.25	0.8
12.0	0.8
13.0	0.8117647058823529
14.0	0.8392156862745098
15.0	0.8588235294117647
16.0	0.8784313725490196
17.0	0.8901960784313723
18.0	0.9058823529411764
18.75	0.9215686274509803
19.0	0.9215686274509803
20.0	0.9411764705882353
21.0	0.9529411764705882
22.0	0.9607843137254901
22.5	0.9647058823529411
23.0	0.9647058823529411
24.0	0.968627450980392
25.0	0.972549019607843
26.0	0.976470588235294
26.25	0.976470588235294
27.0	0.976470588235294
28.0	0.980392156862745
29.0	0.980392156862745
30.0	0.980392156862745
31.7	0.9843137254901959
