# Supplementary material for: Data treatment methods for real-time colorimetric loop-mediated isothermal amplification reactions
Source: Sci Rep. 2023 Sep 1;13:14397. doi: 10.1038/s41598-023-40737-x (PMC10474118; doi:10.1038/s41598-023-40737-x)
Supplement: Supplementary file 1 — Supplementary Information 1. [file 41598_2023_40737_MOESM1_ESM.zip › Curves/00000076C1_WR1NL_SW001__076C1.csv]

Tempo	Green3
0.0	0.8039215686274511
1.0	0.8274509803921568
2.0	0.8156862745098039
3.0	0.8039215686274511
3.75	0.8039215686274509
4.0	0.8000000000000002
5.0	0.7921568627450979
6.0	0.7882352941176469
7.0	0.7843137254901961
7.5	0.7843137254901961
8.0	0.7803921568627451
9.0	0.7803921568627451
10.0	0.7764705882352941
11.0	0.7764705882352941
11.25	0.7764705882352941
12.0	0.7803921568627451
13.0	0.7882352941176469
14.0	0.8000000000000002
15.0	0.823529411764706
16.0	0.8392156862745099
17.0	0.8549019607843138
18.0	0.8666666666666666
18.75	0.8784313725490195
19.0	0.8823529411764705
20.0	0.9019607843137255
21.0	0.9098039215686275
22.0	0.9137254901960784
22.5	0.9176470588235293
23.0	0.9215686274509803
24.0	0.9254901960784314
25.0	0.9294117647058824
26.0	0.9333333333333335
26.25	0.9333333333333333
27.0	0.9333333333333333
28.0	0.9372549019607843
29.0	0.9372549019607843
30.0	0.9372549019607843
31.966666666666665	0.9411764705882353
