# Supplementary material for: Data treatment methods for real-time colorimetric loop-mediated isothermal amplification reactions
Source: Sci Rep. 2023 Sep 1;13:14397. doi: 10.1038/s41598-023-40737-x (PMC10474118; doi:10.1038/s41598-023-40737-x)
Supplement: Supplementary file 1 — Supplementary Information 1. [file 41598_2023_40737_MOESM1_ESM.zip › Curves/00000076C2_2E8UM_SW001__076C2.csv]

Tempo	Green3
0.0	0.7686274509803919
1.0	0.8196078431372551
2.0	0.8039215686274512
3.0	0.7882352941176471
3.75	0.7843137254901962
4.0	0.7803921568627452
5.0	0.7764705882352942
6.0	0.7725490196078433
7.0	0.7686274509803922
7.5	0.7647058823529413
8.0	0.7647058823529413
9.0	0.7607843137254903
10.0	0.7568627450980394
11.0	0.7568627450980394
11.25	0.7568627450980394
12.0	0.7568627450980394
13.0	0.7647058823529413
14.0	0.7803921568627451
15.0	0.8000000000000002
16.0	0.8156862745098039
17.0	0.831372549019608
18.0	0.843137254901961
18.75	0.8509803921568628
19.0	0.8588235294117649
20.0	0.8745098039215689
21.0	0.8901960784313726
22.0	0.9019607843137256
22.5	0.9019607843137256
23.0	0.9058823529411766
24.0	0.9098039215686277
25.0	0.9137254901960786
26.0	0.9137254901960786
26.25	0.9176470588235295
27.0	0.9215686274509804
28.0	0.9215686274509804
29.0	0.9215686274509804
30.0	0.9254901960784315
31.75	0.9294117647058826
