# Supplementary material for: Data treatment methods for real-time colorimetric loop-mediated isothermal amplification reactions
Source: Sci Rep. 2023 Sep 1;13:14397. doi: 10.1038/s41598-023-40737-x (PMC10474118; doi:10.1038/s41598-023-40737-x)
Supplement: Supplementary file 1 — Supplementary Information 1. [file 41598_2023_40737_MOESM1_ESM.zip › Curves/00000076C8_7I52I_SW001__076C8.csv]

Tempo	Green3
0.0	0.7176470588235295
1.0	0.7764705882352942
2.0	0.7607843137254902
3.0	0.7529411764705884
3.75	0.7450980392156863
4.0	0.7411764705882354
5.0	0.7372549019607845
6.0	0.7294117647058824
7.0	0.7254901960784313
7.5	0.7215686274509805
8.0	0.7215686274509805
9.0	0.7176470588235295
10.0	0.7176470588235295
11.0	0.7176470588235295
11.25	0.7176470588235295
12.0	0.7176470588235295
13.0	0.7254901960784313
14.0	0.7450980392156864
15.0	0.7647058823529413
16.0	0.784313725490196
17.0	0.803921568627451
18.0	0.8235294117647057
18.0	0.8235294117647057
18.75	0.8352941176470589
22.5	0.8980392156862745
26.25	0.9137254901960784
30.0	0.9254901960784314
31.75	0.9333333333333333
