# Supplementary material for: Data treatment methods for real-time colorimetric loop-mediated isothermal amplification reactions
Source: Sci Rep. 2023 Sep 1;13:14397. doi: 10.1038/s41598-023-40737-x (PMC10474118; doi:10.1038/s41598-023-40737-x)
Supplement: Supplementary file 1 — Supplementary Information 1. [file 41598_2023_40737_MOESM1_ESM.zip › Curves/00000076C9_WHUT5_SW001__076C9.csv]

Tempo	Green3
0.0	0.7529411764705881
1.0	0.7960784313725491
2.0	0.7803921568627451
3.0	0.7725490196078433
3.75	0.7647058823529413
4.0	0.7607843137254903
5.0	0.7529411764705884
6.0	0.7450980392156865
7.0	0.7411764705882354
7.5	0.7411764705882354
8.0	0.7372549019607845
9.0	0.7372549019607846
10.0	0.7372549019607846
11.0	0.7372549019607846
11.25	0.7372549019607846
12.0	0.7372549019607846
13.0	0.7372549019607845
14.0	0.7450980392156865
15.0	0.7647058823529412
16.0	0.7882352941176467
17.0	0.8039215686274508
18.0	0.819607843137255
18.75	0.8313725490196079
19.0	0.8352941176470589
20.0	0.8549019607843137
21.0	0.8705882352941176
21.0	0.8705882352941176
22.0	0.8823529411764705
22.5	0.8862745098039214
23.0	0.8901960784313724
24.0	0.8941176470588236
25.0	0.9019607843137255
26.0	0.9019607843137257
26.25	0.9058823529411766
27.0	0.9058823529411766
28.0	0.9098039215686275
29.0	0.9098039215686274
30.0	0.9137254901960785
32.016666666666666	0.9176470588235296
