# Supplementary material for: Data treatment methods for real-time colorimetric loop-mediated isothermal amplification reactions
Source: Sci Rep. 2023 Sep 1;13:14397. doi: 10.1038/s41598-023-40737-x (PMC10474118; doi:10.1038/s41598-023-40737-x)
Supplement: Supplementary file 1 — Supplementary Information 1. [file 41598_2023_40737_MOESM1_ESM.zip › Curves/00000076CA_CGSHA_SW001__076CA.csv]

Tempo	Green3
0.0	0.7686274509803922
1.0	0.807843137254902
2.0	0.7960784313725489
3.0	0.788235294117647
3.75	0.7803921568627451
4.0	0.7764705882352942
5.0	0.7725490196078431
6.0	0.784313725490196
7.0	0.7607843137254902
7.5	0.7568627450980393
8.0	0.7568627450980393
9.0	0.7568627450980393
10.0	0.7529411764705884
11.0	0.7568627450980393
11.25	0.7607843137254902
12.0	0.7686274509803922
13.0	0.7921568627450979
14.0	0.8000000000000002
15.0	0.8196078431372549
16.0	0.831372549019608
17.0	0.8392156862745099
18.0	0.8627450980392157
18.75	0.8745098039215685
19.0	0.8784313725490196
20.0	0.8901960784313724
21.0	0.8941176470588237
22.0	0.8980392156862744
22.5	0.8980392156862745
23.0	0.9019607843137255
24.0	0.9058823529411765
25.0	0.9098039215686274
26.0	0.9098039215686273
26.25	0.9098039215686273
27.0	0.9137254901960783
28.0	0.9137254901960784
29.0	0.9137254901960784
30.0	0.9176470588235293
31.666666666666668	0.9137254901960785
