# Supplementary material for: Data treatment methods for real-time colorimetric loop-mediated isothermal amplification reactions
Source: Sci Rep. 2023 Sep 1;13:14397. doi: 10.1038/s41598-023-40737-x (PMC10474118; doi:10.1038/s41598-023-40737-x)
Supplement: Supplementary file 1 — Supplementary Information 1. [file 41598_2023_40737_MOESM1_ESM.zip › Curves/00000076CB_20BHL_SW001__076CB.csv]

Tempo	Green3
0.0	0.7568627450980393
1.0	0.7921568627450979
2.0	0.7843137254901961
3.0	0.7686274509803922
3.75	0.7607843137254903
4.0	0.7607843137254903
5.0	0.7490196078431374
6.0	0.7411764705882355
7.0	0.7372549019607846
7.5	0.7372549019607845
8.0	0.7333333333333334
9.0	0.7294117647058825
10.0	0.7333333333333334
11.0	0.7333333333333334
11.25	0.7372549019607846
12.0	0.7450980392156865
13.0	0.7686274509803923
14.0	0.7882352941176471
15.0	0.8156862745098041
16.0	0.8313725490196082
17.0	0.8470588235294121
18.0	0.8784313725490196
18.75	0.8941176470588235
19.0	0.8980392156862746
20.0	0.9098039215686275
21.0	0.9176470588235293
22.0	0.9294117647058824
22.5	0.9333333333333333
23.0	0.9333333333333333
24.0	0.9372549019607843
25.0	0.9450980392156864
26.0	0.9411764705882353
26.25	0.9411764705882353
27.0	0.9450980392156862
28.0	0.9490196078431372
29.0	0.9490196078431371
30.0	0.9529411764705882
32.05	0.9607843137254901
