# Supplementary material for: Data treatment methods for real-time colorimetric loop-mediated isothermal amplification reactions
Source: Sci Rep. 2023 Sep 1;13:14397. doi: 10.1038/s41598-023-40737-x (PMC10474118; doi:10.1038/s41598-023-40737-x)
Supplement: Supplementary file 1 — Supplementary Information 1. [file 41598_2023_40737_MOESM1_ESM.zip › Curves/00000076CF_ZZ7FT_SW001__076CF.csv]

Tempo	Green3
0.0	0.7333333333333332
1.0	0.7882352941176471
2.0	0.7764705882352942
3.0	0.7686274509803922
3.75	0.7607843137254903
4.0	0.7568627450980394
5.0	0.7490196078431376
6.0	0.7372549019607846
7.0	0.7333333333333334
7.5	0.7333333333333334
8.0	0.7294117647058824
9.0	0.7254901960784315
10.0	0.7215686274509806
11.0	0.7215686274509806
11.25	0.7176470588235295
12.0	0.7254901960784313
13.0	0.7333333333333332
14.0	0.756862745098039
15.0	0.7764705882352938
16.0	0.7960784313725486
17.0	0.8117647058823527
18.0	0.8274509803921567
18.75	0.8431372549019608
19.0	0.8470588235294118
20.0	0.8666666666666666
21.0	0.8745098039215685
22.0	0.8823529411764705
22.5	0.8862745098039214
23.0	0.8862745098039214
24.0	0.8901960784313724
25.0	0.8941176470588236
26.0	0.8941176470588236
26.25	0.8941176470588236
27.0	0.8980392156862745
28.0	0.8980392156862745
29.0	0.9019607843137255
30.0	0.9058823529411765
31.716666666666665	0.9098039215686274
