# Supplementary material for: Data treatment methods for real-time colorimetric loop-mediated isothermal amplification reactions
Source: Sci Rep. 2023 Sep 1;13:14397. doi: 10.1038/s41598-023-40737-x (PMC10474118; doi:10.1038/s41598-023-40737-x)
Supplement: Supplementary file 1 — Supplementary Information 1. [file 41598_2023_40737_MOESM1_ESM.zip › Curves/00000076D1_9O3HN_SW001__076D1.csv]

Tempo	Green3
0.0	0.7921568627450977
3.0	0.7686274509803919
3.75	0.7647058823529409
4.0	0.7686274509803923
5.0	0.7568627450980394
7.0	0.7411764705882355
7.5	0.7372549019607841
8.0	0.7372549019607841
9.0	0.7333333333333335
10.0	0.7333333333333335
11.0	0.7333333333333335
11.25	0.7333333333333335
12.0	0.7333333333333332
13.0	0.7372549019607841
14.0	0.756862745098039
15.0	0.7764705882352938
16.0	0.7960784313725486
17.0	0.8117647058823527
18.0	0.8235294117647057
18.75	0.8392156862745098
19.0	0.8431372549019608
20.0	0.8588235294117647
21.0	0.8745098039215685
22.0	0.8823529411764705
22.5	0.8862745098039214
23.0	0.8862745098039214
24.0	0.8941176470588236
25.0	0.8980392156862745
26.0	0.8980392156862745
26.25	0.9019607843137255
27.0	0.9019607843137255
28.0	0.9058823529411765
29.0	0.9058823529411765
30.0	0.9098039215686274
31.75	0.9137254901960784
