# Supplementary material for: Data treatment methods for real-time colorimetric loop-mediated isothermal amplification reactions
Source: Sci Rep. 2023 Sep 1;13:14397. doi: 10.1038/s41598-023-40737-x (PMC10474118; doi:10.1038/s41598-023-40737-x)
Supplement: Supplementary file 1 — Supplementary Information 1. [file 41598_2023_40737_MOESM1_ESM.zip › Curves/00000076D2_35TBN_SW001__076D2.csv]

Tempo	Green3
0.0	0.7490196078431374
1.0	0.8039215686274509
2.0	0.7921568627450979
3.0	0.780392156862745
3.75	0.7725490196078431
4.0	0.7686274509803921
5.0	0.7607843137254902
6.0	0.7568627450980392
7.0	0.7529411764705882
7.5	0.7529411764705882
8.0	0.7490196078431373
9.0	0.7490196078431373
10.0	0.7450980392156863
11.0	0.7450980392156863
11.25	0.7450980392156863
12.0	0.7450980392156863
13.0	0.7529411764705882
14.0	0.7686274509803921
15.0	0.7921568627450979
16.0	0.8117647058823529
17.0	0.8274509803921568
18.0	0.8470588235294116
18.75	0.8588235294117647
19.0	0.8627450980392156
20.0	0.8862745098039215
21.0	0.9019607843137255
22.0	0.9098039215686275
22.5	0.9137254901960784
23.0	0.9137254901960784
24.0	0.9176470588235294
25.0	0.9215686274509804
26.0	0.9254901960784314
26.25	0.9254901960784314
27.0	0.9294117647058824
28.0	0.9294117647058824
29.0	0.9333333333333335
30.0	0.9372549019607844
31.75	0.9372549019607845
