# Supplementary material for: Data treatment methods for real-time colorimetric loop-mediated isothermal amplification reactions
Source: Sci Rep. 2023 Sep 1;13:14397. doi: 10.1038/s41598-023-40737-x (PMC10474118; doi:10.1038/s41598-023-40737-x)
Supplement: Supplementary file 1 — Supplementary Information 1. [file 41598_2023_40737_MOESM1_ESM.zip › Curves/00000076D3_XJ1ZE_SW001__076D3.csv]

Tempo	Green3
0.0	0.7607843137254903
1.0	0.7686274509803922
2.0	0.7607843137254903
3.0	0.7490196078431374
3.75	0.7450980392156864
4.0	0.7411764705882354
5.0	0.7333333333333334
6.0	0.7254901960784313
7.0	0.7215686274509804
7.5	0.7176470588235295
8.0	0.7176470588235295
6.0	0.7254901960784313
9.0	0.7137254901960786
10.0	0.7137254901960786
11.0	0.7137254901960786
11.25	0.7137254901960786
12.0	0.7176470588235295
13.0	0.7372549019607846
14.0	0.7568627450980392
15.0	0.7803921568627451
16.0	0.8000000000000002
17.0	0.8156862745098039
18.0	0.8392156862745099
18.75	0.8627450980392157
19.0	0.8666666666666666
20.0	0.8862745098039214
21.0	0.8980392156862745
22.0	0.9019607843137254
22.5	0.9058823529411764
23.0	0.9058823529411764
24.0	0.9098039215686273
25.0	0.9176470588235293
26.0	0.9215686274509802
26.25	0.9215686274509802
27.0	0.9254901960784314
28.0	0.9254901960784314
29.0	0.9294117647058824
30.0	0.9294117647058824
31.65	0.9372549019607843
