# Supplementary material for: Data treatment methods for real-time colorimetric loop-mediated isothermal amplification reactions
Source: Sci Rep. 2023 Sep 1;13:14397. doi: 10.1038/s41598-023-40737-x (PMC10474118; doi:10.1038/s41598-023-40737-x)
Supplement: Supplementary file 1 — Supplementary Information 1. [file 41598_2023_40737_MOESM1_ESM.zip › Curves/00000076D5_B9ZLG_SW001__076D5.csv]

Tempo	Green3
0.0	0.8274509803921568
1.0	0.8784313725490196
2.0	0.8666666666666667
3.0	0.8549019607843138
3.75	0.8509803921568627
4.0	0.8470588235294118
5.0	0.8392156862745098
6.0	0.835294117647059
7.0	0.831372549019608
7.5	0.8235294117647058
8.0	0.8235294117647058
9.0	0.8235294117647058
10.0	0.8196078431372549
11.0	0.8196078431372549
11.25	0.8196078431372549
12.0	0.835294117647059
13.0	0.8588235294117648
14.0	0.8784313725490196
15.0	0.8941176470588236
16.0	0.9137254901960785
17.0	0.9294117647058824
18.0	0.9529411764705883
18.75	0.9647058823529413
19.0	0.9686274509803923
20.0	0.9764705882352942
21.0	0.9803921568627452
22.0	0.9843137254901962
22.5	0.9843137254901962
23.0	0.9921568627450983
24.0	0.9921568627450983
25.0	0.996078431372549
26.0	1.0
26.25	0.996078431372549
27.0	1.0
28.0	1.0
29.0	1.0
30.0	1.0
31.716666666666665	1.0
