# Supplementary material for: Data treatment methods for real-time colorimetric loop-mediated isothermal amplification reactions
Source: Sci Rep. 2023 Sep 1;13:14397. doi: 10.1038/s41598-023-40737-x (PMC10474118; doi:10.1038/s41598-023-40737-x)
Supplement: Supplementary file 1 — Supplementary Information 1. [file 41598_2023_40737_MOESM1_ESM.zip › Curves/00000076D7_8EXVU_SW001__076D7.csv]

Tempo	Green3
0.0	0.8431372549019608
1.0	0.8705882352941176
2.0	0.8549019607843136
3.0	0.8431372549019609
3.75	0.8352941176470589
4.0	0.8352941176470589
5.0	0.8235294117647057
6.0	0.8196078431372548
7.0	0.8117647058823529
7.5	0.8156862745098038
8.0	0.8156862745098038
9.0	0.8117647058823529
10.0	0.8117647058823529
11.0	0.8117647058823529
11.25	0.8078431372549019
12.0	0.8117647058823528
13.0	0.8156862745098038
14.0	0.8352941176470589
15.0	0.8549019607843137
16.0	0.8705882352941176
17.0	0.8862745098039215
18.0	0.8980392156862745
18.75	0.9098039215686274
19.0	0.9176470588235293
20.0	0.9372549019607843
21.0	0.9490196078431372
22.0	0.9568627450980394
22.5	0.9607843137254903
23.0	0.9647058823529411
24.0	0.972549019607843
25.0	0.972549019607843
26.0	0.976470588235294
26.25	0.9764705882352939
27.0	0.9764705882352939
28.0	0.9764705882352939
29.0	0.9803921568627452
30.0	0.980392156862745
31.8	0.988235294117647
