# Supplementary material for: Data treatment methods for real-time colorimetric loop-mediated isothermal amplification reactions
Source: Sci Rep. 2023 Sep 1;13:14397. doi: 10.1038/s41598-023-40737-x (PMC10474118; doi:10.1038/s41598-023-40737-x)
Supplement: Supplementary file 1 — Supplementary Information 1. [file 41598_2023_40737_MOESM1_ESM.zip › Curves/00000076D9_86ZNH_SW001__076D9.csv]

Tempo	Green3
0.0	0.7843137254901962
0.0	0.7843137254901962
1.0	0.831372549019608
2.0	0.8235294117647057
3.0	0.8078431372549021
3.75	0.7999999999999999
4.0	0.8
5.0	0.7960784313725489
6.0	0.788235294117647
7.0	0.7843137254901961
7.5	0.784313725490196
8.0	0.7843137254901961
9.0	0.7803921568627451
10.0	0.776470588235294
11.0	0.7764705882352941
11.25	0.7803921568627451
12.0	0.7803921568627451
13.0	0.796078431372549
14.0	0.819607843137255
15.0	0.835294117647059
15.016666666666667	0.8392156862745102
16.0	0.850980392156863
17.0	0.8627450980392157
18.0	0.8784313725490197
18.766666666666666	0.8941176470588236
19.0	0.8980392156862746
20.0	0.9058823529411767
21.0	0.9137254901960784
22.0	0.9215686274509802
22.516666666666666	0.9215686274509802
23.0	0.9254901960784314
24.0	0.9254901960784314
25.0	0.9294117647058825
26.0	0.9333333333333333
26.266666666666666	0.9333333333333332
27.0	0.9333333333333333
28.0	0.9372549019607843
29.0	0.9411764705882353
30.0	0.9411764705882353
30.016666666666666	0.9450980392156862
31.95	0.9490196078431372
