# Supplementary material for: Data treatment methods for real-time colorimetric loop-mediated isothermal amplification reactions
Source: Sci Rep. 2023 Sep 1;13:14397. doi: 10.1038/s41598-023-40737-x (PMC10474118; doi:10.1038/s41598-023-40737-x)
Supplement: Supplementary file 1 — Supplementary Information 1. [file 41598_2023_40737_MOESM1_ESM.zip › Curves/00000076DB_GT688_SW001__076DB.csv]

Tempo	Green3
0.0	0.7333333333333334
1.0	0.8039215686274512
2.0	0.8000000000000002
3.0	0.796078431372549
3.75	0.792156862745098
4.0	0.792156862745098
5.0	0.7882352941176471
6.0	0.7882352941176469
7.0	0.7843137254901961
7.5	0.784313725490196
8.0	0.784313725490196
9.0	0.7803921568627451
10.0	0.7843137254901961
11.0	0.796078431372549
11.25	0.8000000000000002
12.0	0.807843137254902
13.0	0.8274509803921568
14.0	0.8431372549019608
15.0	0.8509803921568627
16.0	0.8627450980392156
17.0	0.8705882352941176
18.0	0.8862745098039214
18.75	0.8980392156862744
19.0	0.9019607843137254
20.0	0.9058823529411764
21.0	0.9058823529411764
22.0	0.9098039215686273
22.5	0.9098039215686273
23.0	0.9098039215686273
24.0	0.9137254901960783
25.0	0.9137254901960785
26.0	0.9137254901960785
26.25	0.9137254901960785
27.0	0.9137254901960785
28.0	0.9176470588235293
29.0	0.9137254901960784
30.0	0.9176470588235293
31.333333333333332	0.9215686274509804
