# Supplementary material for: Data treatment methods for real-time colorimetric loop-mediated isothermal amplification reactions
Source: Sci Rep. 2023 Sep 1;13:14397. doi: 10.1038/s41598-023-40737-x (PMC10474118; doi:10.1038/s41598-023-40737-x)
Supplement: Supplementary file 1 — Supplementary Information 1. [file 41598_2023_40737_MOESM1_ESM.zip › Curves/00000076DC_VLFDN_SW001__076DC.csv]

Tempo	Green3
0.0	0.7764705882352942
1.0	0.8196078431372549
2.0	0.8078431372549021
3.0	0.8
3.75	0.7921568627450979
4.0	0.7921568627450979
5.0	0.788235294117647
6.0	0.7803921568627451
7.0	0.7803921568627451
7.5	0.7764705882352942
8.0	0.7725490196078431
9.0	0.7725490196078431
10.0	0.7686274509803922
11.0	0.7764705882352942
11.25	0.7803921568627451
12.0	0.792156862745098
13.0	0.8117647058823528
14.0	0.831372549019608
15.0	0.8470588235294118
16.0	0.8588235294117648
17.0	0.8705882352941177
18.0	0.8901960784313724
18.75	0.9098039215686273
19.0	0.9137254901960784
20.0	0.9215686274509803
21.0	0.9294117647058824
22.0	0.9333333333333333
22.5	0.9372549019607843
23.0	0.9372549019607843
24.0	0.9411764705882353
25.0	0.9411764705882353
26.0	0.9450980392156862
26.25	0.9411764705882353
27.0	0.9450980392156862
28.0	0.9450980392156862
29.0	0.9450980392156862
30.0	0.9490196078431372
31.583333333333332	0.9490196078431371
