# Supplementary material for: Data treatment methods for real-time colorimetric loop-mediated isothermal amplification reactions
Source: Sci Rep. 2023 Sep 1;13:14397. doi: 10.1038/s41598-023-40737-x (PMC10474118; doi:10.1038/s41598-023-40737-x)
Supplement: Supplementary file 1 — Supplementary Information 1. [file 41598_2023_40737_MOESM1_ESM.zip › Curves/00000076DD_ZSYM3_SW001__076DD.csv]

Tempo	Green3
0.0	0.7960784313725491
1.0	0.831372549019608
2.0	0.8156862745098039
3.0	0.8039215686274509
3.75	0.8000000000000002
4.0	0.8000000000000002
5.0	0.796078431372549
6.0	0.7882352941176469
7.0	0.7843137254901961
7.5	0.7843137254901961
8.0	0.7803921568627451
9.0	0.7803921568627451
10.0	0.7764705882352941
11.0	0.7803921568627451
11.25	0.7843137254901962
12.0	0.7960784313725491
13.0	0.8156862745098039
14.0	0.835294117647059
15.0	0.8470588235294119
16.0	0.8627450980392158
17.0	0.8705882352941177
18.0	0.8862745098039214
18.75	0.8980392156862744
19.0	0.8980392156862744
20.0	0.9098039215686273
21.0	0.9098039215686273
22.0	0.9176470588235293
22.5	0.9176470588235293
23.0	0.9176470588235293
24.0	0.9215686274509803
25.0	0.9215686274509803
26.0	0.9254901960784315
26.25	0.9254901960784314
27.0	0.9254901960784315
28.0	0.9294117647058824
29.0	0.9294117647058824
30.0	0.9333333333333333
31.366666666666667	0.9333333333333332
