# Supplementary material for: Data treatment methods for real-time colorimetric loop-mediated isothermal amplification reactions
Source: Sci Rep. 2023 Sep 1;13:14397. doi: 10.1038/s41598-023-40737-x (PMC10474118; doi:10.1038/s41598-023-40737-x)
Supplement: Supplementary file 1 — Supplementary Information 1. [file 41598_2023_40737_MOESM1_ESM.zip › Curves/00000076E0_E2BYT_SW001__076E0.csv]

Tempo	Green3
0.0	0.7725490196078431
1.0	0.8274509803921568
2.0	0.8235294117647058
3.0	0.8156862745098038
3.75	0.807843137254902
4.0	0.807843137254902
5.0	0.8
6.0	0.7921568627450979
7.0	0.7882352941176469
7.5	0.784313725490196
8.0	0.784313725490196
9.0	0.7803921568627449
10.0	0.7803921568627449
11.0	0.7882352941176469
11.25	0.7921568627450979
12.0	0.8117647058823529
13.0	0.8274509803921568
14.0	0.8431372549019609
15.0	0.8627450980392156
16.0	0.8784313725490196
17.0	0.8941176470588235
18.0	0.9137254901960784
18.75	0.9215686274509802
19.0	0.9254901960784314
20.0	0.9333333333333333
21.0	0.9372549019607843
22.0	0.9372549019607843
22.5	0.9411764705882353
23.0	0.9411764705882353
24.0	0.9450980392156862
25.0	0.9490196078431371
26.0	0.9490196078431371
26.25	0.9529411764705882
27.0	0.9529411764705882
28.0	0.9568627450980391
29.0	0.9568627450980391
30.0	0.9568627450980391
31.633333333333333	0.9607843137254902
