# Supplementary material for: Data treatment methods for real-time colorimetric loop-mediated isothermal amplification reactions
Source: Sci Rep. 2023 Sep 1;13:14397. doi: 10.1038/s41598-023-40737-x (PMC10474118; doi:10.1038/s41598-023-40737-x)
Supplement: Supplementary file 1 — Supplementary Information 1. [file 41598_2023_40737_MOESM1_ESM.zip › Curves/00000076E1_VR1XZ_SW001__076E1.csv]

Tempo	Green3
0.0	0.7294117647058822
2.0	0.7490196078431374
3.0	0.7411764705882355
3.75	0.7333333333333333
6.0	0.7215686274509804
7.0	0.7137254901960786
7.5	0.7098039215686275
8.0	0.7098039215686276
9.0	0.7058823529411766
10.0	0.7058823529411766
11.0	0.7058823529411766
11.25	0.7058823529411766
12.0	0.7137254901960784
13.0	0.7294117647058822
14.0	0.7529411764705882
15.0	0.7725490196078431
16.0	0.796078431372549
17.0	0.807843137254902
18.0	0.831372549019608
18.75	0.8549019607843138
19.0	0.8627450980392157
20.0	0.8784313725490195
21.0	0.8862745098039214
22.0	0.8980392156862744
22.5	0.8980392156862744
23.0	0.9019607843137254
24.0	0.9058823529411764
25.0	0.9058823529411764
26.0	0.9098039215686274
26.25	0.9098039215686274
27.0	0.9137254901960785
28.0	0.9176470588235293
29.0	0.9176470588235293
30.0	0.9215686274509802
31.866666666666667	0.9294117647058824
