# Supplementary material for: Data treatment methods for real-time colorimetric loop-mediated isothermal amplification reactions
Source: Sci Rep. 2023 Sep 1;13:14397. doi: 10.1038/s41598-023-40737-x (PMC10474118; doi:10.1038/s41598-023-40737-x)
Supplement: Supplementary file 1 — Supplementary Information 1. [file 41598_2023_40737_MOESM1_ESM.zip › Curves/00000076E2_69JYN_SW001__076E2.csv]

Tempo	Green3
0.0	0.7803921568627452
1.0	0.83921568627451
2.0	0.823529411764706
3.0	0.811764705882353
3.75	0.8039215686274509
4.0	0.8039215686274509
5.0	0.796078431372549
6.0	0.7921568627450979
7.0	0.7882352941176469
7.516666666666667	0.7882352941176469
8.0	0.784313725490196
9.0	0.7803921568627451
10.0	0.7803921568627451
11.0	0.7803921568627451
11.266666666666667	0.7843137254901961
12.0	0.796078431372549
13.0	0.807843137254902
14.0	0.831372549019608
15.0	0.8509803921568627
15.016666666666667	0.8509803921568627
16.0	0.8666666666666667
17.0	0.8784313725490196
18.0	0.9019607843137255
18.766666666666666	0.9254901960784314
19.0	0.9254901960784314
20.0	0.9411764705882353
21.0	0.9529411764705882
22.0	0.9529411764705883
22.516666666666666	0.9568627450980391
23.0	0.9607843137254901
24.0	0.9647058823529411
25.0	0.9647058823529411
26.0	0.968627450980392
26.266666666666666	0.968627450980392
27.0	0.968627450980392
28.0	0.972549019607843
29.0	0.972549019607843
30.0	0.9725490196078431
30.016666666666666	0.972549019607843
31.716666666666665	0.976470588235294
