# Supplementary material for: Data treatment methods for real-time colorimetric loop-mediated isothermal amplification reactions
Source: Sci Rep. 2023 Sep 1;13:14397. doi: 10.1038/s41598-023-40737-x (PMC10474118; doi:10.1038/s41598-023-40737-x)
Supplement: Supplementary file 1 — Supplementary Information 1. [file 41598_2023_40737_MOESM1_ESM.zip › Curves/00000076E6_F5WA0_SW001__076E6.csv]

Tempo	Green3
0.0	0.8313725490196082
1.0	0.8431372549019608
2.0	0.8274509803921569
3.0	0.819607843137255
3.75	0.8117647058823529
4.0	0.807843137254902
5.0	0.8039215686274511
6.0	0.7960784313725489
7.0	0.7921568627450979
7.5	0.7921568627450979
8.0	0.7921568627450979
9.0	0.788235294117647
10.0	0.7960784313725489
11.0	0.8117647058823529
11.25	0.8196078431372549
12.0	0.831372549019608
13.0	0.8509803921568627
14.0	0.8666666666666667
15.0	0.8784313725490195
15.016666666666667	0.8784313725490195
16.0	0.8862745098039213
17.0	0.9058823529411764
18.0	0.9333333333333333
18.766666666666666	0.9372549019607843
19.0	0.9372549019607843
20.0	0.9450980392156864
21.0	0.9490196078431372
22.0	0.9529411764705882
22.516666666666666	0.9568627450980391
23.0	0.9568627450980391
24.0	0.9568627450980391
25.0	0.9607843137254901
26.0	0.9607843137254901
26.266666666666666	0.9607843137254901
27.0	0.9647058823529411
28.0	0.9647058823529411
29.0	0.9647058823529412
30.0	0.968627450980392
30.016666666666666	0.968627450980392
31.4	0.972549019607843
