# Supplementary material for: Data treatment methods for real-time colorimetric loop-mediated isothermal amplification reactions
Source: Sci Rep. 2023 Sep 1;13:14397. doi: 10.1038/s41598-023-40737-x (PMC10474118; doi:10.1038/s41598-023-40737-x)
Supplement: Supplementary file 1 — Supplementary Information 1. [file 41598_2023_40737_MOESM1_ESM.zip › Curves/00000076E9_C1WVX_SW001__076E9.csv]

Tempo	Green3
0.0	0.8039215686274509
1.0	0.8745098039215686
2.0	0.8627450980392157
3.0	0.8588235294117648
3.75	0.8470588235294119
4.0	0.8470588235294118
5.0	0.8431372549019608
6.0	0.8392156862745099
7.0	0.835294117647059
7.5	0.8313725490196079
8.0	0.8274509803921568
9.0	0.8196078431372549
10.0	0.8196078431372549
11.0	0.8196078431372549
11.25	0.8235294117647058
12.0	0.831372549019608
13.0	0.8588235294117648
14.0	0.8745098039215686
15.0	0.8941176470588236
16.0	0.9098039215686275
17.0	0.9254901960784314
18.0	0.9490196078431371
18.75	0.9647058823529412
19.0	0.9647058823529413
20.0	0.9725490196078432
21.0	0.9764705882352942
22.0	0.9843137254901961
22.5	0.9843137254901961
23.0	0.9882352941176473
24.0	0.9921568627450981
25.0	0.9960784313725488
26.0	0.996078431372549
26.25	0.996078431372549
27.0	0.9960784313725488
28.0	1.0
29.0	1.0
30.0	1.0
31.833333333333332	1.0
