# Supplementary material for: Data treatment methods for real-time colorimetric loop-mediated isothermal amplification reactions
Source: Sci Rep. 2023 Sep 1;13:14397. doi: 10.1038/s41598-023-40737-x (PMC10474118; doi:10.1038/s41598-023-40737-x)
Supplement: Supplementary file 1 — Supplementary Information 1. [file 41598_2023_40737_MOESM1_ESM.zip › Curves/00000076F2_SM228_SW001__076F2.csv]

Tempo	Green3
0.0	0.7921568627450978
1.0	0.8313725490196079
2.0	0.8235294117647058
3.0	0.819607843137255
3.75	0.811764705882353
4.0	0.8078431372549022
5.0	0.8
6.0	0.7960784313725491
7.0	0.7882352941176471
7.5	0.7882352941176471
8.0	0.7843137254901962
9.0	0.7843137254901962
10.0	0.7843137254901962
11.0	0.7882352941176471
11.25	0.7921568627450981
12.0	0.8039215686274512
13.0	0.8235294117647061
14.0	0.8470588235294121
15.0	0.862745098039216
16.0	0.8745098039215689
17.0	0.8862745098039218
18.0	0.9058823529411767
18.75	0.9176470588235293
19.0	0.9215686274509802
20.0	0.9294117647058825
21.0	0.9333333333333332
22.0	0.9372549019607843
22.5	0.9411764705882353
23.0	0.9411764705882353
24.0	0.9450980392156862
25.0	0.9490196078431372
26.0	0.9490196078431372
26.25	0.9490196078431372
27.0	0.9490196078431372
28.0	0.9529411764705882
29.0	0.9529411764705882
30.0	0.9529411764705882
31.766666666666666	0.9568627450980391
