# Supplementary material for: Data treatment methods for real-time colorimetric loop-mediated isothermal amplification reactions
Source: Sci Rep. 2023 Sep 1;13:14397. doi: 10.1038/s41598-023-40737-x (PMC10474118; doi:10.1038/s41598-023-40737-x)
Supplement: Supplementary file 1 — Supplementary Information 1. [file 41598_2023_40737_MOESM1_ESM.zip › Curves/00000076F6_KNVCT_SW001__076F6.csv]

Tempo	Green3
0.0	0.803921568627451
1.0	0.8196078431372551
2.0	0.807843137254902
3.0	0.8
3.75	0.796078431372549
4.0	0.7960784313725491
5.0	0.7882352941176471
6.0	0.7803921568627451
7.0	0.7803921568627451
7.5	0.7764705882352942
8.0	0.7764705882352941
9.0	0.7803921568627451
10.0	0.7803921568627451
11.0	0.7803921568627451
11.25	0.7764705882352941
12.0	0.7803921568627451
13.0	0.7764705882352941
14.0	0.7803921568627451
15.0	0.7803921568627451
16.0	0.7803921568627451
17.0	0.7843137254901962
18.0	0.7960784313725491
18.75	0.8078431372549022
19.0	0.811764705882353
20.0	0.827450980392157
21.0	0.835294117647059
22.0	0.8509803921568628
22.5	0.8549019607843138
23.0	0.8627450980392156
24.0	0.8745098039215686
25.0	0.8862745098039213
26.0	0.8980392156862746
26.25	0.9019607843137255
27.0	0.9058823529411764
28.0	0.9137254901960784
29.0	0.9215686274509803
30.0	0.9254901960784314
31.516666666666666	0.9254901960784315
