# Supplementary material for: Data treatment methods for real-time colorimetric loop-mediated isothermal amplification reactions
Source: Sci Rep. 2023 Sep 1;13:14397. doi: 10.1038/s41598-023-40737-x (PMC10474118; doi:10.1038/s41598-023-40737-x)
Supplement: Supplementary file 1 — Supplementary Information 1. [file 41598_2023_40737_MOESM1_ESM.zip › Curves/00000076F8_82H1E_SW001__076F8.csv]

Tempo	Green3
0.0	0.803921568627451
1.0	0.831372549019608
2.0	0.823529411764706
3.0	0.811764705882353
3.7666666666666666	0.8039215686274511
4.0	0.8039215686274511
5.0	0.8000000000000002
6.0	0.7960784313725489
7.0	0.7882352941176469
7.516666666666667	0.7921568627450979
8.0	0.7921568627450979
9.0	0.7882352941176469
10.0	0.7882352941176469
11.0	0.7921568627450979
11.266666666666667	0.7921568627450979
12.0	0.8000000000000002
13.0	0.819607843137255
14.0	0.835294117647059
15.0	0.8509803921568627
15.016666666666667	0.8509803921568627
16.0	0.8627450980392157
17.0	0.8745098039215686
18.0	0.8980392156862745
18.766666666666666	0.9098039215686275
19.0	0.9137254901960785
20.0	0.9254901960784314
21.0	0.9294117647058824
22.0	0.9333333333333333
22.516666666666666	0.9333333333333333
23.0	0.9333333333333333
24.0	0.9372549019607843
25.0	0.9411764705882354
26.0	0.9411764705882354
26.266666666666666	0.9411764705882354
27.0	0.9411764705882354
28.0	0.9450980392156862
29.0	0.9450980392156862
30.0	0.9450980392156862
30.016666666666666	0.9450980392156862
31.533333333333335	0.9450980392156862
