# Supplementary material for: Data treatment methods for real-time colorimetric loop-mediated isothermal amplification reactions
Source: Sci Rep. 2023 Sep 1;13:14397. doi: 10.1038/s41598-023-40737-x (PMC10474118; doi:10.1038/s41598-023-40737-x)
Supplement: Supplementary file 1 — Supplementary Information 1. [file 41598_2023_40737_MOESM1_ESM.zip › Curves/00000076FA_SZNU8_SW001__076FA.csv]

Tempo	Green3
0.0	0.784313725490196
1.0	0.8235294117647058
2.0	0.8117647058823529
3.0	0.8039215686274511
3.75	0.8
4.0	0.8
5.0	0.7960784313725489
6.0	0.7882352941176469
7.0	0.7882352941176469
7.5	0.784313725490196
8.0	0.780392156862745
9.0	0.780392156862745
10.0	0.780392156862745
11.0	0.784313725490196
11.25	0.784313725490196
12.0	0.7960784313725489
13.0	0.811764705882353
14.0	0.835294117647059
15.0	0.8470588235294119
16.0	0.8588235294117648
17.0	0.8666666666666667
18.0	0.8862745098039215
18.75	0.9019607843137256
19.0	0.9058823529411766
20.0	0.9137254901960785
21.0	0.9215686274509804
22.0	0.9254901960784316
22.5	0.9254901960784316
23.0	0.9294117647058824
24.0	0.9333333333333335
25.0	0.9333333333333335
26.0	0.9372549019607843
26.25	0.9372549019607843
27.0	0.9372549019607843
28.0	0.9411764705882353
29.0	0.9450980392156864
30.0	0.9450980392156864
31.416666666666668	0.9411764705882353
