# Supplementary material for: Data treatment methods for real-time colorimetric loop-mediated isothermal amplification reactions
Source: Sci Rep. 2023 Sep 1;13:14397. doi: 10.1038/s41598-023-40737-x (PMC10474118; doi:10.1038/s41598-023-40737-x)
Supplement: Supplementary file 1 — Supplementary Information 1. [file 41598_2023_40737_MOESM1_ESM.zip › Curves/00000076FB_QQXEK_SW001__076FB.csv]

Tempo	Green3
0.0	0.8274509803921569
1.0	0.8431372549019609
2.0	0.8313725490196079
3.0	0.8274509803921567
3.75	0.8235294117647058
4.0	0.8156862745098038
5.0	0.8117647058823529
6.0	0.807843137254902
7.0	0.803921568627451
7.5	0.803921568627451
8.0	0.803921568627451
9.0	0.7999999999999999
10.0	0.807843137254902
11.0	0.8235294117647057
11.25	0.8274509803921567
12.0	0.8431372549019608
13.0	0.8588235294117647
14.0	0.8705882352941176
15.0	0.8784313725490195
16.0	0.8862745098039214
17.0	0.8980392156862744
18.0	0.9176470588235293
18.75	0.9254901960784314
19.0	0.9294117647058825
20.0	0.9294117647058825
21.0	0.9372549019607843
22.0	0.9411764705882353
22.5	0.9372549019607843
23.0	0.9372549019607843
24.0	0.9411764705882353
25.0	0.9411764705882353
26.0	0.9450980392156862
26.25	0.9411764705882353
27.0	0.9450980392156862
28.0	0.9450980392156862
29.0	0.9450980392156862
30.0	0.9450980392156862
31.633333333333333	0.9490196078431372
