# Supplementary material for: Data treatment methods for real-time colorimetric loop-mediated isothermal amplification reactions
Source: Sci Rep. 2023 Sep 1;13:14397. doi: 10.1038/s41598-023-40737-x (PMC10474118; doi:10.1038/s41598-023-40737-x)
Supplement: Supplementary file 1 — Supplementary Information 1. [file 41598_2023_40737_MOESM1_ESM.zip › Curves/00000076FD_SRFFM_SW001__076FD.csv]

Tempo	Green3
0.0	0.780392156862745
1.0	0.8196078431372551
2.0	0.8078431372549022
3.0	0.796078431372549
3.75	0.7882352941176471
4.0	0.7882352941176471
5.0	0.7803921568627452
6.0	0.7764705882352942
7.0	0.7725490196078433
7.5	0.7725490196078433
8.0	0.7686274509803923
9.0	0.7686274509803923
10.0	0.7647058823529413
11.0	0.7647058823529413
11.25	0.7647058823529413
12.0	0.7647058823529413
13.0	0.7725490196078433
14.0	0.7882352941176471
15.0	0.8078431372549022
16.0	0.827450980392157
17.0	0.8431372549019611
18.0	0.858823529411765
18.75	0.8745098039215689
19.0	0.8784313725490196
20.0	0.9019607843137256
21.0	0.9176470588235296
22.0	0.9254901960784314
22.5	0.9294117647058825
23.0	0.9294117647058825
24.0	0.9411764705882353
25.0	0.9411764705882355
26.0	0.9490196078431372
26.25	0.9450980392156862
27.0	0.9490196078431372
28.0	0.9490196078431372
29.0	0.9529411764705883
30.0	0.9529411764705881
31.383333333333333	0.9568627450980394
