# Supplementary material for: Data treatment methods for real-time colorimetric loop-mediated isothermal amplification reactions
Source: Sci Rep. 2023 Sep 1;13:14397. doi: 10.1038/s41598-023-40737-x (PMC10474118; doi:10.1038/s41598-023-40737-x)
Supplement: Supplementary file 1 — Supplementary Information 1. [file 41598_2023_40737_MOESM1_ESM.zip › Curves/00000076FF_7JHMP_SW001__076FF.csv]

Tempo	Green3
0.0	0.6392156862745098
1.0	0.7411764705882352
2.0	0.7333333333333331
3.0	0.7254901960784312
3.7666666666666666	0.7215686274509803
4.0	0.7215686274509802
5.0	0.7137254901960784
6.0	0.7098039215686273
7.0	0.7058823529411764
7.516666666666667	0.7058823529411764
8.0	0.7019607843137252
9.0	0.7019607843137252
10.0	0.7019607843137252
11.0	0.7019607843137252
11.266666666666667	0.6980392156862744
12.0	0.7019607843137252
13.0	0.6980392156862743
14.0	0.7058823529411764
15.0	0.7294117647058822
15.016666666666667	0.7294117647058822
16.0	0.7529411764705881
17.0	0.7686274509803921
18.0	0.7882352941176468
18.75	0.8
19.0	0.803921568627451
20.0	0.8196078431372548
21.0	0.8431372549019607
22.0	0.8588235294117648
22.5	0.8627450980392156
23.0	0.8666666666666665
24.0	0.8745098039215686
25.0	0.8784313725490195
26.0	0.8823529411764705
26.25	0.8862745098039214
27.0	0.8862745098039214
28.0	0.8941176470588236
29.0	0.8941176470588236
30.0	0.8980392156862745
31.483333333333334	0.9019607843137254
