# Supplementary material for: Data treatment methods for real-time colorimetric loop-mediated isothermal amplification reactions
Source: Sci Rep. 2023 Sep 1;13:14397. doi: 10.1038/s41598-023-40737-x (PMC10474118; doi:10.1038/s41598-023-40737-x)
Supplement: Supplementary file 1 — Supplementary Information 1. [file 41598_2023_40737_MOESM1_ESM.zip › Curves/000000775C_H2KXV_SW001__0775C.csv]

Tempo	Green3
0.0	0.8431372549019608
1.0	0.8549019607843138
2.0	0.8470588235294118
3.0	0.835294117647059
3.75	0.8274509803921568
4.0	0.8274509803921568
5.0	0.8156862745098039
6.0	0.807843137254902
7.0	0.8000000000000002
7.5	0.8000000000000002
8.0	0.7960784313725489
9.0	0.7921568627450979
10.0	0.7921568627450979
11.0	0.7960784313725489
11.25	0.8
12.0	0.8156862745098038
13.0	0.8352941176470589
14.0	0.8509803921568626
15.0	0.8705882352941176
16.0	0.8862745098039214
17.0	0.8980392156862744
18.0	0.9176470588235293
18.75	0.9254901960784314
19.0	0.9294117647058824
20.0	0.9333333333333332
21.0	0.9372549019607842
22.0	0.9411764705882355
22.5	0.9411764705882355
23.0	0.9450980392156865
24.0	0.9490196078431373
25.0	0.9490196078431374
26.0	0.9490196078431373
26.25	0.9529411764705883
27.0	0.9529411764705884
28.0	0.9529411764705884
29.0	0.9568627450980395
30.0	0.9568627450980394
31.366666666666667	0.972549019607843
