# Supplementary material for: Data treatment methods for real-time colorimetric loop-mediated isothermal amplification reactions
Source: Sci Rep. 2023 Sep 1;13:14397. doi: 10.1038/s41598-023-40737-x (PMC10474118; doi:10.1038/s41598-023-40737-x)
Supplement: Supplementary file 1 — Supplementary Information 1. [file 41598_2023_40737_MOESM1_ESM.zip › Curves/0000007761_G5F4E_SW001__07761.csv]

Tempo	Green3
0.0	0.8274509803921568
1.0	0.8431372549019609
2.0	0.8392156862745098
3.0	0.8313725490196079
3.75	0.8274509803921567
4.0	0.8235294117647057
5.0	0.8196078431372547
6.0	0.8117647058823528
7.0	0.8078431372549021
7.5	0.8039215686274511
8.0	0.8039215686274511
9.0	0.8000000000000002
10.0	0.8000000000000002
11.0	0.8000000000000002
11.25	0.8000000000000002
12.0	0.811764705882353
13.0	0.823529411764706
14.0	0.8431372549019608
15.0	0.8588235294117647
16.0	0.8705882352941177
17.0	0.8784313725490196
18.0	0.8901960784313725
18.75	0.9019607843137256
19.0	0.9058823529411766
20.0	0.9176470588235294
21.0	0.9215686274509803
22.0	0.9254901960784314
22.5	0.9294117647058824
23.0	0.9294117647058824
24.0	0.9333333333333335
25.0	0.9372549019607843
26.0	0.9372549019607843
26.25	0.9372549019607843
27.0	0.9372549019607843
28.0	0.9411764705882353
29.0	0.9411764705882353
30.0	0.9411764705882353
31.283333333333335	0.9568627450980394
