# Supplementary material for: Data treatment methods for real-time colorimetric loop-mediated isothermal amplification reactions
Source: Sci Rep. 2023 Sep 1;13:14397. doi: 10.1038/s41598-023-40737-x (PMC10474118; doi:10.1038/s41598-023-40737-x)
Supplement: Supplementary file 1 — Supplementary Information 1. [file 41598_2023_40737_MOESM1_ESM.zip › Curves/0000007763_69G5J_SW001__07763.csv]

Tempo	Green3
0.0	0.8
1.0	0.8431372549019608
2.0	0.8352941176470587
3.0	0.8235294117647058
3.75	0.8156862745098038
4.0	0.8156862745098038
5.0	0.807843137254902
6.0	0.8039215686274509
7.0	0.7999999999999999
7.5	0.7999999999999999
8.0	0.7999999999999999
9.0	0.7960784313725489
10.0	0.7999999999999999
11.0	0.8117647058823529
11.25	0.8117647058823529
12.0	0.8313725490196079
13.0	0.8509803921568627
14.0	0.8666666666666666
15.0	0.8784313725490195
16.0	0.8901960784313724
17.0	0.8980392156862744
18.0	0.9215686274509803
18.75	0.9294117647058824
19.0	0.9294117647058824
20.0	0.9372549019607843
21.0	0.9411764705882353
22.0	0.9450980392156862
22.5	0.9450980392156862
23.0	0.9490196078431371
24.0	0.9490196078431371
25.0	0.9529411764705882
26.0	0.9529411764705882
26.25	0.9529411764705882
27.0	0.9568627450980394
28.0	0.9529411764705882
29.0	0.9568627450980394
30.0	0.9568627450980394
31.783333333333335	0.9607843137254901
