# Supplementary material for: Data treatment methods for real-time colorimetric loop-mediated isothermal amplification reactions
Source: Sci Rep. 2023 Sep 1;13:14397. doi: 10.1038/s41598-023-40737-x (PMC10474118; doi:10.1038/s41598-023-40737-x)
Supplement: Supplementary file 1 — Supplementary Information 1. [file 41598_2023_40737_MOESM1_ESM.zip › Curves/0000007764_QT5PG_SW001__07764.csv]

Tempo	Green3
0.0	0.831372549019608
1.0	0.8705882352941177
2.0	0.8392156862745098
3.0	0.8470588235294118
3.75	0.8392156862745097
4.0	0.8392156862745097
5.0	0.8313725490196079
6.0	0.8274509803921569
7.0	0.819607843137255
7.5	0.819607843137255
8.0	0.819607843137255
9.0	0.811764705882353
10.0	0.811764705882353
11.0	0.811764705882353
11.25	0.815686274509804
12.0	0.819607843137255
13.0	0.8352941176470589
14.0	0.8509803921568627
15.0	0.8666666666666667
16.0	0.8784313725490196
17.0	0.8901960784313726
18.0	0.8431372549019609
18.75	0.9058823529411766
19.0	0.9098039215686275
20.0	0.9254901960784314
21.0	0.9333333333333333
22.0	0.9372549019607843
22.5	0.9372549019607843
23.0	0.9372549019607843
24.0	0.9411764705882353
25.0	0.9450980392156862
26.0	0.9450980392156862
26.25	0.9450980392156862
27.0	0.9490196078431373
28.0	0.9490196078431372
29.0	0.9529411764705883
30.0	0.9529411764705881
31.233333333333334	0.9647058823529412
