# Supplementary material for: Data treatment methods for real-time colorimetric loop-mediated isothermal amplification reactions
Source: Sci Rep. 2023 Sep 1;13:14397. doi: 10.1038/s41598-023-40737-x (PMC10474118; doi:10.1038/s41598-023-40737-x)
Supplement: Supplementary file 1 — Supplementary Information 1. [file 41598_2023_40737_MOESM1_ESM.zip › Curves/0000007766_IR5Z7_SW001__07766.csv]

Tempo	Green3
0.0	0.796078431372549
1.0	0.8549019607843137
2.0	0.8431372549019608
3.0	0.8313725490196081
3.75	0.8274509803921568
4.0	0.8235294117647058
5.0	0.8156862745098039
6.0	0.8117647058823529
7.0	0.807843137254902
7.5	0.8039215686274509
8.0	0.7999999999999999
9.0	0.7960784313725489
10.0	0.7960784313725489
11.0	0.7999999999999999
11.25	0.7999999999999999
12.0	0.8078431372549019
13.0	0.8274509803921569
14.0	0.8470588235294118
15.0	0.8627450980392157
16.0	0.8470588235294119
17.0	0.8823529411764707
18.0	0.8941176470588236
18.75	0.9058823529411766
19.0	0.9098039215686275
20.0	0.9254901960784314
21.0	0.9294117647058824
22.0	0.9333333333333333
22.5	0.9372549019607843
23.0	0.9411764705882353
24.0	0.9411764705882352
25.0	0.9411764705882352
26.0	0.9450980392156862
26.25	0.9450980392156861
27.0	0.9450980392156864
28.0	0.9490196078431371
29.0	0.9490196078431372
30.0	0.9058823529411765
31.216666666666665	0.9529411764705882
