# Supplementary material for: Data treatment methods for real-time colorimetric loop-mediated isothermal amplification reactions
Source: Sci Rep. 2023 Sep 1;13:14397. doi: 10.1038/s41598-023-40737-x (PMC10474118; doi:10.1038/s41598-023-40737-x)
Supplement: Supplementary file 1 — Supplementary Information 1. [file 41598_2023_40737_MOESM1_ESM.zip › Curves/0000007767_19I2J_SW001__07767.csv]

Tempo	Green3
0.0	0.8235294117647058
1.0	0.8549019607843136
2.0	0.8470588235294118
3.0	0.8352941176470587
3.75	0.8313725490196079
4.0	0.8274509803921569
5.0	0.8196078431372551
6.0	0.8156862745098039
7.0	0.807843137254902
7.5	0.807843137254902
8.0	0.8039215686274512
9.0	0.803921568627451
10.0	0.8039215686274509
11.0	0.811764705882353
11.25	0.8117647058823529
12.0	0.8196078431372549
13.0	0.819607843137255
14.0	0.8549019607843138
15.0	0.8705882352941177
16.0	0.8784313725490196
17.0	0.8901960784313725
18.0	0.9019607843137255
18.75	0.9098039215686274
19.0	0.9176470588235293
20.0	0.9294117647058824
21.0	0.9333333333333335
22.0	0.9058823529411764
22.5	0.9372549019607843
23.0	0.9411764705882353
24.0	0.9411764705882353
25.0	0.9450980392156862
26.0	0.9450980392156862
26.25	0.9450980392156862
27.0	0.9490196078431372
28.0	0.9490196078431372
29.0	0.9490196078431371
30.0	0.9490196078431372
31.283333333333335	0.9647058823529412
