# Supplementary material for: Data treatment methods for real-time colorimetric loop-mediated isothermal amplification reactions
Source: Sci Rep. 2023 Sep 1;13:14397. doi: 10.1038/s41598-023-40737-x (PMC10474118; doi:10.1038/s41598-023-40737-x)
Supplement: Supplementary file 1 — Supplementary Information 1. [file 41598_2023_40737_MOESM1_ESM.zip › Curves/0000007768_EL4YB_SW001__07768.csv]

Tempo	Green3
0.0	0.827450980392157
1.0	0.8470588235294118
2.0	0.831372549019608
3.0	0.8235294117647057
3.75	0.8196078431372549
4.0	0.8196078431372549
5.0	0.8156862745098039
6.0	0.811764705882353
7.0	0.807843137254902
7.5	0.807843137254902
8.0	0.807843137254902
9.0	0.803921568627451
10.0	0.807843137254902
11.0	0.807843137254902
11.25	0.811764705882353
12.0	0.8196078431372549
13.0	0.8352941176470589
14.0	0.8509803921568628
15.0	0.8705882352941177
15.016666666666667	0.8705882352941176
16.0	0.8823529411764706
17.0	0.8901960784313725
18.0	0.9019607843137254
18.766666666666666	0.9137254901960784
19.0	0.9176470588235293
20.0	0.9294117647058825
21.0	0.9333333333333333
22.0	0.9372549019607843
22.516666666666666	0.9372549019607843
23.0	0.9372549019607843
24.0	0.9411764705882353
25.0	0.9411764705882353
26.0	0.9450980392156862
26.266666666666666	0.9450980392156862
27.0	0.9450980392156862
28.0	0.9450980392156862
29.0	0.9450980392156862
30.0	0.9490196078431372
30.016666666666666	0.9490196078431372
31.6	0.9490196078431372
