# Supplementary material for: Data treatment methods for real-time colorimetric loop-mediated isothermal amplification reactions
Source: Sci Rep. 2023 Sep 1;13:14397. doi: 10.1038/s41598-023-40737-x (PMC10474118; doi:10.1038/s41598-023-40737-x)
Supplement: Supplementary file 1 — Supplementary Information 1. [file 41598_2023_40737_MOESM1_ESM.zip › Curves/000000776A_44JYQ_SW001__0776A.csv]

Tempo	Green3
0.0	0.8274509803921569
1.0	0.8588235294117647
2.0	0.8509803921568625
3.0	0.8392156862745097
3.75	0.8313725490196079
4.0	0.8313725490196079
5.0	0.8235294117647058
6.0	0.8156862745098038
7.0	0.811764705882353
7.5	0.8117647058823529
8.0	0.8078431372549021
9.0	0.8039215686274511
10.0	0.8039215686274511
11.0	0.8078431372549021
11.25	0.8078431372549021
12.0	0.8196078431372549
13.0	0.8352941176470589
14.0	0.8509803921568627
15.0	0.8627450980392156
16.0	0.8745098039215686
17.0	0.8823529411764705
18.0	0.8941176470588235
18.75	0.9058823529411764
19.0	0.9098039215686273
20.0	0.9215686274509802
21.0	0.9254901960784314
22.0	0.9294117647058824
22.5	0.9333333333333333
23.0	0.9333333333333333
24.0	0.9333333333333333
25.0	0.9372549019607843
26.0	0.9372549019607843
26.25	0.9372549019607843
27.0	0.9411764705882353
28.0	0.9411764705882353
29.0	0.9450980392156861
30.0	0.9450980392156861
31.35	0.9568627450980393
