# Supplementary material for: Data treatment methods for real-time colorimetric loop-mediated isothermal amplification reactions
Source: Sci Rep. 2023 Sep 1;13:14397. doi: 10.1038/s41598-023-40737-x (PMC10474118; doi:10.1038/s41598-023-40737-x)
Supplement: Supplementary file 1 — Supplementary Information 1. [file 41598_2023_40737_MOESM1_ESM.zip › Curves/000000776B_TDNK4_SW001__0776B.csv]

Tempo	Green3
0.0	0.792156862745098
1.0	0.8313725490196079
2.0	0.8196078431372549
3.0	0.8117647058823529
3.75	0.807843137254902
4.0	0.807843137254902
5.0	0.8039215686274509
6.0	0.7960784313725489
7.0	0.7960784313725489
7.5	0.7960784313725489
8.0	0.7921568627450979
9.0	0.7921568627450979
10.0	0.7921568627450979
11.0	0.807843137254902
11.25	0.803921568627451
12.0	0.8235294117647058
13.0	0.8431372549019608
14.0	0.8549019607843137
15.0	0.8666666666666666
16.0	0.8745098039215685
17.0	0.8901960784313724
18.0	0.9098039215686273
18.75	0.9215686274509802
19.0	0.9254901960784314
20.0	0.9333333333333333
21.0	0.9372549019607843
22.0	0.9411764705882354
22.5	0.9411764705882354
23.0	0.9411764705882354
24.0	0.9450980392156862
25.0	0.9490196078431372
26.0	0.9490196078431372
26.25	0.9490196078431372
27.0	0.9450980392156864
28.0	0.9490196078431372
29.0	0.9529411764705883
30.0	0.9529411764705883
31.55	0.9529411764705882
